# Supplementary material for: Physiological and transcriptional analyses of Arabidopsis primary root growth in response to phosphate starvation under light and dark conditions
Source: Front Plant Sci. 2025 Apr 10;16:1557118. doi: 10.3389/fpls.2025.1557118 (PMC12018419; doi:10.3389/fpls.2025.1557118)
Supplement: Supplementary file 2 [file Table1.xlsx]

## Sheet: Supplementary Table 1
Supplementary Table 1. Primer sequences used in RT-qPCR
AGI code	Gene name	Primer type	Sequence
AT3G18780	ACTIN2	F	5'-GACCTTGCTGGACGTGACCTTAC-3'
		R	5'-GTAGTCAACAGCAACAAAGGAGAGC-3'
AT5G03545	AT4	F	5'-TGGCCCCAAACACAAGAG-3'
		R	5'-CGAACATTCACAATCATAATCTCC-3'
AT3G09922	IPS1	F	5'-AGACTGCAGAAGGCTGATTCAGA-3'
		R	5'-TTGCCCAATTTCTAGAGGGAGA-3'
AT5G43350	AtPT1	F	5'-TGATGATCTTGTGCTCTGTCG-3'
		R	5'-ATGACACCCTTGGCTTCGT-3'
AT2G38940	AtPT2	F	5'-CGAAGCTCCTCGGTCGTAT-3'
		R	5'-GGAGAGTCCCAGGCTTTTGT-3'
AT2G02990	RNS1	F	5'-TTGTTATCCAAATTCAGGCAAA-3'
		R	5'-AGTTAGGCCAAAGACCATGAAT-3'
AT2G34202	miR399d	F	5'-AATACTCCTATGGCAGATCGCATTGG-3'
		R	5'-TCCTTTGGCAGAGAAGCATTTTACTTG-3'
AT3G17790	ACP5	F	5'-CTTAAGTCCTATTGCAGGCTAGGT-3'
		R	5'-TTGCTAAAAATGATAGGGATGCT-3'
