# Supplementary material for: Physiological and transcriptional analyses of Arabidopsis primary root growth in response to phosphate starvation under light and dark conditions
Source: Front Plant Sci. 2025 Apr 10;16:1557118. doi: 10.3389/fpls.2025.1557118 (PMC12018419; doi:10.3389/fpls.2025.1557118)
Supplement: Supplementary file 3 [file Table2.xlsx]

## Sheet: Table contents
Table contents of Supplementary Table 2
Supplementary Table 2A. The differentially expressed genes (DEG) between dark and light treatments on +Pi medium
Supplementary Table 2B. The light-affected PSR genes indentified by comparison of the expression levels between -Pi-light and +Pi-light
Supplementary Table 2C. The dark-affected PSR genes indentified by comparison of the expression levels between -Pi-dark and +Pi-dark
Supplementary Table 2D. The dark-affected PSR genes indentified by comparison of the expression levels between -Pi-dark and +Pi-light

## Sheet: Supplementary Table 2A
Supplementary Table 2A. The differentially expressed genes between light and dark treatments on +Pi medium. APD1, APD2, and APD3 refer to three biological replicated roots grown in darkness on +Pi medium; APL1, APL2, and APL3 represent three biological replicated roots grown under light on +Pi medium. FPKM refers to fragments per kilobase of exon model per million mapped fragments; FDR, which is …
AGI code	APD1_ Count	APD2_ Count	APD3_ Count	APL1_ Count	APL2_ Count	APL3_ Count	APD1_ FPKM	APD2_ FPKM	APD3_ FPKM	APL1_ FPKM	APL2_ FPKM	APL3_ FPKM	FDR	Log2FC	Category	Gene Symbol	Description	Biological Process (GO)
AT1G29920	3	3	7	229	256	200	0.041697	0.040247	0.118624	4.94018	5.10077	4.06633	3.39e-52	-5.78279	down	CAB2	chlorophyll A/B-binding protein 2	GO:0009750 response to fructose;GO:0009765 photosynthesis, light harvesting;GO:0009746 response to hexose
AT5G38410	9	3	5	249	269	257	0.21179	0.0481	0.113416	6.41357	6.42572	6.24564	7.25e-56	-5.54285	down	RBCS3B	Ribulose bisphosphate carboxylase (small chain) family protein	GO:0110102 ribulose bisphosphate carboxylase complex assembly;GO:0015979 photosynthesis;GO:0065003 protein-containing complex assembly
AT3G21370	3	0	8	114	123	121	0.025958	0	0.095474	1.52161	1.52117	1.53053	5.13e-29	-5.0877	down	BGLU19	beta glucosidase 19	GO:0005975 carbohydrate metabolic process;GO:0044238 primary metabolic process;GO:0008152 metabolic process
AT4G28520	3	3	8	125	156	168	0.027333	0.026383	0.09625	1.76249	2.0278	2.23964	4.67e-34	-5.06547	down	CRU3	cruciferin 3	GO:0010431 seed maturation;GO:0071215 cellular response to abscisic acid stimulus;GO:0097306 cellular response to alcohol
AT1G48130	0	0	6	52	65	59	0	0	0.129692	1.33394	1.54536	1.41041	7.16e-17	-4.96538	down	PER1	1-cysteine peroxiredoxin 1	GO:0010231 maintenance of seed dormancy;GO:0097437 maintenance of dormancy;GO:0009269 response to desiccation
AT1G29090	3	0	4	77	57	62	0.039072	0	0.071758	1.54601	1.04955	1.16654	4.55e-18	-4.86024	down	AT1G29090	Cysteine proteinases superfamily protein	GO:0006508 proteolysis;GO:0019538 protein metabolic process;GO:0043170 macromolecule metabolic process
AT2G34430	3	11	5	113	85	143	0.048646	0.234462	0.092263	2.82308	1.96746	3.39235	5.12e-14	-4.23225	down	LHB1B1	light-harvesting chlorophyll-protein complex II subunit B1	GO:0009769 photosynthesis, light harvesting in photosystem II;GO:0009765 photosynthesis, light harvesting;GO:0019684 photosynthesis, light reaction
AT2G43510	5	0	5	57	63	47	0.199738	0	0.189411	2.9013	2.99277	2.27286	8.18e-14	-4.10147	down	TI1	trypsin inhibitor protein 1	GO:0050832 defense response to fungus;GO:0009620 response to fungus;GO:0098542 defense response to other organism
AT5G44120	37	7	33	388	375	463	0.532674	0.079863	0.447886	5.94338	5.31098	6.68812	8.53e-58	-4.03287	down	CRA1	RmlC-like cupins superfamily protein	GO:0010431 seed maturation;GO:0071215 cellular response to abscisic acid stimulus;GO:0097306 cellular response to alcohol
AT2G05070	8	8	11	113	110	114	0.176983	0.15584	0.224847	2.69554	2.41514	2.55453	3.81e-20	-3.69775	down	LHCB2.2	photosystem II light harvesting complex protein 2.2	GO:0009769 photosynthesis, light harvesting in photosystem II;GO:1903428 positive regulation of reactive oxygen species biosynthetic process;GO:0009768 photosynthesis, light harvesting in photosystem I
AT1G29910	19	15	21	199	215	223	0.432346	0.324509	0.455887	4.95214	4.95336	5.22449	1.51e-30	-3.58323	down	CAB3	chlorophyll A/B binding protein 3	GO:0009765 photosynthesis, light harvesting;GO:0019684 photosynthesis, light reaction;GO:0015979 photosynthesis
AT3G55120	78	75	86	760	768	853	2.03014	1.88101	2.13152	20.7574	19.4106	21.9555	6.36e-73	-3.36793	down	TT5	Chalcone-flavanone isomerase family protein	GO:0009813 flavonoid biosynthetic process;GO:0009812 flavonoid metabolic process;GO:0010224 response to UV-B
AT1G12900	11	25	12	145	126	113	0.163343	0.378288	0.184123	2.44284	1.96306	1.79194	2.41e-17	-3.0613	down	GAPA-2	glyceraldehyde 3-phosphate dehydrogenase A subunit 2	GO:0015977 carbon fixation;GO:0019253 reductive pentose-phosphate cycle;GO:0019685 photosynthesis, dark reaction
AT3G14420	15	8	18	87	81	128	0.239047	0.122571	0.276403	1.44468	1.26337	2.02049	1.52e-09	-2.90111	down	GOX1	Aldolase-type TIM barrel family protein	GO:0050665 hydrogen peroxide biosynthetic process;GO:0042743 hydrogen peroxide metabolic process;GO:1903409 reactive oxygen species biosynthetic process
AT1G65230	0	3	20	49	59	51	0	0.066867	0.432505	1.21493	1.34887	1.1988	1.34e-08	-2.87821	down	AT1G65230	transmembrane protein, putative (DUF2358)
AT5G66400	35	12	5	114	128	133	0.964442	0.301295	0.124683	3.32971	3.4583	3.67183	5.99e-16	-2.8653	down	RAB18	Dehydrin family protein	GO:0009961 response to 1-aminocyclopropane-1-carboxylic acid;GO:0043200 response to amino acid;GO:0009631 cold acclimation
AT3G27690	5	9	5	39	43	50	0.103669	0.20013	0.09831	1.03838	1.04528	1.26519	1.33e-07	-2.84962	down	LHCB2.3	photosystem II light harvesting complex protein 2.3	GO:0009769 photosynthesis, light harvesting in photosystem II;GO:1903428 positive regulation of reactive oxygen species biosynthetic process;GO:0009768 photosynthesis, light harvesting in photosystem I
AT2G21330	13	8	10	54	56	96	0.193071	0.122116	0.151587	0.86519	0.817688	1.45214	2.24e-05	-2.77237	down	FBA1	fructose-bisphosphate aldolase 1	GO:0006094 gluconeogenesis;GO:0019319 hexose biosynthetic process;GO:0006006 glucose metabolic process
AT1G68520	7	9	8	39	49	65	0.092172	0.118623	0.115086	0.620184	0.71102	0.962438	6.51e-08	-2.722	down	BBX14	B-box type zinc finger protein with CCT domain-containing protein	GO:0006355 regulation of DNA-templated transcription;GO:2001141 regulation of RNA biosynthetic process;GO:0051252 regulation of RNA metabolic process
AT1G32060	20	12	29	139	126	121	0.304876	0.167401	0.419281	2.2649	1.89778	1.86077	8.59e-15	-2.71815	down	PRK	phosphoribulokinase	GO:0015977 carbon fixation;GO:0019253 reductive pentose-phosphate cycle;GO:0019685 photosynthesis, dark reaction
AT1G67090	667	620	816	4423	4301	4601	15.8385	14.2191	18.3635	109.602	98.6352	107.561	6.4e-128	-2.7173	down	RBCS1A	ribulose bisphosphate carboxylase small chain 1A	GO:0110102 ribulose bisphosphate carboxylase complex assembly;GO:0015979 photosynthesis;GO:0065003 protein-containing complex assembly
AT5G17170	13	15	8	72	74	72	0.273312	0.297424	0.160473	1.59111	1.52295	1.50072	1.08e-09	-2.64415	down	ENH1	rubredoxin family protein
AT1G29930	305	336	361	1931	1999	2016	7.1089	7.5442	7.97041	46.9711	45.0157	46.2617	3.12e-66	-2.62242	down	CAB1	chlorophyll A/B binding protein 1	GO:0009765 photosynthesis, light harvesting;GO:0019684 photosynthesis, light reaction;GO:0015979 photosynthesis
AT5G38520	23	22	17	99	119	135	0.402364	0.391191	0.262365	1.89469	2.11788	2.44082	8.75e-13	-2.55216	down	AT5G38520	alpha/beta-Hydrolases superfamily protein	GO:0015994 chlorophyll metabolic process;GO:0006778 porphyrin-containing compound metabolic process;GO:0033013 tetrapyrrole metabolic process
AT2G35300	17	9	3	63	45	58	0.845452	0.387781	0.138769	3.24439	2.12734	2.84038	9.96e-08	-2.54633	down	LEA18	Late embryogenesis abundant protein, group 1 protein	GO:0048868 pollen tube development;GO:0009856 pollination;GO:0044706 multi-multicellular organism process
AT1G55670	73	38	75	343	319	351	2.26255	1.12259	2.19824	11.1484	9.5915	10.756	6.19e-26	-2.49344	down	PSAG	photosystem I subunit G	GO:0009780 photosynthetic NADP+ reduction;GO:0042550 photosystem I stabilization;GO:0050821 protein stabilization
AT3G46780	18	21	23	119	99	117	0.23014	0.262075	0.282625	1.66309	1.28831	1.54326	8.19e-12	-2.49169	down	PTAC16	plastid transcriptionally active 16	GO:0007623 circadian rhythm;GO:0048511 rhythmic process;GO:0008150 biological_process
AT5G13930	2673	3037	2877	14740	15875	14930	43.6552	47.8748	44.5511	251.11	250.309	239.952	1.2e-95	-2.45895	down	TT4	Chalcone and stilbene synthase family protein	GO:0009714 chalcone metabolic process;GO:0009715 chalcone biosynthetic process;GO:0031540 regulation of anthocyanin biosynthetic process
AT5G62210	32	33	36	171	173	172	0.86529	0.8618	0.939719	4.93813	4.62716	4.68173	4e-15	-2.40572	down	AT5G62210	Embryo-specific protein 3, (ATS3)	GO:0008150 biological_process
AT2G30570	88	70	143	468	446	581	2.52427	1.93544	3.90176	14.1343	12.4432	16.5492	1.23e-20	-2.3693	down	PSBW	photosystem II reaction center W	GO:0042549 photosystem II stabilization;GO:0042548 regulation of photosynthesis, light reaction;GO:0043467 regulation of generation of precursor metabolites and energy
AT2G42220	11	7	17	76	52	45	0.264025	0.146838	0.39656	1.989	1.25053	1.09385	9.88e-05	-2.36913	down	AT2G42220	Rhodanese/Cell cycle control phosphatase superfamily protein
AT2G44920	17	3	13	40	69	53	0.379329	0.044169	0.261239	0.961309	1.56124	1.22148	2.08e-06	-2.32404	down	AT2G44920	Tetratricopeptide repeat (TPR)-like superfamily protein
AT5G42900	7	19	15	47	81	66	0.158861	0.399228	0.304884	1.10574	1.77571	1.47674	2.96e-07	-2.29984	down	COR27	cold regulated protein 27	GO:0009646 response to absence of light;GO:0042752 regulation of circadian rhythm;GO:0010114 response to red light
AT1G44575	45	22	23	130	156	147	0.956313	0.429309	0.450248	3.06249	3.40635	3.26205	1.16e-12	-2.29858	down	NPQ4	Chlorophyll A-B binding family protein	GO:0010196 nonphotochemical quenching;GO:1990066 energy quenching;GO:0010027 thylakoid membrane organization
AT1G43800	98	131	118	483	597	451	1.69344	2.1832	1.93193	8.75087	10.0177	7.71047	6.19e-26	-2.19438	down	FTM1	Plant stearoyl-acyl-carrier-protein desaturase family protein	GO:0071456 cellular response to hypoxia;GO:0036294 cellular response to decreased oxygen levels;GO:0071453 cellular response to oxygen levels
AT1G64770	14	21	3	52	72	43	0.187655	0.422348	0.050255	1.01447	1.31525	0.781662	3.09e-05	-2.17452	down	PnsB2	NDH-dependent cyclic electron flow 1	GO:0009773 photosynthetic electron transport in photosystem I;GO:0009767 photosynthetic electron transport chain;GO:0022900 electron transport chain
AT3G02480	16	17	25	95	69	85	0.852207	0.849282	1.28247	5.33731	3.56439	4.53501	8.16e-08	-2.16464	down	AT3G02480	Late embryogenesis abundant protein (LEA) family protein	GO:1900056 negative regulation of leaf senescence;GO:1900055 regulation of leaf senescence;GO:0051093 negative regulation of developmental process
AT3G21055	58	55	67	241	250	271	2.53558	2.31052	2.79649	11.0813	10.613	11.7639	1.29e-16	-2.13352	down	PSBTN	photosystem II subunit T
AT1G52230	12	22	15	63	65	72	0.437431	0.776014	0.501421	2.40394	2.27434	2.58509	2.17e-06	-2.08613	down	PSAH2	photosystem I subunit H2
AT1G42970	162	176	173	640	737	718	2.22365	2.32589	2.24482	9.16215	9.75793	9.69332	2.61e-32	-2.08571	down	GAPB	glyceraldehyde-3-phosphate dehydrogenase B subunit	GO:0015977 carbon fixation;GO:0019253 reductive pentose-phosphate cycle;GO:0019685 photosynthesis, dark reaction
AT3G60140	23	10	2	48	53	42	0.287079	0.1209	0.022579	0.62059	0.64439	0.510158	3.72e-05	-2.04755	down	DIN2	Glycosyl hydrolase superfamily protein	GO:0005975 carbohydrate metabolic process;GO:0044238 primary metabolic process;GO:0008152 metabolic process
AT3G19800	13	19	20	71	79	56	0.330458	0.473876	0.464497	1.98009	2.0334	1.4323	2.59e-06	-2.04485	down	AT3G19800	E3 ubiquitin-protein ligase, putative (DUF177)
AT3G57190	38	38	53	174	153	184	0.631255	0.595298	0.823605	3.00415	2.44243	2.99539	1.29e-11	-2.04322	down	PrfB3	peptide chain release factor	GO:0006415 translational termination;GO:0032984 protein-containing complex disassembly;GO:0043488 regulation of mRNA stability
AT3G61470	212	205	215	825	764	866	4.64502	4.34813	4.47334	18.9126	16.2202	18.7456	1.48e-33	-2.00939	down	LHCA2	photosystem I light harvesting complex protein	GO:0009768 photosynthesis, light harvesting in photosystem I;GO:0009645 response to low light intensity stimulus;GO:0009765 photosynthesis, light harvesting
AT3G26650	238	156	222	729	775	827	3.747	2.36398	3.30988	11.9915	11.8057	12.8435	1.47e-31	-1.96557	down	GAPA	glyceraldehyde 3-phosphate dehydrogenase A subunit	GO:0015977 carbon fixation;GO:0019253 reductive pentose-phosphate cycle;GO:0019685 photosynthesis, dark reaction
AT1G77120	150	102	101	418	504	412	2.50477	1.6349	1.59569	7.27823	8.13323	6.77602	1.05e-21	-1.95772	down	ADH1	alcohol dehydrogenase 1	GO:0031000 response to caffeine;GO:0043279 response to alkaloid;GO:0032355 response to estradiol
AT1G20020	64	61	79	231	299	225	1.10651	0.938397	1.17771	4.04321	4.80545	3.6465	3.56e-14	-1.93833	down	FNR2	ferredoxin-NADP[+]-oxidoreductase 2	GO:0015979 photosynthesis;GO:0050832 defense response to fungus;GO:0009620 response to fungus
AT4G12800	123	117	156	485	523	449	3.02419	2.78613	3.64915	12.5052	12.4796	10.9236	6.31e-22	-1.93299	down	PSAL	photosystem I subunit l
AT4G33560	19	22	27	78	98	74	0.854076	0.985214	1.20811	3.81911	4.43697	3.42013	1.38e-06	-1.93242	down	AT4G33560	Wound-responsive family protein	GO:0071456 cellular response to hypoxia;GO:0036294 cellular response to decreased oxygen levels;GO:0071453 cellular response to oxygen levels
AT2G43920	28	28	37	111	108	121	0.612459	0.559465	0.7743	2.63683	2.29719	2.67974	4.95e-08	-1.92527	down	HOL2	S-adenosyl-L-methionine-dependent methyltransferases superfamily protein
AT3G59400	17	14	11	68	40	45	0.401066	0.311094	0.243418	1.71881	0.926232	1.06786	0.00158712	-1.91765	down	GUN4	protein GENOMES UNCOUPLED 4	GO:0010019 chloroplast-nucleus signaling pathway;GO:0015995 chlorophyll biosynthetic process;GO:0006779 porphyrin-containing compound biosynthetic process
AT4G17600	48	41	45	139	189	150	1.156	0.9515	1.02679	3.51743	4.43744	3.56886	8.44e-10	-1.87928	down	LIL3:1	Chlorophyll A-B binding family protein	GO:1904964 positive regulation of phytol biosynthetic process;GO:1904963 regulation of phytol biosynthetic process;GO:0046136 positive regulation of vitamin metabolic process
AT1G16960	18	8	19	68	40	44	0.571662	0.20883	0.555335	2.35278	1.24143	1.48384	0.00548302	-1.8126	down	AT1G16960	Ubiquitin domain-containing protein
AT5G02160	141	135	147	424	464	498	4.1352	3.81557	4.09137	12.9666	13.1382	14.3787	1.23e-18	-1.76159	down	AT5G02160	uncharacterized protein	GO:0032055 negative regulation of translation in response to stress;GO:0043555 regulation of translation in response to stress;GO:0017148 negative regulation of translation
AT4G28750	44	65	83	223	203	196	1.53148	2.16944	2.72807	8.10579	6.81255	6.71207	2.06e-10	-1.75974	down	PSAE-1	Photosystem I reaction centre subunit IV / PsaE protein
AT1G68050	162	189	159	522	594	536	1.85599	2.09699	1.73201	6.26899	6.60381	6.06755	2.16e-20	-1.7457	down	FKF1	flavin-binding, kelch repeat, f box 1	GO:2001007 negative regulation of cellulose biosynthetic process;GO:0045912 negative regulation of carbohydrate metabolic process;GO:0009902 chloroplast relocation
AT1G35420	31	56	56	154	157	146	0.639813	1.11424	1.07637	3.32117	3.15155	2.97589	3.02e-08	-1.73844	down	AT1G35420	alpha/beta-Hydrolases superfamily protein	GO:0008150 biological_process
AT5G64120	2455	2846	2663	8045	9047	8488	46.4121	51.942	47.7334	158.652	165.132	157.901	4.35e-64	-1.73484	down	AT5G64120	Peroxidase superfamily protein	GO:0045730 respiratory burst;GO:0098869 cellular oxidant detoxification;GO:1990748 cellular detoxification
AT4G27440	191	195	199	587	671	610	2.97926	2.93731	2.94463	9.59258	10.1465	9.40212	8.71e-22	-1.72477	down	PORB	protochlorophyllide oxidoreductase B	GO:0015995 chlorophyll biosynthetic process;GO:0006779 porphyrin-containing compound biosynthetic process;GO:0033014 tetrapyrrole biosynthetic process
AT5G44572	74	74	100	279	233	252	3.36573	3.22824	4.27351	13.1694	10.1601	11.2047	2.83e-11	-1.68154	down	AT5G44572	uncharacterized protein	GO:0080027 response to herbivore;GO:1903409 reactive oxygen species biosynthetic process;GO:0002213 defense response to insect
AT4G33980	145	159	116	430	398	442	3.44587	3.63396	2.60814	10.6893	9.1637	10.3679	1.06e-15	-1.64596	down	AT4G33980	uncharacterized protein	GO:0009646 response to absence of light;GO:0042752 regulation of circadian rhythm;GO:0010114 response to red light
AT1G03600	60	70	78	199	202	225	1.86838	2.08862	2.28369	6.46648	6.06602	6.8912	1.89e-09	-1.64452	down	PSB27	photosystem II family protein	GO:0010206 photosystem II repair;GO:0071484 cellular response to light intensity;GO:0030091 protein repair
AT3G63140	43	65	50	164	170	136	0.721231	1.0252	0.773686	2.86155	2.76587	2.24255	1.32e-07	-1.62898	down	CSP41A	chloroplast stem-loop binding protein of 41 kDa	GO:0045727 positive regulation of translation;GO:0032544 plastid translation;GO:0051247 positive regulation of protein metabolic process
AT5G48880	209	190	215	671	550	600	2.98421	2.59807	2.90093	10.004	7.76223	8.46436	1.67e-17	-1.62228	down	KAT5	peroxisomal 3-keto-acyl-CoA thiolase 2	GO:0019395 fatty acid oxidation;GO:0034440 lipid oxidation;GO:0030258 lipid modification
AT2G05310	64	39	48	154	163	134	2.37084	1.34801	1.62901	5.88585	5.8901	5.26457	1.92e-07	-1.62134	down	AT2G05310	uncharacterized protein
AT3G48740	605	747	666	1916	2068	1987	11.2308	13.3898	11.7345	37.1446	37.0968	36.3406	8.65e-30	-1.61768	down	SWEET11	Nodulin MtN3 family protein	GO:0015766 disaccharide transport;GO:0015770 sucrose transport;GO:0015772 oligosaccharide transport
AT3G55800	39	40	27	113	99	102	0.561563	0.564727	0.376593	1.73046	1.40533	1.47095	8.92e-06	-1.61528	down	SBPASE	sedoheptulose-bisphosphatase	GO:0005986 sucrose biosynthetic process;GO:0015977 carbon fixation;GO:0019253 reductive pentose-phosphate cycle
AT4G02770	233	218	228	693	684	631	6.77082	6.12919	6.3016	21.0676	19.251	18.1034	1.49e-20	-1.61508	down	PSAD-1	photosystem I subunit D-1	GO:0140547 acquisition of seed longevity;GO:0048316 seed development;GO:0010154 fruit development
AT4G12490	23	46	21	95	77	92	0.686248	1.37255	0.608963	3.04068	2.28065	2.79891	4.2e-05	-1.6109	down	AT4G12490	Bifunctional inhibitor/lipid-transfer protein/seed storage 2S albumin superfamily protein	GO:0050832 defense response to fungus;GO:0009620 response to fungus;GO:0098542 defense response to other organism
AT2G29630	220	223	229	614	701	643	2.18816	2.13744	2.16705	6.40214	6.76242	6.32773	9.28e-20	-1.59256	down	THIC	thiaminC	GO:0010266 response to vitamin B1;GO:0016045 detection of bacterium;GO:0009228 thiamine biosynthetic process
AT5G52710	34	31	41	92	122	91	0.487316	0.426954	0.561126	1.38943	1.72637	1.28976	1.99e-05	-1.57416	down	AT5G52710	Copper transport protein family	GO:0008150 biological_process
AT1G21130	210	258	249	654	695	706	3.71474	4.5148	4.18139	11.7059	11.5482	11.9388	6.98e-20	-1.57271	down	IGMT4	O-methyltransferase family protein
AT1G06680	521	508	575	1532	1452	1561	11.1218	10.4657	11.6425	34.1513	29.9477	32.8349	1.71e-23	-1.55544	down	PSBP-1	photosystem II subunit P-1	GO:0019684 photosynthesis, light reaction;GO:0015979 photosynthesis;GO:0006091 generation of precursor metabolites and energy
AT2G24270	197	164	156	439	510	523	2.28516	1.82715	1.7084	5.56555	6.19478	6.43999	1.34e-15	-1.55307	down	ALDH11A3	aldehyde dehydrogenase 11A3
AT5G09660	17	31	26	63	82	62	0.281563	0.484579	0.40636	1.13575	1.36723	1.05823	0.000437205	-1.54083	down	PMDH2	peroxisomal NAD-malate dehydrogenase 2	GO:0080093 regulation of photorespiration;GO:0031998 regulation of fatty acid beta-oxidation;GO:0046320 regulation of fatty acid oxidation
AT4G21280	129	150	115	364	345	392	3.46366	3.87229	2.92699	10.2203	8.99181	10.3798	1.31e-12	-1.53346	down	PSBQA	photosystem II subunit QA
AT5G24770	436	361	389	1080	1143	1051	7.46945	5.98565	6.29183	19.3632	18.9271	17.6472	1.3e-21	-1.51225	down	VSP2	vegetative storage protein 2	GO:0046688 response to copper ion;GO:0002213 defense response to insect;GO:0009625 response to insect
AT5G22020	818	854	992	2448	2484	2382	13.6912	13.797	15.7411	42.7282	40.1279	39.2222	8.73e-31	-1.51107	down	AT5G22020	Calcium-dependent phosphotriesterase superfamily protein	GO:0009058 biosynthetic process;GO:0008152 metabolic process;GO:0009987 cellular process
AT1G71920	53	177	122	246	389	317	0.845664	2.82032	1.80629	4.24604	6.18096	5.18251	0.000410855	-1.49552	down	HISN6B	HISTIDINE BIOSYNTHESIS 6B	GO:0000105 L-histidine biosynthetic process;GO:0006547 L-histidine metabolic process;GO:0052803 imidazole-containing compound metabolic process
AT3G53130	65	53	80	169	177	190	0.470169	0.372339	0.54722	2.24213	1.60473	2.4026	3.41e-07	-1.4885	down	LUT1	Cytochrome P450 superfamily protein	GO:0016109 tetraterpenoid biosynthetic process;GO:0016117 carotenoid biosynthetic process;GO:0016108 tetraterpenoid metabolic process
AT1G67740	131	154	155	398	393	388	2.91958	3.31083	3.28398	9.29553	8.49222	8.53947	2.42e-12	-1.47672	down	PSBY	photosystem II BY	GO:0010205 photoinhibition;GO:0043155 negative regulation of photosynthesis, light reaction;GO:1905156 negative regulation of photosynthesis
AT2G02120	108	71	115	248	273	263	5.06828	3.21959	5.11986	12.1676	12.4161	12.2044	3.34e-09	-1.4628	down	PDF2.1	Scorpion toxin-like knottin superfamily protein	GO:0006952 defense response;GO:0006950 response to stress;GO:0050896 response to stimulus
AT3G16140	106	103	113	279	280	295	3.85587	3.63509	3.8938	10.6537	9.89691	10.6213	1.11e-09	-1.45857	down	PSAH-1	photosystem I subunit H-1
AT4G09010	51	73	80	187	197	153	0.953671	1.38844	1.4871	3.89867	3.60509	2.96577	7.11e-07	-1.45595	down	TL29	ascorbate peroxidase 4	GO:0034599 cellular response to oxidative stress;GO:0062197 cellular response to chemical stress;GO:0006979 response to oxidative stress
AT1G28600	37	42	55	104	125	125	0.596462	0.653375	0.848182	1.80315	2.01577	2.06284	3.13e-05	-1.4559	down	AT1G28600	GDSL-like Lipase/Acylhydrolase superfamily protein
AT1G52220	53	48	47	118	158	114	1.65987	1.45895	1.40222	3.90756	4.85849	3.56367	1.51e-05	-1.44256	down	AT1G52220	CURVATURE THYLAKOID protein
AT1G20340	261	259	275	687	687	703	6.77687	6.51021	6.77614	18.6494	17.2617	18.0098	3.33e-17	-1.43704	down	DRT112	Cupredoxin superfamily protein	GO:0017148 negative regulation of translation;GO:0055070 copper ion homeostasis;GO:0051248 negative regulation of protein metabolic process
AT1G68010	95	135	167	352	373	305	1.4003	1.93982	2.35312	5.48238	5.3826	4.48681	1.29e-10	-1.43624	down	HPR	hydroxypyruvate reductase	GO:0009854 oxidative photosynthetic carbon pathway;GO:0009853 photorespiration;GO:0042631 cellular response to water deprivation
AT1G27020	654	700	703	1770	1889	1699	12.225	12.5605	12.4978	34.459	34.0484	31.0371	2.24e-22	-1.43296	down	AT1G27020	plant/protein
AT1G54780	128	119	103	301	308	301	2.6692	2.40316	2.03954	6.5655	6.21344	6.19395	8.6e-10	-1.42559	down	TLP18.3	thylakoid lumen 18.3 kDa protein	GO:0010206 photosystem II repair;GO:0030091 protein repair;GO:0009765 photosynthesis, light harvesting
AT1G60260	57	49	104	195	182	162	0.776302	0.595624	1.30819	2.71993	2.52355	2.21368	1.34e-06	-1.42146	down	BGLU5	beta glucosidase 5	GO:0005975 carbohydrate metabolic process;GO:0044238 primary metabolic process;GO:0008152 metabolic process
AT4G16410	39	28	53	108	86	113	1.27435	0.8658	1.66079	3.70823	2.74371	3.66448	0.000149823	-1.41173	down	AT4G16410	uncharacterized protein
AT4G04840	71	57	74	196	152	167	2.03706	1.56668	2.01289	5.89831	4.21092	4.686	2.5e-06	-1.40445	down	MSRB6	methionine sulfoxide reductase B6	GO:0030091 protein repair;GO:0019538 protein metabolic process;GO:0043170 macromolecule metabolic process
AT3G54890	436	413	425	1096	1128	1029	9.52799	8.72478	8.83338	24.9981	23.7332	22.1743	1.07e-18	-1.40254	down	LHCA1	chlorophyll a-b binding protein 6	GO:0009768 photosynthesis, light harvesting in photosystem I;GO:0009645 response to low light intensity stimulus;GO:0009765 photosynthesis, light harvesting
AT1G03130	87	84	106	202	236	260	2.36617	2.20842	2.73089	5.74393	6.21257	6.96856	1.12e-07	-1.38393	down	PSAD-2	photosystem I subunit D-2
AT4G10340	417	427	455	1128	1086	1041	8.39436	8.29979	8.68631	23.7049	21.1303	20.6363	5.28e-18	-1.37854	down	LHCB5	light harvesting complex of photosystem II 5	GO:0010196 nonphotochemical quenching;GO:1990066 energy quenching;GO:0010207 photosystem II assembly
AT5G52970	47	42	50	112	124	112	1.26988	1.08521	1.27339	3.14169	3.22697	2.95681	9.58e-05	-1.37379	down	AT5G52970	thylakoid lumen 15.0 kDa protein	GO:0008150 biological_process
AT3G62740	775	657	821	1768	1893	1939	12.2564	8.98075	12.2548	29.1094	28.8327	29.6465	2.98e-21	-1.36299	down	BGLU7	beta glucosidase 7	GO:0005975 carbohydrate metabolic process;GO:0044238 primary metabolic process;GO:0008152 metabolic process
AT3G26740	197	148	164	414	461	394	6.70956	4.85361	5.29139	14.7615	15.199	13.2329	1.96e-11	-1.36288	down	CCL	CCR-like protein	GO:0007623 circadian rhythm;GO:0048511 rhythmic process;GO:0008150 biological_process
AT2G19190	37	34	31	96	74	80	0.332708	0.289423	0.258795	0.898182	0.6407	0.707099	0.00100001	-1.34552	down	FRK1	FLG22-induced receptor-like kinase 1	GO:0042742 defense response to bacterium;GO:0009617 response to bacterium;GO:0098542 defense response to other organism
AT1G32470	94	74	51	187	169	184	2.86599	2.1968	1.48339	5.99507	5.00403	5.56203	3.61e-06	-1.34405	down	AT1G32470	Single hybrid motif superfamily protein	GO:0019464 glycine decarboxylation via glycine cleavage system;GO:0006546 glycine catabolic process;GO:0009071 serine family amino acid catabolic process
AT3G54050	90	82	86	241	192	197	1.38278	1.22345	1.25172	3.90192	2.89376	3.02869	9.46e-07	-1.34164	down	HCEF1	high cyclic electron flow 1	GO:0030388 fructose 1,6-bisphosphate metabolic process;GO:0015977 carbon fixation;GO:0019253 reductive pentose-phosphate cycle
AT4G32340	48	50	75	132	130	159	1.20954	1.20792	1.79931	3.48048	3.16753	3.9652	4.27e-05	-1.34022	down	AT4G32340	Tetratricopeptide repeat (TPR)-like superfamily protein
AT3G04550	236	239	216	471	635	578	3.79154	3.70794	3.28419	7.88264	9.84265	9.131	3.62e-13	-1.33027	down	AT3G04550	rubisco accumulation factor-like protein	GO:0110102 ribulose bisphosphate carboxylase complex assembly;GO:0065003 protein-containing complex assembly;GO:0043933 protein-containing complex organization
AT2G06520	401	338	376	922	840	916	15.4651	12.6108	13.7718	37.1743	31.3273	34.8237	2.2e-16	-1.31413	down	PSBX	photosystem II subunit X
AT3G21720	86	84	49	154	182	192	0.95963	0.90352	0.516899	1.79818	1.96922	2.11519	7.97e-06	-1.31009	down	ICL	isocitrate lyase	GO:0006097 glyoxylate cycle;GO:0046487 glyoxylate metabolic process;GO:0006081 aldehyde metabolic process
AT5G28500	116	137	132	255	356	311	1.74318	1.99313	1.88547	4.00176	5.18375	4.60906	1.61e-08	-1.30871	down	AT5G28500	rubisco accumulation factor-like protein
AT1G77380	620	607	606	1457	1491	1437	8.01487	7.57467	7.43011	19.652	18.6198	18.2944	4.43e-17	-1.30863	down	AAP3	amino acid permease 3	GO:0015802 basic amino acid transport;GO:0003333 amino acid transmembrane transport;GO:0006865 amino acid transport
AT2G35370	56	46	79	145	150	131	1.68628	1.36938	2.27543	4.60906	4.45055	3.91	7.68e-05	-1.2901	down	GDCH	glycine decarboxylase complex H	GO:0019464 glycine decarboxylation via glycine cleavage system;GO:0006546 glycine catabolic process;GO:0009071 serine family amino acid catabolic process
AT1G65060	88	75	73	166	191	202	1.10374	0.845782	0.849337	2.16713	2.3373	2.51548	7.36e-06	-1.28847	down	4CL3	4-coumarate:CoA ligase 3	GO:0010584 pollen exine formation;GO:0010208 pollen wall assembly;GO:0010927 cellular component assembly involved in morphogenesis
AT5G15120	38	40	51	105	90	107	0.769832	0.774789	0.979678	2.2326	1.77903	2.14715	0.000748821	-1.28463	down	AT5G15120	2-aminoethanethiol dioxygenase, putative (DUF1637)	GO:0018158 protein oxidation;GO:0018171 peptidyl-cysteine oxidation;GO:0003032 detection of oxygen
AT1G11210	420	356	407	818	1021	925	8.41366	6.88227	7.74701	17.1213	19.7741	18.2656	1.58e-15	-1.27024	down	AT1G11210	cotton fiber protein, putative (DUF761)	GO:0006979 response to oxidative stress;GO:0006950 response to stress;GO:0050896 response to stimulus
AT2G24710	30	46	40	80	88	100	0.268285	0.401033	0.335815	0.746904	0.761511	0.883048	0.0017306	-1.26353	down	GLR2.3	glutamate receptor 2.3	GO:0071230 cellular response to amino acid stimulus;GO:0043200 response to amino acid;GO:0006874 intracellular calcium ion homeostasis
AT5G54770	969	1026	1144	2461	2321	2404	15.3856	15.7263	17.2251	40.7777	35.5941	37.5735	9.11e-22	-1.24951	down	THI1	thiazole biosynthetic enzyme, chloroplast (ARA6) (THI1) (THI4)	GO:0018131 oxazole or thiazole biosynthetic process;GO:0046484 oxazole or thiazole metabolic process;GO:0009228 thiamine biosynthetic process
AT1G21120	85	72	56	153	167	171	1.50847	1.24091	0.937755	2.84761	2.87947	3.00023	4.14e-05	-1.24709	down	IGMT2	O-methyltransferase family protein	GO:0042343 indole glucosinolate metabolic process;GO:1990110 callus formation;GO:0042060 wound healing
AT3G05770	14	41	33	57	84	59	0.203382	0.615222	0.486598	0.930454	1.27686	0.913261	0.00754578	-1.24595	down	AT3G05770	uncharacterized protein	GO:0048868 pollen tube development;GO:0009856 pollination;GO:0044706 multi-multicellular organism process
AT5G08640	444	483	410	1033	988	1037	8.08205	8.49139	7.09034	19.6401	17.3926	18.615	7.57e-15	-1.24466	down	FLS1	flavonol synthase 1	GO:0009813 flavonoid biosynthetic process;GO:0009812 flavonoid metabolic process;GO:0009733 response to auxin
AT5G23120	232	212	213	520	503	479	3.9957	3.53168	3.48695	9.36219	8.37809	8.13684	1.03e-10	-1.24284	down	HCF136	photosystem II stability/assembly factor, chloroplast (HCF136)	GO:0009657 plastid organization;GO:0065003 protein-containing complex assembly;GO:0043933 protein-containing complex organization
AT1G22890	38	21	26	63	61	70	1.62019	0.846139	1.07226	2.82956	2.56436	3.00017	0.00791674	-1.23107	down	AT1G22890	uncharacterized protein	GO:0009723 response to ethylene;GO:0009751 response to salicylic acid;GO:0009753 response to jasmonic acid
AT1G08380	182	136	195	410	334	410	6.27837	4.52481	6.39894	14.7914	11.1455	13.9576	1.39e-08	-1.22229	down	PSAO	photosystem I subunit O	GO:0009768 photosynthesis, light harvesting in photosystem I;GO:0009767 photosynthetic electron transport chain;GO:0009765 photosynthesis, light harvesting
AT1G78460	216	250	235	477	570	505	5.72206	6.38982	5.89276	13.1803	14.5886	13.1627	3.02e-10	-1.19724	down	AT1G78460	SOUL heme-binding family protein
AT2G29180	49	21	27	71	73	73	1.67626	0.703771	0.85682	2.5487	2.42124	2.47227	0.00655344	-1.19629	down	AT2G29180	uncharacterized protein
AT1G78830	2260	2615	2414	5081	5468	5549	34.4315	38.4613	34.8843	80.7522	80.4436	83.2076	4.46e-33	-1.19467	down	AT1G78830	Curculin-like (mannose-binding) lectin family protein	GO:1990641 response to iron ion starvation;GO:0042594 response to starvation;GO:0031667 response to nutrient levels
AT5G13770	81	112	81	154	252	201	0.953981	1.27275	0.905861	1.90266	2.88056	2.33451	0.000343699	-1.19355	down	AT5G13770	Pentatricopeptide repeat (PPR-like) superfamily protein	GO:0009658 chloroplast organization;GO:0009657 plastid organization;GO:0006996 organelle organization
AT4G03280	260	262	327	629	568	671	6.27342	6.05481	7.49897	15.882	13.2789	15.9433	1.58e-11	-1.193	down	PETC	photosynthetic electron transfer C	GO:0010196 nonphotochemical quenching;GO:1990066 energy quenching;GO:0009767 photosynthetic electron transport chain
AT3G51820	362	377	410	773	868	889	5.55015	5.58109	5.96391	12.3826	12.8617	13.439	1.97e-13	-1.18969	down	G4	UbiA prenyltransferase family protein	GO:0015995 chlorophyll biosynthetic process;GO:0006779 porphyrin-containing compound biosynthetic process;GO:0033014 tetrapyrrole biosynthetic process
AT5G62360	88	109	140	251	237	248	2.62186	3.1329	3.95102	7.80862	6.83088	7.28223	4.9e-06	-1.18669	down	AT5G62360	Plant invertase/pectin methylesterase inhibitor superfamily protein	GO:0009827 plant-type cell wall modification;GO:0009664 plant-type cell wall organization;GO:0042545 cell wall modification
AT5G57540	195	178	256	440	434	505	5.40025	4.85364	6.72273	12.852	11.781	13.9698	3.01e-09	-1.18652	down	XTH13	xyloglucan endotransglucosylase/hydrolase 13	GO:0010411 xyloglucan metabolic process;GO:0010410 hemicellulose metabolic process;GO:0010383 cell wall polysaccharide metabolic process
AT3G26070	236	218	219	438	537	508	4.44555	3.96174	3.98492	8.50897	9.67491	9.33459	7.84e-10	-1.18589	down	AT3G26070	Plastid-lipid associated protein PAP / fibrillin family protein	GO:0008150 biological_process
AT4G13280	438	521	563	910	1355	1079	4.11263	4.78916	4.94569	7.81106	12.9153	8.83957	7.96e-07	-1.18538	down	TPS12	terpenoid synthase 12	GO:0045338 farnesyl diphosphate metabolic process;GO:0016106 sesquiterpenoid biosynthetic process;GO:0006714 sesquiterpenoid metabolic process
AT3G56940	662	704	671	1499	1422	1528	10.7957	11.0828	10.375	25.498	22.3879	24.5164	3.39e-14	-1.17922	down	CRD1	dicarboxylate diiron protein, putative (Crd1)	GO:1901401 regulation of tetrapyrrole metabolic process;GO:0015995 chlorophyll biosynthetic process;GO:0006779 porphyrin-containing compound biosynthetic process
AT5G23060	92	123	140	267	257	244	1.47667	1.94913	2.14086	4.59549	4.07215	3.91206	4.26e-06	-1.17288	down	CaS	calcium sensing receptor	GO:0071277 cellular response to calcium ion;GO:0009704 de-etiolation;GO:0071248 cellular response to metal ion
AT1G21110	1673	1910	1956	3915	3907	4194	29.4394	32.4743	32.67	71.9268	66.4393	72.7055	8.41e-29	-1.17104	down	IGMT3	O-methyltransferase family protein	GO:1990110 callus formation;GO:0042060 wound healing;GO:0009611 response to wounding
AT3G16520	157	179	162	333	421	326	2.30432	2.52964	2.23576	5.10105	5.96514	4.70718	8.95e-08	-1.16611	down	UGT88A1	UDP-glucosyl transferase 88A1
AT4G28850	113	138	100	251	246	262	2.49369	2.9563	2.09874	5.81518	5.26132	5.70772	4.84e-06	-1.16361	down	XTH26	xyloglucan endotransglucosylase/hydrolase 26	GO:0010411 xyloglucan metabolic process;GO:0010410 hemicellulose metabolic process;GO:0010383 cell wall polysaccharide metabolic process
AT2G43550	659	609	764	1522	1378	1484	26.947	24.0528	29.6504	64.961	54.4323	59.7525	1e-13	-1.1634	down	AT2G43550	scorpion toxin-like knottin superfamily protein	GO:0008150 biological_process
AT3G16470	20020	42378	36604	59616	75343	77153	215.859	456.941	428.381	717.785	804.734	831.5	0.00277454	-1.15829	down	JR1	Mannose-binding lectin superfamily protein	GO:0010228 vegetative to reproductive phase transition of meristem;GO:0009753 response to jasmonic acid;GO:0070542 response to fatty acid
AT4G13290	1128	1286	1231	2517	2759	2542	13.3431	14.6806	13.8125	31.0594	31.5097	29.5895	3.71e-20	-1.15276	down	CYP71A19	cytochrome P450, family 71, subfamily A, polypeptide 19	GO:0008150 biological_process
AT4G04750	63	106	81	189	153	188	0.918008	1.26155	1.03754	2.91316	2.25848	2.7217	0.000149823	-1.14451	down	AT4G04750	Major facilitator superfamily protein
AT3G26060	153	170	125	311	325	321	3.77561	4.04357	2.93053	8.04104	7.78355	7.86809	6.33e-07	-1.14343	down	PRXQ	Thioredoxin superfamily protein
AT1G58122	114	100	112	204	238	255	1.33845	1.13568	1.25463	2.51826	2.71463	2.97001	1.45e-05	-1.14313	down	None	None	None
AT1G25440	70	62	79	135	164	150	1.0167	0.871404	1.0942	2.06392	2.3243	2.16459	0.000423526	-1.13847	down	BBX15	B-box type zinc finger protein with CCT domain-containing protein	GO:0006355 regulation of DNA-templated transcription;GO:2001141 regulation of RNA biosynthetic process;GO:0051252 regulation of RNA metabolic process
AT2G33855	39	46	41	78	101	89	1.05541	1.20451	1.05222	2.2203	2.66271	2.39693	0.0054961	-1.13774	down	AT2G33855	uncharacterized protein
AT1G04620	121	135	113	211	290	284	1.52292	1.88421	1.58733	3.13693	3.61783	3.66005	5.71e-06	-1.13469	down	HCAR	coenzyme F420 hydrogenase family / dehydrogenase, beta subunit family	GO:0033354 chlorophyll cycle;GO:0015994 chlorophyll metabolic process;GO:0006778 porphyrin-containing compound metabolic process
AT2G05100	114	112	69	210	222	194	2.51413	2.39047	1.42936	4.8361	4.73792	4.21837	4.22e-05	-1.1294	down	LHCB2.1	photosystem II light harvesting complex protein 2.1	GO:0009769 photosynthesis, light harvesting in photosystem II;GO:1903428 positive regulation of reactive oxygen species biosynthetic process;GO:0009768 photosynthesis, light harvesting in photosystem I
AT4G24350	93	102	114	217	215	216	1.72722	1.82489	2.04947	4.27932	3.96028	3.96095	4.34e-05	-1.12304	down	AT4G24350	Phosphorylase superfamily protein	GO:0009116 nucleoside metabolic process;GO:1901657 glycosyl compound metabolic process;GO:0009611 response to wounding
AT3G22961	114	145	139	290	259	278	4.115	5.05354	4.75938	10.9514	9.05314	9.90541	7.02e-06	-1.11213	down	AT3G22961	Paired amphipathic helix (PAH2) superfamily protein	GO:0006355 regulation of DNA-templated transcription;GO:2001141 regulation of RNA biosynthetic process;GO:0051252 regulation of RNA metabolic process
AT1G11070	47	61	66	107	125	130	0.449186	0.603397	0.608765	1.12656	1.2211	1.26317	0.00207773	-1.11145	down	AT1G11070	hydroxyproline-rich glycoprotein family protein
AT4G18205	177	201	198	402	395	402	2.99932	3.28462	3.17753	7.11842	6.48097	6.7118	1.27e-07	-1.11135	down	AT4G18205	Nucleotide-sugar transporter family protein
AT5G24780	1528	1587	1698	3271	3405	3347	34.6291	34.7026	36.4933	77.3326	74.5192	74.6619	9.94e-23	-1.11043	down	VSP1	vegetative storage protein 1	GO:0016311 dephosphorylation;GO:0009753 response to jasmonic acid;GO:0070542 response to fatty acid
AT1G49720	1222	1331	1404	2527	2864	2829	18.0824	18.9603	19.8009	39.1034	41.1587	41.6984	2.17e-19	-1.10615	down	ABF1	abscisic acid responsive element-binding factor 1	GO:0009738 abscisic acid-activated signaling pathway;GO:0071215 cellular response to abscisic acid stimulus;GO:0097306 cellular response to alcohol
AT4G30650	766	644	930	1698	1479	1663	32.4252	26.306	37.3503	74.974	60.4664	69.2993	2.34e-11	-1.1032	down	AT4G30650	Low temperature and salt responsive protein family	GO:0050832 defense response to fungus;GO:0009620 response to fungus;GO:0098542 defense response to other organism
AT1G03700	80	60	114	176	177	172	3.03867	2.17278	4.10657	6.96255	6.48397	6.4333	0.000283926	-1.10253	down	AT1G03700	Uncharacterized protein family (UPF0497)
AT1G77520	1202	1071	1225	2770	2120	2325	20.5255	18.0282	20.2999	50.6244	35.6407	39.4783	4.97e-06	-1.09929	down	AT1G77520	O-methyltransferase family protein
AT3G51510	34	59	69	112	114	106	1.01447	1.68955	1.94966	3.48824	3.28274	3.10756	0.00389403	-1.09881	down	AT3G51510	uncharacterized protein
AT3G09390	548	497	592	1194	1111	1071	24.7876	21.7082	25.4099	56.3313	48.5121	47.6826	1.46e-11	-1.09719	down	MT2A	metallothionein 2A	GO:0006878 intracellular copper ion homeostasis;GO:0055070 copper ion homeostasis;GO:0030003 intracellular monoatomic cation homeostasis
AT5G36150	28	54	55	96	101	83	0.275566	0.509547	0.528791	0.985438	1.01299	0.802589	0.00794842	-1.09478	down	PEN3	putative pentacyclic triterpene synthase 3	GO:0016104 triterpenoid biosynthetic process;GO:0006722 triterpenoid metabolic process;GO:0016114 terpenoid biosynthetic process
AT5G04140	104	124	115	203	219	285	0.47725	0.548661	0.500628	0.969224	1.00369	1.28882	3.42e-05	-1.09456	down	GLU1	glutamate synthase 1	GO:0006537 glutamate biosynthetic process;GO:0097054 L-glutamate biosynthetic process;GO:0006536 glutamate metabolic process
AT1G78970	45	51	53	105	108	93	0.413339	0.445225	0.464996	1.00696	0.948717	0.878962	0.00527691	-1.09255	down	LUP1	lupeol synthase 1	GO:0019742 pentacyclic triterpenoid metabolic process;GO:0019745 pentacyclic triterpenoid biosynthetic process;GO:0016104 triterpenoid biosynthetic process
AT4G18197	246	285	242	506	559	524	3.93531	4.40415	3.66878	8.43786	8.63594	8.24338	7.13e-09	-1.08997	down	PUP7	purine permease 7	GO:0006863 purine nucleobase transport;GO:0015851 nucleobase transport;GO:0071705 nitrogen compound transport
AT5G56840	51	37	59	96	122	84	1.07897	0.8113	1.32028	2.24201	2.69488	1.92171	0.00550412	-1.08721	down	AT5G56840	myb-like transcription factor family protein	GO:0006355 regulation of DNA-templated transcription;GO:2001141 regulation of RNA biosynthetic process;GO:0051252 regulation of RNA metabolic process
AT1G15820	322	336	317	693	623	677	6.6283	6.66071	6.18709	14.8726	12.3807	13.7008	3.76e-10	-1.08401	down	LHCB6	light harvesting complex photosystem II subunit 6	GO:0010196 nonphotochemical quenching;GO:1990066 energy quenching;GO:0009765 photosynthesis, light harvesting
AT1G60000	150	154	124	304	283	282	3.73551	3.72072	2.92637	7.94263	6.82143	6.94481	8.92e-06	-1.07163	down	AT1G60000	RNA-binding (RRM/RBD/RNP motifs) family protein
AT1G69870	97	95	98	168	219	203	1.08888	1.02037	1.0393	1.96883	2.37078	2.24429	0.000183872	-1.07143	down	NRT1.7	nitrate transporter 1.7	GO:0015706 nitrate transmembrane transport;GO:1902025 nitrate import;GO:0098661 inorganic anion transmembrane transport
AT3G23550	61	55	65	126	102	138	0.906048	0.785534	0.921972	1.97316	1.47977	2.03381	0.00307054	-1.06913	down	AT3G23550	MATE efflux family protein	GO:0002229 defense response to oomycetes;GO:0046618 xenobiotic export from cell;GO:1990961 xenobiotic detoxification by transmembrane export across the plasma membrane
AT4G34830	116	163	131	286	251	290	0.764229	1.03869	0.819688	1.97383	1.60316	1.8896	1.67e-05	-1.06886	down	MRL1	Pentatricopeptide repeat (PPR) superfamily protein	GO:0048255 mRNA stabilization;GO:1902373 negative regulation of mRNA catabolic process;GO:1903312 negative regulation of mRNA metabolic process
AT1G45474	102	117	112	222	227	220	2.65712	2.95593	2.78401	6.06996	5.7801	5.67228	8.54e-05	-1.06818	down	Lhca5	photosystem I light harvesting complex protein 5	GO:0009768 photosynthesis, light harvesting in photosystem I;GO:0009645 response to low light intensity stimulus;GO:0009765 photosynthesis, light harvesting
AT1G49230	213	245	240	467	454	478	5.96279	6.62575	6.3815	13.6383	12.2723	13.1755	1.26e-07	-1.05697	down	AT1G49230	RING/U-box superfamily protein	GO:0009409 response to cold;GO:0009414 response to water deprivation;GO:0009415 response to water
AT4G26370	288	291	294	573	617	561	5.04782	4.96111	4.88363	10.4937	10.4632	9.76899	5.95e-09	-1.05459	down	AT4G26370	antitermination NusB domain-containing protein	GO:0006353 DNA-templated transcription termination;GO:0006351 DNA-templated transcription;GO:0032774 RNA biosynthetic process
AT1G75690	70	70	86	148	162	142	2.28778	2.20324	2.66403	5.03229	5.10263	4.55422	0.00132533	-1.053	down	LQY1	DnaJ/Hsp40 cysteine-rich domain superfamily protein	GO:0010206 photosystem II repair;GO:0030091 protein repair;GO:0009765 photosynthesis, light harvesting
AT3G10450	92	99	90	178	209	172	1.46962	1.51789	1.36624	2.98642	3.24723	2.71589	0.000432805	-1.04149	down	SCPL7	serine carboxypeptidase-like 7	GO:0006508 proteolysis;GO:0019538 protein metabolic process;GO:0043170 macromolecule metabolic process
AT4G12500	259	259	274	537	515	517	8.09759	7.82336	8.12563	17.5325	15.5461	15.9057	4.88e-08	-1.03879	down	AT4G12500	Bifunctional inhibitor/lipid-transfer protein/seed storage 2S albumin superfamily protein
AT4G14103	88	141	125	254	217	222	1.39371	2.14756	1.85298	4.33422	3.49377	3.58571	0.000147774	-1.03054	down	AT4G14103	F-box/RNI-like superfamily protein	GO:0008150 biological_process
AT5G54270	467	405	468	851	853	936	10.0202	8.37762	9.51538	19.0558	17.6642	19.7633	3.21e-10	-1.02782	down	LHCB3	light-harvesting chlorophyll B-binding protein 3	GO:0009769 photosynthesis, light harvesting in photosystem II;GO:0009635 response to herbicide;GO:0009765 photosynthesis, light harvesting
AT3G24310	89	109	108	205	187	208	2.05195	2.43722	2.37216	4.94557	4.18303	4.73862	0.00038197	-1.02757	down	MYB305	myb domain protein 305	GO:0045893 positive regulation of DNA-templated transcription;GO:1902680 positive regulation of RNA biosynthetic process;GO:0051254 positive regulation of RNA metabolic process
AT5G35790	248	295	266	536	572	479	3.03332	3.46153	3.06435	6.80914	6.73478	5.73574	6.54e-08	-1.02491	down	G6PD1	glucose-6-phosphate dehydrogenase 1	GO:0009051 pentose-phosphate shunt, oxidative branch;GO:0006006 glucose metabolic process;GO:0006098 pentose-phosphate shunt
AT5G39530	84	88	86	167	178	159	1.45503	1.49504	1.4096	3.14273	3.05795	2.79892	0.00113945	-1.01708	down	AT5G39530	hypothetical protein (DUF1997)
AT1G68890	285	307	255	515	535	607	1.29528	1.34471	1.09883	2.44291	2.34847	2.7177	4.29e-08	-1.0169	down	PHYLLO	2-oxoglutarate decarboxylase/hydro-lyase/magnesium ion-binding protein	GO:0009233 menaquinone metabolic process;GO:0009234 menaquinone biosynthetic process;GO:0042550 photosystem I stabilization
AT3G20810	118	73	128	166	228	232	1.48003	0.885404	1.61834	2.09036	2.93463	2.96289	0.000396836	-1.01651	down	JMJD5	2-oxoglutarate (2OG) and Fe(II)-dependent oxygenase superfamily protein	GO:0010378 temperature compensation of the circadian clock;GO:1900457 regulation of brassinosteroid mediated signaling pathway;GO:1990110 callus formation
AT3G61870	107	156	141	245	264	276	2.27852	3.39458	2.9412	5.59146	5.72113	6.1155	7.19e-05	-1.01403	down	AT3G61870	plant/protein
AT2G35260	135	122	185	308	291	259	2.02472	1.76141	2.62691	4.81722	4.20171	3.82108	3.77e-05	-1.0137	down	AT2G35260	CAAX protease self-immunity protein	GO:0071586 CAAX-box protein processing;GO:0080120 CAAX-box protein maturation;GO:0010380 regulation of chlorophyll biosynthetic process
AT1G59124	115	73	85	175	195	165	0.769388	0.467222	0.541316	1.22014	1.25821	1.08578	0.000766794	-1.01244	down	AT1G59124	Disease resistance protein (CC-NBS-LRR class) family
AT4G26260	46	55	65	99	112	111	0.846174	0.944654	1.07641	1.8035	1.89842	1.89481	0.00983922	-1.01082	down	MIOX4	myo-inositol oxygenase 4	GO:0019310 inositol catabolic process;GO:0046174 polyol catabolic process;GO:0046164 alcohol catabolic process
AT5G16970	92	68	94	172	190	132	1.79797	1.28387	1.74217	3.53317	3.6141	2.54483	0.00140144	-1.00871	down	AER	alkenal reductase	GO:0006979 response to oxidative stress;GO:0006950 response to stress;GO:0050896 response to stimulus
AT1G68590	138	130	131	249	259	265	4.43361	4.04752	4.00781	8.37259	8.07176	8.40376	8.72e-05	-1.00307	down	PSRP3/1	Ribosomal protein PSRP-3/Ycf65	GO:0032544 plastid translation;GO:0009657 plastid organization;GO:0006996 organelle organization
AT2G32640	70	50	62	119	124	110	0.996612	0.602248	0.653649	1.57203	1.43882	1.28726	0.00689523	-1.00228	down	AT2G32640	Lycopene beta/epsilon cyclase protein
AT1G67148	155	124	192	75	82	70	8.85371	6.80411	10.3793	4.43832	4.48146	3.89994	0.00246729	1.001	up	AT1G67148	uncharacterized protein	GO:0008150 biological_process
AT5G10580	8123	8548	8515	3930	4121	4076	217.158	220.597	216.143	109.885	106.42	107.533	2.98e-21	1.00318	up	AT5G10580	plant/protein (Protein of unknown function, DUF599)
AT1G04330	147	141	191	75	86	69	5.30829	4.91221	6.53429	2.80101	2.98453	2.4368	0.00214113	1.00523	up	AT1G04330	uncharacterized protein
AT3G10113	147	155	143	63	72	78	3.72932	3.79696	3.44814	1.65451	1.75174	1.93536	0.00284581	1.01463	up	AT3G10113	Homeodomain-like superfamily protein	GO:0006355 regulation of DNA-templated transcription;GO:2001141 regulation of RNA biosynthetic process;GO:0051252 regulation of RNA metabolic process
AT4G01380	115	131	104	63	45	58	4.39393	4.84409	3.76619	2.49957	1.64752	2.19081	0.00689523	1.02092	up	AT4G01380	plastocyanin-like domain-containing protein	GO:0008150 biological_process
AT1G60740	159	132	166	78	72	67	5.68871	4.57309	5.64165	2.90258	2.49484	2.33744	0.00217848	1.02234	up	AT1G60740	Thioredoxin superfamily protein	GO:0034599 cellular response to oxidative stress;GO:0062197 cellular response to chemical stress;GO:0006979 response to oxidative stress
AT1G18100	310	396	299	129	192	158	5.26544	6.49204	4.81222	2.27888	3.14194	2.63937	1.26e-05	1.02272	up	E12A11	PEBP (phosphatidylethanolamine-binding protein) family protein	GO:0010030 positive regulation of seed germination;GO:0048582 positive regulation of post-embryonic development;GO:0010029 regulation of seed germination
AT3G44260	188	203	225	84	124	83	4.39481	4.57151	4.99195	2.04725	2.78703	1.90162	0.000369526	1.03313	up	CAF1a	Polynucleotidyl transferase, ribonuclease H-like superfamily protein	GO:0000289 nuclear-transcribed mRNA poly(A) tail shortening;GO:0000288 nuclear-transcribed mRNA catabolic process, deadenylation-dependent decay;GO:0050779 RNA destabilization
AT5G54230	677	771	731	337	388	301	13.5789	14.8078	13.9847	6.90401	7.54962	5.80109	1.25e-09	1.03509	up	MYB49	myb domain protein 49	GO:0071276 cellular response to cadmium ion;GO:0098849 cellular detoxification of cadmium ion;GO:0140961 cellular detoxification of metal ion
AT1G73220	490	463	425	190	231	230	6.41555	5.85079	5.28525	2.59284	2.92034	2.95757	4.78e-07	1.03664	up	OCT1	organic cation/carnitine transporter1	GO:0015839 cadaverine transport;GO:0015695 organic cation transport;GO:0010150 leaf senescence
AT2G25680	349	317	370	150	135	202	5.69144	4.98332	5.72196	2.54715	2.11385	3.23723	5.64e-06	1.0382	up	MOT1	molybdate transporter 1	GO:0015689 molybdate ion transport;GO:0015698 inorganic anion transport;GO:0006810 transport
AT1G13600	159	188	193	85	97	71	5.64783	6.45814	6.51279	3.15727	3.33127	2.47126	0.000691489	1.04003	up	bZIP58	basic leucine-zipper 58	GO:0006355 regulation of DNA-templated transcription;GO:2001141 regulation of RNA biosynthetic process;GO:0051252 regulation of RNA metabolic process
AT2G22122	3543	2924	4293	1673	1635	1698	158.316	126.114	181.887	77.9674	70.4994	74.6275	2.27e-05	1.05101	up	AT2G22122	uncharacterized protein
AT2G20560	750	826	766	355	354	377	12.747	13.5453	12.343	6.29685	5.80663	6.29974	2.37e-10	1.057	up	AT2G20560	DNAJ heat shock family protein	GO:0006457 protein folding;GO:0051604 protein maturation;GO:0010467 gene expression
AT5G26200	148	103	119	49	75	49	2.83562	1.90372	2.16364	0.971864	1.38196	0.916569	0.00660312	1.05758	up	AT5G26200	Mitochondrial substrate carrier family protein	GO:0055085 transmembrane transport;GO:0006810 transport;GO:0051234 establishment of localization
AT3G55700	112	114	105	56	46	51	1.74363	1.70328	1.54229	0.908215	0.688846	0.77102	0.00588975	1.06009	up	AT3G55700	UDP-Glycosyltransferase superfamily protein
AT3G46880	219	243	192	100	70	131	8.02456	8.71564	6.72094	3.8051	2.49551	4.76532	0.000128608	1.06714	up	AT3G46880	uncharacterized protein
AT2G46830	592	598	609	256	293	275	6.00209	5.91892	5.96487	2.66468	3.02237	2.78267	3.46e-09	1.0771	up	CCA1	circadian clock associated 1	GO:0042754 negative regulation of circadian rhythm;GO:0010378 temperature compensation of the circadian clock;GO:0048574 long-day photoperiodism, flowering
AT2G01430	580	547	541	237	250	277	13.4233	11.1476	11.0344	5.78111	5.64894	6.35541	1.02e-08	1.07834	up	HB17	homeobox-leucine zipper protein 17	GO:0009651 response to salt stress;GO:0006970 response to osmotic stress;GO:0009628 response to abiotic stimulus
AT3G14200	658	726	757	339	333	303	12.3975	13.2067	13.5178	6.65331	6.04816	5.60576	2.39e-10	1.0804	up	AT3G14200	Chaperone DnaJ-domain superfamily protein
AT5G66815	84	92	104	33	54	41	4.0814	4.30133	4.75246	1.65921	2.52141	1.95688	0.00973603	1.08191	up	AT5G66815	uncharacterized protein	GO:1905614 negative regulation of developmental vegetative growth;GO:1905613 regulation of developmental vegetative growth;GO:0060359 response to ammonium ion
AT4G01390	1732	1960	1831	829	799	882	46.6918	51.0122	46.8061	23.3196	20.7853	23.3797	9.57e-14	1.08497	up	AT4G01390	TRAF-like family protein	GO:0008150 biological_process
AT5G64170	2325	2649	2669	1144	1221	1106	23.049	24.5418	24.3246	11.5249	11.3134	10.4107	1.85e-17	1.08567	up	AT5G64170	dentin sialophosphoprotein-like protein	GO:0032922 circadian regulation of gene expression;GO:0009649 entrainment of circadian clock;GO:0006354 DNA-templated transcription elongation
AT1G11080	919	898	934	333	488	430	11.7722	11.0986	11.3227	4.44864	6.08908	5.40238	2.54e-11	1.09176	up	scpl31	serine carboxypeptidase-like 31	GO:0008150 biological_process
AT2G43590	583	755	619	268	326	292	13.1993	16.5212	13.3096	6.32955	7.13484	6.51077	6e-10	1.09253	up	AT2G43590	Chitinase family protein	GO:0016998 cell wall macromolecule catabolic process;GO:0044036 cell wall macromolecule metabolic process;GO:0071554 cell wall organization or biogenesis
AT2G41810	1173	1166	1251	508	566	537	23.6636	22.6974	23.9201	10.6885	11.0093	10.6609	9.47e-12	1.10582	up	AT2G41810	imidazolonepropionase (Protein of unknown function, DUF642)
AT3G05950	478	410	477	209	181	222	14.6076	12.1026	13.8279	6.64769	5.33396	6.65772	6.13e-08	1.10596	up	AT3G05950	RmlC-like cupins superfamily protein	GO:0010446 response to alkaline pH;GO:0009268 response to pH;GO:0009628 response to abiotic stimulus
AT5G10210	75	103	122	40	55	39	1.81912	2.42825	2.81444	1.01553	1.27526	0.928662	0.00546586	1.10726	up	AT5G10210	nitric oxide synthase-interacting protein
AT4G10510	360	496	383	152	195	206	3.35007	4.53716	3.3898	1.47297	1.68743	1.90532	1.65e-06	1.11411	up	AT4G10510	Subtilase family protein	GO:0008150 biological_process
AT2G40900	4842	5043	4877	2039	2250	2282	72.376	72.7637	69.1302	31.7884	32.4656	33.5551	9.2e-29	1.11811	up	UMAMIT11	nodulin MtN21 /EamA-like transporter family protein	GO:0048316 seed development;GO:0010154 fruit development;GO:0048608 reproductive structure development
AT4G07820	3795	3347	4142	1603	1630	1776	134.515	114.521	139.222	59.2619	55.7497	61.9139	2.51e-16	1.12096	up	AT4G07820	CAP (Cysteine-rich secretory proteins, Antigen 5, and Pathogenesis-related 1 protein) superfamily protein	GO:0008150 biological_process
AT5G24120	450	523	461	221	196	204	5.74915	6.44914	5.58128	2.94456	2.41492	2.55531	6.9e-09	1.15302	up	SIGE	sigma factor E	GO:0010207 photosystem II assembly;GO:0071483 cellular response to blue light;GO:0071472 cellular response to salt stress
AT5G52640	1882	1941	1877	717	944	814	18.3578	18.3145	17.3346	5.0689	6.35743	5.64623	1.33e-15	1.1565	up	HSP90.1	heat shock-like protein	GO:0061077 chaperone-mediated protein folding;GO:0046685 response to arsenic-containing substance;GO:0006457 protein folding
AT1G60110	137	117	167	42	72	69	1.85518	1.52501	2.13725	0.591608	0.936085	0.909022	0.000691489	1.15749	up	AT1G60110	Mannose-binding lectin superfamily protein	GO:0008150 biological_process
AT3G54420	538	521	613	249	226	247	14.9532	13.9755	16.1557	7.20244	6.06517	6.75323	5.89e-10	1.15755	up	EP3	homolog of carrot EP3-3 chitinase	GO:0010262 somatic embryogenesis;GO:0031099 regeneration;GO:0016998 cell wall macromolecule catabolic process
AT3G18450	238	284	315	117	140	101	6.80873	7.85022	8.53831	3.4734	3.86703	2.82856	2.22e-06	1.17101	up	AT3G18450	PLAC8 family protein
AT2G13810	172	178	150	71	56	86	2.71602	2.71476	2.24131	1.15294	0.847412	1.33496	0.000150354	1.18	up	ALD1	AGD2-like defense response protein 1	GO:0062034 L-pipecolic acid biosynthetic process;GO:0009862 systemic acquired resistance, salicylic acid mediated signaling pathway;GO:0009863 salicylic acid mediated signaling pathway
AT3G49760	246	312	381	147	114	133	7.6707	9.40619	11.2674	4.78069	3.41901	4.07413	1.03e-05	1.19052	up	bZIP5	basic leucine-zipper 5	GO:0006355 regulation of DNA-templated transcription;GO:2001141 regulation of RNA biosynthetic process;GO:0051252 regulation of RNA metabolic process
AT1G76800	464	551	555	232	244	185	11.6346	13.3367	13.2041	6.06174	5.89969	4.56498	4.93e-10	1.19307	up	AT1G76800	Vacuolar iron transporter (VIT) family protein	GO:0006880 intracellular sequestering of iron ion;GO:0097577 sequestering of iron ion;GO:0051238 sequestering of metal ion
AT1G21140	342	371	435	143	142	190	9.26276	9.69112	11.1658	4.03807	3.70575	5.05878	1.53e-08	1.21948	up	AT1G21140	Vacuolar iron transporter (VIT) family protein	GO:0006880 intracellular sequestering of iron ion;GO:0097577 sequestering of iron ion;GO:0051238 sequestering of metal ion
AT1G30260	188	160	183	78	78	63	6.7454	5.54681	6.22133	2.90622	2.68141	2.21243	4.74e-05	1.22736	up	AT1G30260	galactosyltransferase family protein	GO:0009735 response to cytokinin;GO:0009725 response to hormone;GO:0009719 response to endogenous stimulus
AT4G10310	699	810	805	308	332	312	9.68855	10.8379	10.5918	4.45349	4.4382	4.25672	1.38e-13	1.22842	up	HKT1	high-affinity K+ transporter 1	GO:0006814 sodium ion transport;GO:0071805 potassium ion transmembrane transport;GO:0006813 potassium ion transport
AT3G09600	476	538	522	206	225	199	8.68378	9.95591	9.71078	4.1821	4.24573	3.73528	2e-10	1.23363	up	RVE8	Homeodomain-like superfamily protein	GO:0032922 circadian regulation of gene expression;GO:0042753 positive regulation of circadian rhythm;GO:0042752 regulation of circadian rhythm
AT3G29110	82	86	95	27	43	38	1.16506	1.16674	1.2753	0.389221	0.589413	0.518902	0.00293047	1.23784	up	AT3G29110	Terpenoid cyclases/Protein prenyltransferases superfamily protein	GO:0016102 diterpenoid biosynthetic process;GO:0016101 diterpenoid metabolic process;GO:0016114 terpenoid biosynthetic process
AT1G08090	759	966	958	319	381	396	9.72599	11.9457	11.633	4.25404	4.70431	4.989	1.53e-14	1.23899	up	NRT2:1	nitrate transporter 2:1	GO:0015706 nitrate transmembrane transport;GO:0010167 response to nitrate;GO:1902025 nitrate import
AT3G56400	110	90	110	40	53	33	2.39013	1.88769	2.28247	0.892148	1.11373	0.693681	0.00112519	1.25246	up	WRKY70	WRKY DNA-binding protein 70	GO:0080151 positive regulation of salicylic acid mediated signaling pathway;GO:0080187 floral organ senescence;GO:0009759 indole glucosinolate biosynthetic process
AT2G20880	59	94	63	33	32	21	1.0982	1.70051	1.11863	0.633857	0.567708	0.373725	0.00461075	1.27089	up	ERF53	Integrase-type DNA-binding superfamily protein	GO:1900036 positive regulation of cellular response to heat;GO:1900034 regulation of cellular response to heat;GO:2000070 regulation of response to water deprivation
AT2G19900	123	139	180	67	51	56	1.46885	1.60811	2.04559	0.826808	0.589385	0.651252	7.1e-05	1.28321	up	NADP-ME1	NADP-malic enzyme 1	GO:0006108 malate metabolic process;GO:0043648 dicarboxylic acid metabolic process;GO:0019752 carboxylic acid metabolic process
AT3G49570	156	171	232	58	92	69	7.7025	8.1684	10.864	2.98862	4.3775	3.31786	1.04e-05	1.3013	up	LSU3	response to low sulfur 3	GO:0098869 cellular oxidant detoxification;GO:1990748 cellular detoxification;GO:0097237 cellular response to toxic substance
AT3G45060	59	76	62	22	25	30	0.778423	0.964411	0.774248	0.297538	0.314096	0.388005	0.00538056	1.30478	up	NRT2.6	high affinity nitrate transporter 2.6
AT4G00770	146	214	188	52	82	79	1.97225	2.80959	2.42096	0.723343	1.06817	1.05835	9.67e-06	1.31369	up	TRM9	DUF4378 domain protein
AT2G28780	17879	20009	20027	6794	7891	7645	167.723	181.187	178.163	66.4716	71.4623	70.5661	2.69e-21	1.32405	up	AT2G28780	P-hydroxybenzoic acid efflux pump subunit
AT5G45090	61	53	50	27	15	21	1.46696	1.24374	1.15396	0.667456	0.330258	0.493266	0.00889122	1.32448	up	PP2-A7	phloem protein 2-A7	GO:0007165 signal transduction;GO:0023052 signaling;GO:0007154 cell communication
AT3G02850	4426	5027	4645	1688	1895	1814	41.5301	45.5311	41.3396	16.5158	17.1621	16.7482	2.57e-39	1.33452	up	SKOR	STELAR K+ outward rectifier	GO:0055075 potassium ion homeostasis;GO:0071805 potassium ion transmembrane transport;GO:0006813 potassium ion transport
AT3G50480	82	92	118	37	38	36	1.93778	2.09955	2.63608	0.910667	0.861229	0.835516	0.000550884	1.33863	up	HR4	homolog of RPW8 4	GO:0009609 response to symbiotic bacterium;GO:0009610 response to symbiotic fungus;GO:0009608 response to symbiont
AT2G46790	645	619	678	256	270	209	8.56158	7.95866	8.53155	3.55296	3.41345	2.71622	2.04e-14	1.35013	up	PRR9	pseudo-response regulator 9	GO:0010017 red or far-red light signaling pathway;GO:0071489 cellular response to red or far red light;GO:0009736 cytokinin-activated signaling pathway
AT3G12580	5006	5289	5252	1955	1966	1951	53.4221	54.4799	53.1476	21.7512	20.2516	20.4812	7.1e-42	1.35273	up	HSP70	heat shock protein 70	GO:0009615 response to virus;GO:0006457 protein folding;GO:0051604 protein maturation
AT1G76430	92	123	111	44	35	43	1.17436	1.513	1.34598	0.588249	0.430005	0.539106	0.000220868	1.35949	up	PHT1;9	phosphate transporter 1;9	GO:1901684 arsenate ion transmembrane transport;GO:0015700 arsenite transport;GO:0006817 phosphate ion transport
AT5G04950	4193	4679	4580	1630	1674	1721	81.9436	88.2639	84.875	33.2184	31.5772	33.093	4.14e-40	1.36824	up	NAS1	nicotianamine synthase 1	GO:0030417 nicotianamine metabolic process;GO:0030418 nicotianamine biosynthetic process;GO:0072351 tricarboxylic acid biosynthetic process
AT3G12320	172	178	190	67	59	73	3.43323	3.41729	3.59603	1.384	1.12691	1.43331	2.94e-06	1.38642	up	AT3G12320	uncharacterized protein	GO:0007623 circadian rhythm;GO:0048511 rhythmic process;GO:0006355 regulation of DNA-templated transcription
AT5G23990	10747	11516	11576	3828	4254	4115	109.049	112.789	111.395	40.5122	41.6662	41.0827	4.78e-38	1.42134	up	FRO5	ferric reduction oxidase 5
AT1G20823	609	681	708	214	253	240	17.0424	18.382	18.7898	6.24333	6.81195	6.59776	1.47e-16	1.44757	up	AT1G20823	RING/U-box superfamily protein	GO:0010966 regulation of phosphate transport;GO:0070417 cellular response to cold;GO:0051049 regulation of transport
AT5G19600	812	929	888	302	322	285	8.56416	9.45548	8.88124	3.31829	3.26872	2.95258	4.86e-20	1.47957	up	SULTR3;5	sulfate transporter 3;5
AT1G01060	611	735	624	206	199	270	5.51254	6.42425	5.37805	1.92269	1.7203	2.33867	2.58e-17	1.49358	up	LHY	Homeodomain-like superfamily protein	GO:0042754 negative regulation of circadian rhythm;GO:0043433 negative regulation of DNA-binding transcription factor activity;GO:0051090 regulation of DNA-binding transcription factor activity
AT1G49100	100	99	128	41	22	47	0.907535	0.871072	1.10512	0.38147	0.190038	0.41963	3.2e-05	1.51131	up	AT1G49100	Leucine-rich repeat protein kinase family protein	GO:0016310 phosphorylation;GO:0006796 phosphate-containing compound metabolic process;GO:0006793 phosphorus metabolic process
AT5G54700	39	59	47	12	20	17	0.392586	0.580424	0.445346	0.117389	0.188232	0.167625	0.00395531	1.5167	up	AT5G54700	Ankyrin repeat family protein
AT5G24660	561	484	613	208	143	196	24.5395	20.4535	25.4317	9.4666	6.02761	8.4292	1.65e-15	1.5436	up	LSU2	response to low sulfur 2	GO:0010438 cellular response to sulfur starvation;GO:0098869 cellular oxidant detoxification;GO:1990748 cellular detoxification
AT5G51440	288	322	312	93	86	121	7.70074	8.30073	7.89656	2.58644	2.2161	3.16386	3.14e-11	1.56736	up	AT5G51440	HSP20-like chaperones superfamily protein
AT5G51190	155	154	188	40	57	59	4.50287	4.34405	5.19469	1.20237	1.60816	1.67854	1.21e-07	1.62392	up	AT5G51190	Integrase-type DNA-binding superfamily protein	GO:0009408 response to heat;GO:0009266 response to temperature stimulus;GO:0006355 regulation of DNA-templated transcription
AT5G39670	99	99	75	32	32	19	2.7022	2.60576	1.94615	0.913771	0.825309	0.488268	2.17e-05	1.66824	up	AT5G39670	Calcium-binding EF-hand family protein	GO:1900425 negative regulation of defense response to bacterium;GO:0002832 negative regulation of response to biotic stimulus;GO:0032102 negative regulation of response to external stimulus
AT3G49580	116	61	123	22	34	35	5.46994	2.73986	5.4614	1.03875	1.52311	1.62478	0.00845617	1.68019	up	LSU1	response to low sulfur 1	GO:0010438 cellular response to sulfur starvation;GO:0098869 cellular oxidant detoxification;GO:1990748 cellular detoxification
AT3G24500	471	434	499	120	157	139	18.1775	16.1596	18.2583	4.83273	5.85757	5.2511	2.81e-17	1.70774	up	MBF1C	multiprotein bridging factor 1C	GO:0009873 ethylene-activated signaling pathway;GO:0071369 cellular response to ethylene stimulus;GO:0000160 phosphorelay signal transduction system
AT4G01430	881	1004	814	250	233	290	15.9287	17.3186	13.7789	4.70366	4.03735	4.91333	6.21e-26	1.75288	up	UMAMIT29	nodulin MtN21 /EamA-like transporter family protein	GO:1901349 glucosinolate transport;GO:0072348 sulfur compound transport;GO:1901264 carbohydrate derivative transport
AT3G03670	71	114	81	18	31	25	1.46967	2.27957	1.59115	0.386796	0.602867	0.492359	6.6e-06	1.79794	up	AT3G03670	Peroxidase superfamily protein	GO:0071456 cellular response to hypoxia;GO:0036294 cellular response to decreased oxygen levels;GO:0071453 cellular response to oxygen levels
AT5G15950	621	657	663	171	185	171	8.61067	8.77008	8.72703	2.46164	2.45479	2.3259	5.73e-24	1.82965	up	AT5G15950	Adenosylmethionine decarboxylase family protein	GO:0006597 spermine biosynthetic process;GO:0008215 spermine metabolic process;GO:0006596 polyamine biosynthetic process
AT5G48850	576	573	573	129	170	154	12.2971	11.899	11.6557	2.90375	3.50879	3.25057	7.2e-23	1.87995	up	ATSDI1	Tetratricopeptide repeat (TPR)-like superfamily protein	GO:0006792 regulation of sulfur utilization;GO:0010438 cellular response to sulfur starvation;GO:0010439 regulation of glucosinolate biosynthetic process
AT2G41480	1634	1867	1896	456	441	500	33.7646	37.1759	37.0264	9.90861	8.77146	10.0779	9.21e-36	1.89588	up	AT2G41480	peroxidase superfamily protein	GO:0098869 cellular oxidant detoxification;GO:1990748 cellular detoxification;GO:0097237 cellular response to toxic substance
AT2G36110	164	220	146	56	41	35	4.09149	5.29117	3.43802	1.44953	0.983445	0.859719	5.84e-08	1.94696	up	AT2G36110	Polynucleotidyl transferase, ribonuclease H-like superfamily protein	GO:0006139 nucleobase-containing compound metabolic process;GO:0044238 primary metabolic process;GO:0008152 metabolic process
AT5G56080	372	449	457	83	111	114	9.38312	10.9413	10.9398	2.18457	2.70069	2.81604	5e-21	2.00274	up	NAS2	nicotianamine synthase 2	GO:0030417 nicotianamine metabolic process;GO:0030418 nicotianamine biosynthetic process;GO:0072351 tricarboxylic acid biosynthetic process
AT2G26150	57	56	66	9	19	7	0.977553	0.91193	1.07106	0.156814	0.305814	0.100368	1.04e-06	2.31182	up	HSFA2	heat shock transcription factor A2	GO:0006986 response to unfolded protein;GO:0034620 cellular response to unfolded protein;GO:0035967 cellular response to topologically incorrect protein
AT5G62430	123	163	201	29	34	29	2.38281	3.06671	3.71594	0.581192	0.637456	0.540165	8.95e-12	2.34671	up	CDF1	cycling DOF factor 1	GO:0048506 regulation of timing of meristematic phase transition;GO:0048510 regulation of timing of transition from vegetative to reproductive phase;GO:0040034 regulation of development, heterochronic
AT1G70260	194	168	199	26	26	47	3.21899	2.69415	3.12583	0.446886	0.415439	0.768184	5.18e-16	2.4552	up	UMAMIT36	nodulin MtN21 /EamA-like transporter family protein	GO:1902289 negative regulation of defense response to oomycetes;GO:1900425 negative regulation of defense response to bacterium;GO:1902288 regulation of defense response to oomycetes
AT3G23260	57	52	69	4	4	3	1.26741	1.1021	1.44782	0.080963	0.066754	0.058389	1.98e-13	3.96174	up	AT3G23260	F-box and associated interaction domains-containing protein
AT3G01500	0	0	0	58	65	53	0	0	0	1.04103	1.05484	0.879198	1.86e-22	-	up	CA1	carbonic anhydrase 1	GO:2000122 negative regulation of stomatal complex development;GO:0015976 carbon utilization;GO:2000038 regulation of stomatal complex development
AT3G21380	0	0	0	51	41	50	0	0	0	0.773525	0.572089	0.709106	4.98e-19	-	up	AT3G21380	Mannose-binding lectin superfamily protein	GO:0008150 biological_process
AT5G26000	0	0	0	41	55	44	0	0	0	0.556942	0.70042	0.571914	8.54e-19	-	up	TGG1	thioglucoside glucohydrolase 1	GO:0016145 S-glycoside catabolic process;GO:0019762 glucosinolate catabolic process;GO:0044273 sulfur compound catabolic process

## Sheet: Supplementary Table 2B
Supplementary Table 2B. The light-affected PSR genes indentified by comparison of the expression levels between -Pi-light and +Pi-light. AL1, AL2, and AL3 refer to three biological replicated roots grown under light on -Pi medium; APL1, APL2, and APL3 represent three biological replicated roots grown under light on +Pi medium; FPKM refers to fragments per kilobase of exon model per million mapped…
AGI code	AL1_ Count	AL2_ Count	AL3_ Count	APL1_ Count	APL2_ Count	APL3_ Count	AL1_ FPKM	AL2_ FPKM	AL3_ FPKM	APL1_ FPKM	APL2_ FPKM	APL3_ FPKM	FDR	Log2FC	Category	Gene Symbol	Description	Biological Process (GO)	Specificity
AT4G19690	2	3	3	2250	2466	2315	0.055186	0.037219	0.06157	42.0962	42.58	40.5952	1.7897e-299	-9.76545	down	IRT1	iron-regulated transporter 1	GO:0015675 nickel cation transport;GO:0015691 cadmium ion transport;GO:0006828 manganese ion transport	common
AT4G08300	9	16	14	2958	3221	3057	0.140895	0.270942	0.215309	52.0294	52.4253	50.7147	0	-7.86862	down	UMAMIT17	nodulin MtN21 /EamA-like transporter family protein		common
AT4G13300	3	4	4	326	292	349	0.027645	0.047864	0.048619	4.96588	4.11415	5.01662	4.53351e-76	-6.44751	down	TPS13	terpenoid synthase 13	GO:0045338 farnesyl diphosphate metabolic process;GO:0016106 sesquiterpenoid biosynthetic process;GO:0006714 sesquiterpenoid metabolic process	common
AT1G33840	3	4	4	272	296	281	0.030483	0.082414	0.045043	5.56391	5.17748	4.96476	1.00737e-67	-6.25747	down	AT1G33840	LURP-one-like protein (DUF567)	GO:0008150 biological_process	common
Arabidopsis_thaliana_newGene_288	0	0	7	140	156	152	0	0	0.082659	2.10592	2.17217	2.16451	1.65901e-41	-6.05049	down	None	None	None	common
AT5G56100	7	11	25	880	887	951	0.215817	0.402546	0.881011	35.0731	32.7125	35.7678	3.56477e-156	-5.98937	down	AT5G56100	glycine-rich protein / oleosin		common
AT3G46880	5	0	0	100	70	131	0.136183	0	0	3.8051	2.49551	4.76532	5.76092e-15	-5.9436	down	AT3G46880	uncharacterized protein		common
AT1G62280	60	54	53	2927	3252	3287	0.996469	1.00598	0.861697	54.4649	55.9948	57.6992	2.77905e-257	-5.81579	down	SLAH1	SLAC1 homologue 1	GO:0006821 chloride transport;GO:0006820 monoatomic anion transport;GO:0015698 inorganic anion transport	common
AT4G07820	30	16	51	1603	1630	1776	0.971517	0.571436	1.67184	59.2619	55.7497	61.9139	4.70064e-189	-5.70853	down	AT4G07820	CAP (Cysteine-rich secretory proteins, Antigen 5, and Pathogenesis-related 1 protein) superfamily protein	GO:0008150 biological_process	common
AT5G10570	3	0	0	51	56	43	0.043302	0	0	1.20892	1.2228	0.946802	2.0715e-19	-5.67305	down	AT5G10570	basic helix-loop-helix (bHLH) DNA-binding superfamily protein	GO:0006355 regulation of DNA-templated transcription;GO:2001141 regulation of RNA biosynthetic process;GO:0051252 regulation of RNA metabolic process	specific
AT5G38410	3	7	5	249	269	257	0.046778	0.175567	0.092162	6.41357	6.42572	6.24564	2.49447e-59	-5.66422	down	RBCS3B	Ribulose bisphosphate carboxylase (small chain) family protein	GO:0110102 ribulose bisphosphate carboxylase complex assembly;GO:0015979 photosynthesis;GO:0065003 protein-containing complex assembly	specific
AT2G15960	7	7	6	294	320	393	0.366623	0.454958	0.348828	19.6107	19.7763	24.7727	1.47034e-65	-5.6403	down	AT2G15960	stress-induced protein		common
AT3G29250	39	159	41	4920	800	6342	0.842868	3.84496	0.877863	119.016	17.9074	144.732	0.000503475	-5.61368	down	SDR4	NAD(P)-binding Rossmann-fold superfamily protein		specific
AT3G14420	0	6	0	87	81	128	0	0.085944	0	1.44468	1.26337	2.02049	1.94172e-19	-5.52171	down	GOX1	Aldolase-type TIM barrel family protein	GO:0050665 hydrogen peroxide biosynthetic process;GO:0042743 hydrogen peroxide metabolic process;GO:1903409 reactive oxygen species biosynthetic process	specific
AT4G12490	0	3	3	95	77	92	0	0.065204	0.057689	3.04068	2.28065	2.79891	1.90179e-27	-5.43576	down	AT4G12490	Bifunctional inhibitor/lipid-transfer protein/seed storage 2S albumin superfamily protein	GO:0050832 defense response to fungus;GO:0009620 response to fungus;GO:0098542 defense response to other organism	specific
AT3G46780	5	0	3	119	99	117	0.050974	0	0.025107	1.66309	1.28831	1.54326	8.39189e-32	-5.42858	down	PTAC16	plastid transcriptionally active 16	GO:0007623 circadian rhythm;GO:0048511 rhythmic process;GO:0008150 biological_process	specific
AT2G34430	2	3	3	113	85	143	0.022832	0.050843	0.044984	2.82308	1.96746	3.39235	5.96635e-19	-5.40274	down	LHB1B1	light-harvesting chlorophyll-protein complex II subunit B1	GO:0009769 photosynthesis, light harvesting in photosystem II;GO:0009765 photosynthesis, light harvesting;GO:0019684 photosynthesis, light reaction	specific
Arabidopsis_thaliana_newGene_521	10	9	4	301	316	324	0.04918	0.04499	0.016736	1.72531	2.39797	1.89401	2.17304e-65	-5.33421	down	None	None	None	common
AT2G22990	27	38	33	1231	1406	1324	0.366728	0.600628	0.439007	20.1097	20.7828	19.9997	6.32993e-171	-5.31958	down	SNG1	sinapoylglucose 1	GO:0009698 phenylpropanoid metabolic process;GO:0019748 secondary metabolic process;GO:0006508 proteolysis	common
AT5G23660	68	32	56	1892	2060	2036	1.20961	0.628272	0.989458	37.7772	38.0566	38.3478	1.46404e-182	-5.2707	down	SWEET12	bidirectional sugar transporter SWEET12-like protein	GO:0015766 disaccharide transport;GO:0015770 sucrose transport;GO:0015772 oligosaccharide transport	common
AT2G13360	112	118	119	4424	4631	4452	1.65563	1.92023	1.72521	73.049	70.7705	69.3445	4.1824e-290	-5.26517	down	AGT	alanine:glyoxylate aminotransferase	GO:0009853 photorespiration;GO:0043094 cellular metabolic compound salvage;GO:0008152 metabolic process	common
AT4G08360	2	5	0	99	84	94	0.050363	0.156707	0	5.04767	3.95527	4.84236	8.93237e-28	-5.24371	down	AT4G08360	KOW domain-containing protein	GO:0008150 biological_process	common
AT5G24920	0	4	7	120	159	135	0	0.133648	0.248364	4.96153	6.08853	5.27936	8.08423e-36	-5.22429	down	GDU5	glutamine dumper 5	GO:0051952 regulation of amine transport;GO:0051955 regulation of amino acid transport;GO:0080143 regulation of amino acid export	common
AT2G34000	3	6	6	195	202	140	0.100943	0.312446	0.28489	10.8128	10.3661	7.32791	1.03878e-30	-5.14755	down	AT2G34000	RING/U-box superfamily protein		common
AT3G19800	3	3	0	71	79	56	0.04927	0.056025	0	1.98009	2.0334	1.4323	2.64965e-22	-5.06385	down	AT3G19800	E3 ubiquitin-protein ligase, putative (DUF177)		specific
AT4G39675	18	25	23	740	636	809	0.861659	1.31865	1.07035	40.3151	32.0842	41.5518	2.28462e-72	-5.03661	down	AT4G39675	uncharacterized protein	GO:0008150 biological_process	common
AT5G63160	209	237	236	6885	7083	7404	3.15284	3.89664	3.50702	112.011	106.231	113.018	0	-4.95938	down	BT1	BTB and TAZ domain protein 1	GO:0042542 response to hydrogen peroxide;GO:0000302 response to reactive oxygen species;GO:0009553 embryo sac development	common
AT3G56970	0	5	5	89	126	98	0	0.112391	0.099107	2.45758	3.22957	2.56334	1.37336e-28	-4.9364	down	bHLH38	basic helix-loop-helix (bHLH) DNA-binding superfamily protein	GO:0010106 cellular response to iron ion starvation;GO:0006879 intracellular iron ion homeostasis;GO:0060586 multicellular organismal-level iron ion homeostasis	common
AT4G35770	31	34	48	1024	1057	1137	0.747852	0.871042	1.12527	28.3361	27.0238	29.7902	2.1035e-143	-4.82909	down	SEN1	Rhodanese/Cell cycle control phosphatase superfamily protein	GO:0009753 response to jasmonic acid;GO:0070542 response to fatty acid;GO:0009611 response to wounding	common
AT4G38970	61	27	29	1061	1129	1022	0.90271	0.437592	0.417094	17.7443	17.471	16.1258	1.39936e-141	-4.78207	down	FBA2	fructose-bisphosphate aldolase 2	GO:0006094 gluconeogenesis;GO:0019319 hexose biosynthetic process;GO:0006006 glucose metabolic process	common
AT2G24720	0	6	5	114	117	70	0	0.043497	0.030994	0.982218	0.965663	0.582495	1.48549e-15	-4.74265	down	GLR2.2	glutamate receptor 2.2	GO:0071230 cellular response to amino acid stimulus;GO:0043200 response to amino acid;GO:0006874 intracellular calcium ion homeostasis	common
AT5G06690	22	5	13	349	343	316	0.434402	0.104393	0.253391	9.57402	8.8096	8.1541	1.19488e-60	-4.67597	down	WCRKC1	WCRKC thioredoxin 1	GO:0045454 cell redox homeostasis;GO:0019725 cellular homeostasis;GO:0042592 homeostatic process	common
AT3G51420	5	3	6	95	122	117	0.058749	0.032706	0.085292	1.53933	1.83008	1.78212	8.39616e-28	-4.58213	down	SSL4	strictosidine synthase-like 4	GO:0009753 response to jasmonic acid;GO:0070542 response to fatty acid;GO:0009611 response to wounding	common
AT2G22980	40	21	22	661	605	670	0.508323	0.274558	0.270611	9.98819	8.28528	9.54951	3.58699e-93	-4.54609	down	SCPL13	serine carboxypeptidase-like 13	GO:0006508 proteolysis;GO:0019538 protein metabolic process;GO:0043170 macromolecule metabolic process	common
AT5G44574	5	14	14	222	291	251	0.160439	0.580712	0.497438	9.66419	11.8438	10.9419	2.95976e-48	-4.51068	down	AT5G44574	uncharacterized protein	GO:0080027 response to herbivore;GO:1903409 reactive oxygen species biosynthetic process;GO:0002213 defense response to insect	common
AT1G78460	26	27	15	477	570	505	0.644985	0.73935	0.345758	13.1803	14.5886	13.1627	4.51615e-80	-4.49079	down	AT1G78460	SOUL heme-binding family protein		common
AT2G05070	9	6	0	113	110	114	0.192404	0.120532	0	2.69554	2.41514	2.55453	1.64206e-27	-4.46584	down	LHCB2.2	photosystem II light harvesting complex protein 2.2	GO:0009769 photosynthesis, light harvesting in photosystem II;GO:1903428 positive regulation of reactive oxygen species biosynthetic process;GO:0009768 photosynthesis, light harvesting in photosystem I	specific
AT5G59260	37	12	12	437	448	428	0.41317	0.139198	0.129202	5.47417	5.19576	5.05447	9.17755e-70	-4.43497	down	AT5G59260	Concanavalin A-like lectin protein kinase family protein		common
AT1G78970	3	6	5	105	108	93	0.017422	0.057419	0.034325	1.00696	0.948717	0.878962	1.18738e-25	-4.43008	down	LUP1	lupeol synthase 1	GO:0019742 pentacyclic triterpenoid metabolic process;GO:0019745 pentacyclic triterpenoid biosynthetic process;GO:0016104 triterpenoid biosynthetic process	common
AT1G71030	12	44	8	444	532	455	0.263477	1.1345	0.170767	11.4212	12.674	11.0481	3.68262e-75	-4.42123	down	MYBL2	MYB-like 2	GO:0010023 proanthocyanidin biosynthetic process;GO:0009718 anthocyanin-containing compound biosynthetic process;GO:0046189 phenol-containing compound biosynthetic process	common
AT1G49860	32	39	32	692	774	704	0.683607	0.971009	0.649264	17.1847	18.0387	16.5017	3.44584e-98	-4.38081	down	GSTF14	glutathione S-transferase (class phi) 14	GO:0009407 toxin catabolic process;GO:0009404 toxin metabolic process;GO:0098754 detoxification	common
AT2G24710	8	0	6	80	88	100	0.063654	0	0.050024	0.746904	0.761511	0.883048	1.26992e-22	-4.29567	down	GLR2.3	glutamate receptor 2.3	GO:0071230 cellular response to amino acid stimulus;GO:0043200 response to amino acid;GO:0006874 intracellular calcium ion homeostasis	specific
AT4G21870	0	12	16	198	195	159	0	0.471681	0.540098	7.83605	7.16671	5.9368	1.74211e-36	-4.28699	down	AT4G21870	HSP20-like chaperones superfamily protein		common
AT4G39000	3	12	6	119	145	156	0.031059	0.200452	0.076491	2.03404	2.29927	2.50898	1.47979e-30	-4.27752	down	GH9B17	glycosyl hydrolase 9B17		specific
AT5G62360	17	10	12	251	237	248	0.464445	0.283324	0.309347	7.80862	6.83088	7.28223	6.69839e-44	-4.24067	down	AT5G62360	Plant invertase/pectin methylesterase inhibitor superfamily protein	GO:0009827 plant-type cell wall modification;GO:0009664 plant-type cell wall organization;GO:0042545 cell wall modification	common
AT5G37450	23	11	19	333	315	331	0.158423	0.086882	0.133001	2.66105	2.34649	2.47612	1.87991e-53	-4.21741	down	AT5G37450	Leucine-rich repeat protein kinase family protein	GO:0016310 phosphorylation;GO:0006796 phosphate-containing compound metabolic process;GO:0006793 phosphorus metabolic process	common
AT5G14880	152	110	179	457	4111	3659	1.48081	1.18361	1.7157	4.94696	41.1924	37.3694	0.00522848	-4.20228	down	AT5G14880	Potassium transporter family protein	GO:0071805 potassium ion transmembrane transport;GO:0006813 potassium ion transport;GO:0098662 inorganic cation transmembrane transport	specific
AT1G80440	289	261	283	4840	5128	5026	4.50432	4.52448	4.33515	83.9117	82.2921	82.2036	1.00181e-233	-4.16372	down	AT1G80440	Galactose oxidase/kelch repeat superfamily protein	GO:0080037 negative regulation of cytokinin-activated signaling pathway;GO:0080036 regulation of cytokinin-activated signaling pathway;GO:2000762 regulation of phenylpropanoid metabolic process	common
AT1G10070	40	40	50	698	818	734	0.5227	0.585887	0.649104	10.633	11.6133	10.6099	1.36323e-93	-4.10748	down	BCAT-2	branched-chain amino acid transaminase 2	GO:0009099 L-valine biosynthetic process;GO:0006549 isoleucine metabolic process;GO:0009097 isoleucine biosynthetic process	common
AT4G08290	359	300	303	5693	5359	5395	6.08183	5.13786	4.76289	103.045	90.1152	93.0015	2.32213e-230	-4.09115	down	UMAMIT20	nodulin MtN21 /EamA-like transporter family protein	GO:0008150 biological_process	common
AT3G48740	134	82	140	1916	2068	1987	2.32948	1.58074	2.39456	37.1446	37.0968	36.3406	1.13141e-132	-4.07392	down	SWEET11	Nodulin MtN3 family protein	GO:0015766 disaccharide transport;GO:0015770 sucrose transport;GO:0015772 oligosaccharide transport	common
AT5G36870	62	52	41	796	948	858	0.224266	0.210877	0.143132	3.27466	3.61154	3.31523	4.09921e-103	-4.05673	down	GSL09	glucan synthase-like 9	GO:0006075 (1->3)-beta-D-glucan biosynthetic process;GO:0006074 (1->3)-beta-D-glucan metabolic process;GO:0051274 beta-glucan biosynthetic process	common
AT3G22961	15	13	22	290	259	278	0.508246	0.469285	0.714793	10.9514	9.05314	9.90541	2.12396e-45	-4.05373	down	AT3G22961	Paired amphipathic helix (PAH2) superfamily protein	GO:0006355 regulation of DNA-templated transcription;GO:2001141 regulation of RNA biosynthetic process;GO:0051252 regulation of RNA metabolic process	common
AT1G67110	301	245	292	4284	4446	4489	3.62306	3.13221	3.28355	57.5383	55.2152	54.8814	8.61739e-200	-3.97654	down	CYP735A2	cytochrome P450, family 735, subfamily A, polypeptide 2	GO:0033397 zeatin metabolic process;GO:0033398 zeatin biosynthetic process;GO:0033400 trans-zeatin metabolic process	common
AT3G02850	116	123	103	1688	1895	1814	1.01502	1.19999	0.892895	16.5158	17.1621	16.7482	1.3595e-124	-3.96593	down	SKOR	STELAR K+ outward rectifier	GO:0055075 potassium ion homeostasis;GO:0071805 potassium ion transmembrane transport;GO:0006813 potassium ion transport	common
AT5G44572	20	12	18	279	233	252	0.809164	0.562766	0.715479	13.1694	10.1601	11.2047	1.46032e-41	-3.94157	down	AT5G44572	uncharacterized protein	GO:0080027 response to herbivore;GO:1903409 reactive oxygen species biosynthetic process;GO:0002213 defense response to insect	common
Arabidopsis_thaliana_newGene_45	15	6	3	117	127	107	0.523107	0.200612	0.069333	4.54199	4.53306	3.89081	2.59324e-24	-3.86822	down	None	None	None	common
AT3G48360	457	447	452	6261	6631	6802	6.60524	6.54162	6.43858	97.5336	95.2354	99.8083	1.31999e-245	-3.85158	down	BT2	BTB and TAZ domain protein 2	GO:0032204 regulation of telomere maintenance;GO:0033044 regulation of chromosome organization;GO:0010167 response to nitrate	common
AT5G51390	18	8	11	145	177	208	0.790955	0.383989	0.490237	7.35369	8.33276	9.99835	2.2665e-31	-3.84296	down	AT5G51390	uncharacterized protein		common
AT1G73120	3	7	22	132	136	148	0.080191	0.267858	0.824192	5.80348	5.54638	6.17192	9.87749e-26	-3.71464	down	AT1G73120	F-box/RNI superfamily protein	GO:0006979 response to oxidative stress;GO:0006950 response to stress;GO:0050896 response to stimulus	common
AT2G25410	5	2	5	45	50	58	0.076019	0.03964	0.074637	0.933383	0.966937	1.13043	6.48963e-14	-3.68599	down	AT2G25410	RING/U-box superfamily protein	GO:0016567 protein ubiquitination;GO:0032446 protein modification by small protein conjugation;GO:0070647 protein modification by small protein conjugation or removal	common
Arabidopsis_thaliana_newGene_587	11	24	3	136	162	192	0.240862	0.625863	0.06294	3.57232	3.95797	4.78922	1.75739e-28	-3.63199	down	None	None	None	common
AT3G27690	5	0	6	39	43	50	0.097314	0	0.141879	1.03838	1.04528	1.26519	1.86535e-12	-3.62439	down	LHCB2.3	photosystem II light harvesting complex protein 2.3	GO:0009769 photosynthesis, light harvesting in photosystem II;GO:1903428 positive regulation of reactive oxygen species biosynthetic process;GO:0009768 photosynthesis, light harvesting in photosystem I	specific
AT4G12480	221	224	285	2868	3194	2934	6.04521	6.82987	7.70244	87.4285	90.1421	84.3884	7.93582e-138	-3.61851	down	EARLI1	Bifunctional inhibitor/lipid-transfer protein/seed storage 2S albumin superfamily protein	GO:0009682 induced systemic resistance;GO:0045087 innate immune response;GO:0006955 immune response	common
AT3G43850	5	3	10	69	65	82	0.089119	0.049613	0.210551	1.67556	1.46405	1.88467	1.30047e-16	-3.60406	down	AT3G43850	uncharacterized protein		common
AT3G50460	12	23	16	214	205	208	0.442919	0.910838	0.581593	8.77674	7.76924	8.03142	7.09822e-33	-3.59651	down	HR2	homolog of RPW8 2	GO:0009620 response to fungus;GO:0043207 response to external biotic stimulus;GO:0051707 response to other organism	common
AT4G25050	58	33	35	489	491	539	1.78573	1.14	1.06618	17.1367	15.9231	17.8004	2.00822e-60	-3.59133	down	ACP4	acyl carrier protein 4	GO:0046473 phosphatidic acid metabolic process;GO:0042335 cuticle development;GO:0009627 systemic acquired resistance	common
AT1G44030	13	7	20	179	202	94	0.116907	0.064515	0.185808	1.884	1.97274	0.92718	1.48976e-07	-3.5878	down	AT1G44030	Cysteine/Histidine-rich C1 domain family protein	GO:0008150 biological_process	common
AT2G22122	157	125	138	1673	1635	1698	6.58381	5.83124	5.68752	77.9674	70.4994	74.6275	2.95659e-105	-3.57203	down	AT2G22122	uncharacterized protein		common
AT3G50820	73	68	69	750	855	806	1.3409	1.37698	1.23397	15.3192	16.1623	15.5274	2.25771e-81	-3.51219	down	PSBO2	photosystem II subunit O-2	GO:0042549 photosystem II stabilization;GO:0010205 photoinhibition;GO:0043155 negative regulation of photosynthesis, light reaction	common
AT4G31620	8	2	3	43	42	54	0.100931	0.026725	0.025066	0.600585	0.534574	0.704079	3.32042e-12	-3.43134	down	AT4G31620	Transcriptional factor B3 family protein	GO:0009561 megagametogenesis;GO:0009553 embryo sac development;GO:0009555 pollen development	specific
AT1G12900	16	9	11	145	126	113	0.229893	0.136576	0.151045	2.44284	1.96306	1.79194	2.6871e-22	-3.42084	down	GAPA-2	glyceraldehyde 3-phosphate dehydrogenase A subunit 2	GO:0015977 carbon fixation;GO:0019253 reductive pentose-phosphate cycle;GO:0019685 photosynthesis, dark reaction	specific
AT2G05540	7	3	3	41	56	40	0.182658	0.067791	0.059978	1.36385	1.71664	1.26768	5.04651e-12	-3.39682	down	AT2G05540	Glycine-rich protein family		specific
AT3G56980	13	25	51	275	293	355	0.333256	0.725285	1.34955	8.26135	8.16962	10.0884	2.02658e-39	-3.37654	down	bHLH39	basic helix-loop-helix (bHLH) DNA-binding superfamily protein	GO:0010106 cellular response to iron ion starvation;GO:0006879 intracellular iron ion homeostasis;GO:0060586 multicellular organismal-level iron ion homeostasis	common
AT5G04730	19	3	12	106	122	117	0.222928	0.039768	0.136808	1.40742	1.50405	1.47178	2.61486e-20	-3.36614	down	AT5G04730	Ankyrin-repeat containing protein		common
AT3G10450	14	22	18	178	209	172	0.189558	0.337159	0.232053	2.98642	3.24723	2.71589	6.97336e-28	-3.35188	down	SCPL7	serine carboxypeptidase-like 7	GO:0006508 proteolysis;GO:0019538 protein metabolic process;GO:0043170 macromolecule metabolic process	common
AT1G29179	0	82	0	307	318	272	0	1.38894	0	5.21881	5.00797	4.36395	1.19584e-23	-3.35023	down	AT1G29179	cysteine/histidine-rich C1 domain protein		specific
AT5G59080	33	32	43	387	312	401	0.879885	0.949861	1.13529	11.5835	8.63946	11.3203	3.04266e-35	-3.34921	down	AT5G59080	uncharacterized protein	GO:0006979 response to oxidative stress;GO:0006950 response to stress;GO:0050896 response to stimulus	common
AT2G44920	7	4	5	40	69	53	0.129297	0.089576	0.089867	0.961309	1.56124	1.22148	7.56154e-13	-3.33412	down	AT2G44920	Tetratricopeptide repeat (TPR)-like superfamily protein		specific
AT5G23990	354	419	441	3828	4254	4115	3.37088	4.43798	4.13393	40.5122	41.6662	41.0827	3.1506e-146	-3.31795	down	FRO5	ferric reduction oxidase 5		common
AT4G05180	52	30	68	505	489	476	1.12744	0.732922	1.46438	12.3499	11.0728	10.9973	9.02411e-53	-3.30606	down	PSBQ-2	photosystem II subunit Q-2		common
AT2G34420	784	668	865	7888	7357	7602	17.1483	16.2533	18.622	191.719	165.512	174.321	4.29352e-174	-3.30165	down	LHB1B2	photosystem II light harvesting complex protein B1B2	GO:0009769 photosynthesis, light harvesting in photosystem II;GO:0009765 photosynthesis, light harvesting;GO:0019684 photosynthesis, light reaction	common
AT5G04150	5	9	8	54	86	80	0.099309	0.221144	0.18506	1.77342	2.34049	2.43135	2.09853e-15	-3.29677	down	BHLH101	basic helix-loop-helix (bHLH) DNA-binding superfamily protein	GO:0010106 cellular response to iron ion starvation;GO:0006879 intracellular iron ion homeostasis;GO:0060586 multicellular organismal-level iron ion homeostasis	specific
AT2G28780	785	739	738	6794	7891	7645	6.91262	7.24412	6.39481	66.4716	71.4623	70.5661	1.46617e-197	-3.29343	down	AT2G28780	P-hydroxybenzoic acid efflux pump subunit		common
AT5G53490	25	23	33	242	260	291	0.60229	0.610664	0.787515	6.72509	6.68775	7.5854	2.40635e-34	-3.28962	down	AT5G53490	Tetratricopeptide repeat (TPR)-like superfamily protein		common
AT1G78440	13	7	6	97	62	92	0.23951	0.126032	0.107555	2.00371	1.18841	1.79169	5.04086e-12	-3.27519	down	ATGA2OX1	gibberellin 2-beta-dioxygenase	GO:0016103 diterpenoid catabolic process;GO:0045487 gibberellin catabolic process;GO:0008300 isoprenoid catabolic process	specific
AT1G15980	5	4	6	48	52	44	0.058786	0.064581	0.086093	0.777442	0.76575	0.668158	7.80262e-12	-3.26473	down	PnsB1	NDH-dependent cyclic electron flow 1	GO:0009773 photosynthetic electron transport in photosystem I;GO:0009767 photosynthetic electron transport chain;GO:0022900 electron transport chain	specific
AT2G05380	9	9	19	102	116	134	0.337145	0.342235	0.676772	4.27277	4.50642	5.31527	7.25004e-20	-3.25495	down	GRP3S	glycine-rich protein 3 short isoform		common
AT5G59680	243	261	283	2326	2534	2468	2.05388	2.4595	2.37129	22.1521	22.32	22.1641	5.24908e-104	-3.21029	down	AT5G59680	Leucine-rich repeat protein kinase family protein	GO:0016310 phosphorylation;GO:0006796 phosphate-containing compound metabolic process;GO:0006793 phosphorus metabolic process	specific
AT4G13310	95	67	60	720	563	770	1.2834	0.98949	0.797835	10.652	7.75722	10.7212	3.89659e-26	-3.2065	down	CYP71A20	cytochrome P450, family 71, subfamily A, polypeptide 20		common
AT1G17990	12	9	22	104	139	133	0.172694	0.116363	0.286766	1.54622	1.9671	1.91806	1.03993e-19	-3.13596	down	AT1G17990	FMN-linked oxidoreductases superfamily protein		common
AT5G48430	482	371	480	3626	4102	3936	7.576	6.48946	7.43518	63.4338	66.4159	64.9413	2.88418e-129	-3.12717	down	AT5G48430	Eukaryotic aspartyl protease family protein		common
AT2G04790	5	6	7	40	62	55	0.12786	0.178458	0.189391	1.43281	1.92259	1.87512	8.05925e-12	-3.11076	down	AT2G04790	PTB domain engulfment adapter		specific
AT4G01970	23	19	32	190	231	210	0.178473	0.170895	0.24834	1.7017	1.92289	1.77652	4.61264e-27	-3.09336	down	STS	stachyose synthase	GO:0006979 response to oxidative stress;GO:0006950 response to stress;GO:0050896 response to stimulus	common
AT5G14120	1867	1924	2029	16080	16993	16804	18.0074	20.3556	19.3169	172.428	165.984	167.198	1.26106e-162	-3.09097	down	AT5G14120	Major facilitator superfamily protein		common
AT1G30380	61	48	99	618	544	588	1.84404	1.59882	2.94204	20.7682	16.9147	18.6391	2.82731e-53	-3.08352	down	PSAK	photosystem I subunit K		common
AT5G41050	19	24	14	195	166	124	0.449814	0.642017	0.321602	5.36608	4.21895	3.20292	1.84858e-12	-3.07204	down	AT5G41050	Pollen Ole e 1 allergen and extensin family protein		common
AT1G01580	192	198	205	1555	1703	1773	1.81552	2.0899	1.91329	16.3917	16.6117	17.6331	9.18527e-84	-3.07028	down	FRO2	ferric reduction oxidase 2	GO:0033214 siderophore-dependent iron import into cell;GO:0033212 iron import into cell;GO:1901678 iron coordination entity transport	common
AT2G33810	6	23	19	122	152	129	0.120491	0.581783	0.420639	3.14582	3.63741	3.14898	4.26085e-20	-3.0404	down	SPL3	squamosa promoter binding protein-like 3	GO:0010321 regulation of vegetative phase change;GO:0010229 inflorescence development;GO:0009911 positive regulation of flower development	common
AT2G05310	24	14	18	154	163	134	0.811648	0.495114	0.527928	5.88585	5.8901	5.26457	5.32717e-21	-3.01241	down	AT2G05310	uncharacterized protein		specific
AT5G33355	50	45	60	432	413	405	3.69132	3.67625	4.36366	35.4443	31.4012	31.3398	6.5558e-42	-3.01142	down	AT5G33355	Defensin-like (DEFL) family protein	GO:0120127 response to zinc ion starvation;GO:0097501 stress response to metal ion;GO:0042594 response to starvation	specific
AT1G63180	176	130	166	1194	1279	1322	2.80857	2.32988	2.611	22.0909	22.0649	23.2336	5.36787e-79	-3.00591	down	UGE3	UDP-D-glucose/UDP-D-galactose 4-epimerase 3	GO:0033358 UDP-L-arabinose biosynthetic process;GO:0045227 capsule polysaccharide biosynthetic process;GO:0045230 capsule organization	common
AT5G54585	17	15	49	186	224	234	0.501073	0.506885	1.49613	6.46263	7.20644	7.67361	3.06292e-26	-3.00545	down	AT5G54585	uncharacterized protein		common
Arabidopsis_thaliana_newGene_53	40	44	31	307	306	320	0.822746	1.09642	0.707799	6.96977	6.75071	7.0831	2.19924e-34	-3.00405	down	None	None	None	common
AT3G60700	29	13	14	141	140	165	0.910552	0.428988	0.43407	4.97268	4.56763	5.48512	1.05056e-20	-2.99644	down	AT3G60700	hypothetical protein (DUF1163)		common
AT1G18020	18	9	22	108	140	140	0.243156	0.05885	0.19861	1.39526	1.66599	1.70909	6.45869e-19	-2.99525	down	AT1G18020	FMN-linked oxidoreductases superfamily protein		specific
AT4G09010	22	17	29	187	197	153	0.394262	0.321893	0.514427	3.89867	3.60509	2.96577	3.42984e-23	-2.98678	down	TL29	ascorbate peroxidase 4	GO:0034599 cellular response to oxidative stress;GO:0062197 cellular response to chemical stress;GO:0006979 response to oxidative stress	common
AT1G42970	91	97	76	640	737	718	1.16294	1.37885	0.962169	9.16215	9.75793	9.69332	1.13819e-58	-2.97231	down	GAPB	glyceraldehyde-3-phosphate dehydrogenase B subunit	GO:0015977 carbon fixation;GO:0019253 reductive pentose-phosphate cycle;GO:0019685 photosynthesis, dark reaction	common
AT5G56870	3441	3002	3389	24464	27027	25667	31.4384	30.5393	30.5042	248.371	253.954	245.821	3.82488e-123	-2.96663	down	BGAL4	beta-galactosidase 4	GO:0005975 carbohydrate metabolic process;GO:0044238 primary metabolic process;GO:0008152 metabolic process	common
AT4G39770	114	110	110	861	919	841	2.01669	2.17184	1.9246	17.0387	16.8358	15.703	2.29862e-68	-2.96384	down	TPPH	Haloacid dehalogenase-like hydrolase (HAD) superfamily protein	GO:0005992 trehalose biosynthetic process;GO:0005991 trehalose metabolic process;GO:0046351 disaccharide biosynthetic process	common
AT3G47650	45	28	29	262	215	316	1.28829	0.901491	0.821795	8.43762	6.40302	9.60972	3.52565e-18	-2.95873	down	AT3G47650	DnaJ/Hsp40 cysteine-rich domain superfamily protein	GO:0110102 ribulose bisphosphate carboxylase complex assembly;GO:0061077 chaperone-mediated protein folding;GO:0006457 protein folding	common
AT3G46400	28	31	27	220	241	208	0.233454	0.294261	0.22176	2.10575	2.13253	1.87934	1.35756e-26	-2.94655	down	AT3G46400	Leucine-rich repeat protein kinase family protein	GO:0016310 phosphorylation;GO:0006796 phosphate-containing compound metabolic process;GO:0006793 phosphorus metabolic process	specific
AT5G46110	112	140	149	917	927	1265	1.24889	1.72857	1.63482	11.3396	10.6166	14.7732	2.71124e-22	-2.94351	down	APE2	Glucose-6-phosphate/phosphate translocator-like protein	GO:0015717 triose phosphate transport;GO:0035436 triose phosphate transmembrane transport;GO:0015713 phosphoglycerate transmembrane transport	common
AT1G62510	80	74	78	596	603	587	2.19504	2.2883	2.11806	18.3834	17.216	17.0845	5.82522e-51	-2.93839	down	AT1G62510	Bifunctional inhibitor/lipid-transfer protein/seed storage 2S albumin superfamily protein		common
AT2G32530	14	16	6	70	91	121	0.124506	0.164617	0.05382	0.726669	0.87747	1.4288	1.50548e-10	-2.93731	down	CSLB03	cellulose synthase-like B3	GO:0030244 cellulose biosynthetic process;GO:0030243 cellulose metabolic process;GO:0051274 beta-glucan biosynthetic process	common
AT3G18773	146	103	152	987	1006	1070	2.46015	1.93013	2.52115	18.5535	17.4949	18.9785	8.11862e-73	-2.93579	down	AT3G18773	RING/U-box superfamily protein	GO:0016567 protein ubiquitination;GO:0032446 protein modification by small protein conjugation;GO:0070647 protein modification by small protein conjugation or removal	common
AT2G28860	172	127	180	1159	1312	1166	2.33957	1.92551	2.41716	17.5994	18.4358	16.7087	2.58641e-75	-2.92498	down	CYP710A4	cytochrome P450, family 710, subfamily A, polypeptide 4	GO:0016126 sterol biosynthetic process;GO:0016125 sterol metabolic process;GO:0006694 steroid biosynthetic process	specific
AT5G38520	11	13	23	99	119	135	0.17462	0.232272	0.36932	1.89469	2.11788	2.44082	2.80459e-17	-2.90803	down	AT5G38520	alpha/beta-Hydrolases superfamily protein	GO:0015994 chlorophyll metabolic process;GO:0006778 porphyrin-containing compound metabolic process;GO:0033013 tetrapyrrole metabolic process	specific
AT4G36670	413	350	409	2892	3011	2877	5.33191	5.03111	5.19856	41.5003	39.9847	38.9498	1.13009e-97	-2.90167	down	PMT6	Major facilitator superfamily protein		common
AT1G30720	624	540	568	4124	4464	4403	8.19362	7.88427	7.33799	60.1657	60.2795	60.5923	4.37354e-125	-2.90033	down	AT1G30720	FAD-binding Berberine family protein	GO:0071456 cellular response to hypoxia;GO:0036294 cellular response to decreased oxygen levels;GO:0071453 cellular response to oxygen levels	common
AT1G01170	63	45	55	441	409	358	2.78711	2.18933	2.35677	21.7974	18.6352	16.6227	1.11874e-38	-2.89154	down	AT1G01170	ozone-responsive stress-like protein (DUF1138)	GO:0008150 biological_process	common
AT1G21400	36	55	64	352	426	364	0.416675	0.707541	0.737135	4.56628	5.11679	4.45143	4.94675e-37	-2.86931	down	AT1G21400	thiamine diphosphate-binding fold (THDP-binding) superfamily protein	GO:0043617 cellular response to sucrose starvation;GO:0009083 branched-chain amino acid catabolic process;GO:0009081 branched-chain amino acid metabolic process	common
AT5G20250	7700	6864	8049	51982	54989	54407	63.8141	63.3208	65.6964	478.849	468.704	472.638	1.79966e-71	-2.83067	down	DIN10	Raffinose synthase family protein	GO:0071456 cellular response to hypoxia;GO:0036294 cellular response to decreased oxygen levels;GO:0071453 cellular response to oxygen levels	common
AT2G19610	8	9	7	56	62	54	0.086636	0.118001	0.079708	0.754271	0.777592	0.691381	4.25016e-11	-2.82559	down	AT2G19610	RING/U-box superfamily protein	GO:0016567 protein ubiquitination;GO:0032446 protein modification by small protein conjugation;GO:0070647 protein modification by small protein conjugation or removal	common
AT1G45474	44	25	26	222	227	220	1.07982	0.679407	0.6218	6.06996	5.7801	5.67228	7.40081e-25	-2.81579	down	Lhca5	photosystem I light harvesting complex protein 5	GO:0009768 photosynthesis, light harvesting in photosystem I;GO:0009645 response to low light intensity stimulus;GO:0009765 photosynthesis, light harvesting	common
AT3G48390	54	86	71	453	468	557	0.520061	0.927343	0.681381	4.90562	4.68999	5.68442	1.60825e-42	-2.78892	down	AT3G48390	MA3 domain-containing protein	GO:0090549 response to carbon starvation;GO:0009646 response to absence of light;GO:0009642 response to light intensity	common
AT4G12550	4567	4207	4783	30708	30685	31054	151.073	154.953	155.884	1128.82	1043.98	1076.91	1.55876e-97	-2.76499	down	AIR1	Auxin-Induced in Root cultures 1	GO:0010102 lateral root morphogenesis;GO:0010101 post-embryonic root morphogenesis;GO:0048527 lateral root development	specific
AT5G09670	5	67	61	381	289	234	0.03303	0.566366	0.451459	3.21852	2.2567	1.85827	4.73105e-08	-2.7436	down	AT5G09670	loricrin-like protein	GO:0008150 biological_process	common
AT1G03130	25	33	46	202	236	260	0.632652	0.918614	1.1421	5.74393	6.21257	6.96856	1.0603e-24	-2.73985	down	PSAD-2	photosystem I subunit D-2		common
AT3G55800	21	9	18	113	99	102	0.287486	0.133937	0.242764	1.73046	1.40533	1.47095	1.07753e-14	-2.72447	down	SBPASE	sedoheptulose-bisphosphatase	GO:0005986 sucrose biosynthetic process;GO:0015977 carbon fixation;GO:0019253 reductive pentose-phosphate cycle	specific
AT5G64040	88	81	81	556	571	531	2.60508	2.66005	2.35222	18.4925	17.6132	16.6622	2.23534e-43	-2.72232	down	PSAN	photosystem I reaction center subunit PSI-N, chloroplast, putative / PSI-N, putative (PSAN)	GO:0009773 photosynthetic electron transport in photosystem I;GO:0009767 photosynthetic electron transport chain;GO:0022900 electron transport chain	common
AT3G63110	98	76	90	548	599	595	1.51746	1.30755	1.37692	9.49795	9.6029	9.7307	9.88044e-45	-2.71874	down	IPT3	isopentenyltransferase 3	GO:0009691 cytokinin biosynthetic process;GO:0009690 cytokinin metabolic process;GO:0042446 hormone biosynthetic process	common
AT1G20340	102	105	109	687	687	703	2.482	2.8384	2.60795	18.6494	17.2617	18.0098	6.12206e-51	-2.70872	down	DRT112	Cupredoxin superfamily protein	GO:0017148 negative regulation of translation;GO:0055070 copper ion homeostasis;GO:0051248 negative regulation of protein metabolic process	common
AT2G46660	72	70	53	486	429	367	0.838222	0.911702	0.604427	6.36653	5.19502	4.53183	8.57776e-23	-2.70728	down	CYP78A6	cytochrome P450, family 78, subfamily A, polypeptide 6	GO:0048316 seed development;GO:0010154 fruit development;GO:0048608 reproductive structure development	specific
AT2G14510	113	113	138	708	927	753	0.986924	1.10325	1.18908	6.89082	8.35288	6.91972	9.20802e-46	-2.70587	down	AT2G14510	Leucine-rich repeat protein kinase family protein	GO:0016310 phosphorylation;GO:0006796 phosphate-containing compound metabolic process;GO:0006793 phosphorus metabolic process	common
AT3G15840	27	4	23	95	139	112	0.565568	0.04607	0.481453	2.30193	3.03933	2.50739	2.69297e-15	-2.70299	down	PIFI	post-illumination chlorophyll fluorescence increase	GO:0010478 chlororespiration;GO:0070370 cellular heat acclimation;GO:0010196 nonphotochemical quenching	common
AT2G13810	12	16	4	71	56	86	0.164878	0.262316	0.057983	1.15294	0.847412	1.33496	2.72456e-11	-2.70171	down	ALD1	AGD2-like defense response protein 1	GO:0062034 L-pipecolic acid biosynthetic process;GO:0009862 systemic acquired resistance, salicylic acid mediated signaling pathway;GO:0009863 salicylic acid mediated signaling pathway	common
AT4G14250	8	8	13	65	72	50	0.060781	0.069644	0.103947	0.607063	0.625228	0.442492	7.70635e-11	-2.69091	down	AT4G14250	structural constituent of ribosome protein		specific
AT5G51110	75	74	72	522	479	422	1.83377	2.01514	1.74053	14.2417	12.0806	10.8363	1.27843e-35	-2.68072	down	AT5G51110	Transcriptional coactivator/pterin dehydratase	GO:0006729 tetrahydrobiopterin biosynthetic process;GO:0046146 tetrahydrobiopterin metabolic process;GO:0034311 diol metabolic process	common
AT3G15450	7014	6368	7772	44761	44532	46380	166.67	168.775	182.117	1193.42	1098.54	1166.42	1.6265e-72	-2.67802	down	AT3G15450	aluminum induced protein with YGL and LRDR motifs		common
AT2G18260	10	10	0	46	43	41	0.1415	0.177696	0	0.829819	0.700605	0.681671	5.99686e-09	-2.66464	down	SYP112	syntaxin of plants 112	GO:0061025 membrane fusion;GO:0061024 membrane organization;GO:0006886 intracellular protein transport	specific
AT5G56550	130	122	180	884	870	944	3.29276	3.44512	4.4827	24.9001	22.6823	25.0846	1.84953e-58	-2.64323	down	OXS3	oxidative stress 3	GO:0046688 response to copper ion;GO:2000070 regulation of response to water deprivation;GO:0010043 response to zinc ion	common
AT3G01260	571	511	572	3259	3495	3587	9.66717	9.62432	9.54363	61.3492	60.9088	63.7071	2.20489e-92	-2.63841	down	AT3G01260	Galactose mutarotase-like superfamily protein	GO:0005975 carbohydrate metabolic process;GO:0044238 primary metabolic process;GO:0008152 metabolic process	common
AT1G70860	28	62	48	341	265	256	1.7154	3.27127	2.93895	18.0242	12.9357	12.7475	8.16106e-15	-2.62494	down	AT1G70860	Polyketide cyclase/dehydrase and lipid transport superfamily protein	GO:0006952 defense response;GO:0006950 response to stress;GO:0050896 response to stimulus	specific
AT1G64770	9	9	9	52	72	43	0.105364	0.193215	0.142829	1.01447	1.31525	0.781662	9.68961e-10	-2.6169	down	PnsB2	NDH-dependent cyclic electron flow 1	GO:0009773 photosynthetic electron transport in photosystem I;GO:0009767 photosynthetic electron transport chain;GO:0022900 electron transport chain	specific
AT1G53940	221	242	223	1351	1503	1378	3.64254	4.49869	3.66763	24.9974	25.7573	24.1512	1.90047e-63	-2.61271	down	GLIP2	GDSL-motif lipase 2	GO:0010930 negative regulation of auxin mediated signaling pathway;GO:0010928 regulation of auxin mediated signaling pathway;GO:0009968 negative regulation of signal transduction	specific
AT3G14415	551	522	615	3411	3462	3336	10.9759	9.15286	8.54737	53.5511	52.6584	49.3981	4.17952e-89	-2.59222	down	GOX2	Aldolase-type TIM barrel family protein	GO:0050665 hydrogen peroxide biosynthetic process;GO:0042743 hydrogen peroxide metabolic process;GO:1903409 reactive oxygen species biosynthetic process	common
AT2G47400	371	348	476	2427	2297	2469	14.4964	15.1411	18.2959	105.36	92.3041	101.1	1.76677e-73	-2.58921	down	CP12-1	CP12 domain-containing protein 1	GO:0010110 regulation of photosynthesis, dark reaction;GO:0080152 regulation of reductive pentose-phosphate cycle;GO:0080153 negative regulation of reductive pentose-phosphate cycle	common
AT1G07175	12	5	16	53	79	60	0.549525	0.432822	0.802422	2.62502	3.87304	2.63761	3.32845e-10	-2.55444	down	AT1G07175	alternative NAD(P)H dehydrogenase	GO:0008150 biological_process	specific
AT2G21330	17	9	9	54	56	96	0.220846	0.144342	0.130431	0.86519	0.817688	1.45214	9.8817e-06	-2.554	down	FBA1	fructose-bisphosphate aldolase 1	GO:0006094 gluconeogenesis;GO:0019319 hexose biosynthetic process;GO:0006006 glucose metabolic process	specific
AT1G16960	10	8	8	68	40	44	0.276189	0.23268	0.223782	2.35278	1.24143	1.48384	1.08084e-05	-2.55209	down	AT1G16960	Ubiquitin domain-containing protein		specific
AT1G68010	48	44	85	352	373	305	0.66561	0.672639	1.16519	5.48238	5.3826	4.48681	7.38709e-29	-2.54731	down	HPR	hydroxypyruvate reductase	GO:0009854 oxidative photosynthetic carbon pathway;GO:0009853 photorespiration;GO:0042631 cellular response to water deprivation	common
AT2G23600	312	277	318	1902	1694	1690	6.78561	6.78212	6.73068	47.2008	38.1985	38.516	3.93151e-56	-2.54126	down	ACL	acetone-cyanohydrin lyase	GO:0009820 alkaloid metabolic process;GO:1901847 nicotinate metabolic process;GO:0009696 salicylic acid metabolic process	common
AT2G28270	22	11	22	100	106	110	0.570762	0.326319	0.562784	2.95885	2.90457	3.05044	2.22903e-13	-2.5325	down	AT2G28270	Cysteine/Histidine-rich C1 domain family protein	GO:0008150 biological_process	common
AT1G60260	40	40	12	195	182	162	0.448694	0.561983	0.123801	2.71993	2.52355	2.21368	8.41714e-19	-2.52658	down	BGLU5	beta glucosidase 5	GO:0005975 carbohydrate metabolic process;GO:0044238 primary metabolic process;GO:0008152 metabolic process	common
AT1G75690	14	38	25	148	162	142	0.402157	1.26803	0.755935	5.03229	5.10263	4.55422	7.72614e-17	-2.5229	down	LQY1	DnaJ/Hsp40 cysteine-rich domain superfamily protein	GO:0010206 photosystem II repair;GO:0030091 protein repair;GO:0009765 photosynthesis, light harvesting	common
AT5G52190	3	6	20	52	63	50	0.056548	0.186784	0.54795	1.60658	1.79282	1.46522	3.00162e-09	-2.52276	down	AT5G52190	Sugar isomerase (SIS) family protein	GO:1901135 carbohydrate derivative metabolic process;GO:0008152 metabolic process;GO:0009987 cellular process	common
AT4G12800	88	61	106	485	523	449	2.03782	1.55521	2.40359	12.5052	12.4796	10.9236	7.78618e-36	-2.5202	down	PSAL	photosystem I subunit l		common
AT3G14810	122	124	129	716	704	733	0.996706	1.12069	1.02225	6.47395	5.88692	6.249	6.30483e-47	-2.51401	down	MSL5	mechanosensitive channel of small conductance-like 5		common
AT2G03600	9	8	17	78	48	66	0.124494	0.141679	0.266991	1.49918	0.837525	1.24467	7.45884e-08	-2.51345	down	UPS3	ureide permease 3		specific
AT4G34881	1499	1372	1465	8114	8449	8272	38.7658	39.4808	37.3014	233.143	224.682	224.213	1.36057e-125	-2.51161	down	AT4G34881	uncharacterized protein	GO:0008150 biological_process	common
AT2G33855	12	13	22	78	101	89	0.309989	0.347659	0.552605	2.2203	2.66271	2.39693	4.24087e-12	-2.50996	down	AT2G33855	uncharacterized protein		specific
AT5G43470	48	43	56	266	309	263	0.32568	0.327234	0.371443	2.02876	2.1674	1.88319	1.18971e-24	-2.50762	down	RPP8	Disease resistance protein (CC-NBS-LRR class) family	GO:0002230 positive regulation of defense response to virus by host;GO:0050691 regulation of defense response to virus by host;GO:0050688 regulation of defense response to virus	common
AT2G37180	1274	1125	1239	6846	7048	6762	25.3762	24.9618	24.3127	151.591	144.447	141.251	5.8083e-123	-2.50035	down	RD28	Aquaporin-like superfamily protein	GO:0009269 response to desiccation;GO:0006833 water transport;GO:0042044 fluid transport	common
AT1G20020	51	38	44	231	299	225	0.790623	0.579375	0.653474	4.04321	4.80545	3.6465	7.09081e-23	-2.49988	down	FNR2	ferredoxin-NADP[+]-oxidoreductase 2	GO:0015979 photosynthesis;GO:0050832 defense response to fungus;GO:0009620 response to fungus	common
AT4G32340	24	19	32	132	130	159	0.556832	0.477801	0.742976	3.48048	3.16753	3.9652	1.51922e-15	-2.49274	down	AT4G32340	Tetratricopeptide repeat (TPR)-like superfamily protein		common
Arabidopsis_thaliana_newGene_662	0	53	0	125	126	66	0	0.490493	0	1.15426	1.08091	0.571509	0.000939667	-2.48197	down	None	None	None	specific
AT5G11590	47	16	28	199	144	153	0.892301	0.321907	0.51311	4.21958	2.82809	3.05934	6.47153e-11	-2.46484	down	TINY2	Integrase-type DNA-binding superfamily protein	GO:0045893 positive regulation of DNA-templated transcription;GO:1902680 positive regulation of RNA biosynthetic process;GO:0051254 positive regulation of RNA metabolic process	common
AT5G54270	149	163	163	851	853	936	2.99342	3.64491	3.23444	19.0558	17.6642	19.7633	3.14754e-52	-2.46483	down	LHCB3	light-harvesting chlorophyll B-binding protein 3	GO:0009769 photosynthesis, light harvesting in photosystem II;GO:0009635 response to herbicide;GO:0009765 photosynthesis, light harvesting	common
AT5G60060	24	20	21	113	129	118	0.479801	0.441739	0.409235	2.55055	2.69034	2.51218	5.10926e-14	-2.46265	down	AT5G60060	F-box SKIP23-like protein (DUF295)		common
AT3G26650	150	123	150	729	775	827	2.20802	2.02587	2.17501	11.9915	11.8057	12.8435	6.80006e-48	-2.45887	down	GAPA	glyceraldehyde 3-phosphate dehydrogenase A subunit	GO:0015977 carbon fixation;GO:0019253 reductive pentose-phosphate cycle;GO:0019685 photosynthesis, dark reaction	common
AT3G59940	467	370	485	2341	2462	2453	6.92888	6.11286	7.08834	38.608	37.5729	38.1616	9.24471e-68	-2.45538	down	AT3G59940	Galactose oxidase/kelch repeat superfamily protein	GO:0080037 negative regulation of cytokinin-activated signaling pathway;GO:0080036 regulation of cytokinin-activated signaling pathway;GO:2000762 regulation of phenylpropanoid metabolic process	common
AT3G57190	30	33	30	174	153	184	0.468263	0.568046	0.452586	3.00415	2.44243	2.99539	3.13809e-17	-2.44816	down	PrfB3	peptide chain release factor	GO:0006415 translational termination;GO:0032984 protein-containing complex disassembly;GO:0043488 regulation of mRNA stability	specific
AT1G15380	1838	1961	1996	10336	10887	10592	42.7368	50.8599	45.7188	267.215	261.106	258.377	1.31134e-118	-2.44752	down	GLYI4	Lactoylglutathione lyase / glyoxalase I family protein	GO:0010045 response to nickel cation;GO:2000022 regulation of jasmonic acid mediated signaling pathway;GO:2000031 regulation of salicylic acid mediated signaling pathway	common
AT4G22210	34	38	46	229	171	244	2.95637	3.61042	3.91415	22.2429	15.3577	22.3986	9.95345e-15	-2.44614	down	LCR85	low-molecular-weight cysteine-rich 85	GO:0008150 biological_process	specific
AT2G26820	66	44	49	286	301	279	0.858689	0.642862	0.586469	4.53566	3.95195	4.23294	2.86654e-24	-2.44376	down	PP2-A3	phloem protein 2-A3	GO:0008150 biological_process	specific
AT1G80380	1934	1653	1713	9415	9893	9536	20.0795	18.6603	10.61	68.9751	65.6344	65.3238	1.24437e-118	-2.43807	down	AT1G80380	P-loop containing nucleoside triphosphate hydrolases superfamily protein	GO:0009853 photorespiration;GO:0043094 cellular metabolic compound salvage;GO:0008152 metabolic process	common
AT3G61060	1312	1094	1227	6986	6466	6233	21.2331	19.7195	19.5196	126.428	107.527	105.795	2.32333e-69	-2.43587	down	PP2-A13	phloem protein 2-A13	GO:1900056 negative regulation of leaf senescence;GO:1900055 regulation of leaf senescence;GO:0051093 negative regulation of developmental process	common
AT2G29180	16	13	11	71	73	73	0.521583	0.442073	0.350373	2.5487	2.42124	2.47227	2.37696e-10	-2.43089	down	AT2G29180	uncharacterized protein		specific
AT1G11530	162	167	188	866	923	1013	6.03573	6.91598	6.9245	35.9855	35.4787	39.7093	1.25961e-52	-2.43056	down	CXXS1	C-terminal cysteine residue is changed to a serine 1		common
AT2G14080	13	8	15	64	61	66	0.074543	0.055138	0.086006	0.434271	0.383859	0.423766	1.75458e-09	-2.41666	down	AT2G14080	Disease resistance protein (TIR-NBS-LRR class) family	GO:0007165 signal transduction;GO:0023052 signaling;GO:0007154 cell communication	specific
Arabidopsis_thaliana_newGene_342	90	80	80	414	443	485	2.55389	2.53197	2.24621	13.1153	13.0003	14.5023	3.57102e-32	-2.41611	down	None	None	None	common
AT1G64380	59	52	71	324	320	326	0.871895	0.851375	1.04269	5.38388	4.90857	5.10002	1.00108e-25	-2.41375	down	AT1G64380	Integrase-type DNA-binding superfamily protein	GO:0006355 regulation of DNA-templated transcription;GO:2001141 regulation of RNA biosynthetic process;GO:0051252 regulation of RNA metabolic process	common
AT4G29905	1766	1612	1799	9093	8889	9655	56.7707	57.6907	56.9545	324.834	293.906	325.392	1.66095e-116	-2.41157	down	AT4G29905	uncharacterized protein		common
AT4G12470	843	753	913	4509	4388	4436	24.0935	23.985	25.7173	143.33	129.096	133.019	2.25861e-95	-2.40732	down	AZI1	azelaic acid induced 1	GO:0009682 induced systemic resistance;GO:0070417 cellular response to cold;GO:0009631 cold acclimation	common
AT5G47110	378	332	394	1860	1993	2000	7.94014	7.75206	8.14172	43.4166	43.0536	44.0311	2.58372e-59	-2.40198	down	LIL3:2	Chlorophyll A-B binding family protein	GO:1904964 positive regulation of phytol biosynthetic process;GO:1904963 regulation of phytol biosynthetic process;GO:0046136 positive regulation of vitamin metabolic process	common
AT4G21280	54	68	86	364	345	392	1.36542	1.87836	2.13079	10.2203	8.99181	10.3798	7.2983e-28	-2.39899	down	PSBQA	photosystem II subunit QA		common
AT2G29340	150	179	179	851	891	955	3.12162	4.18675	3.74187	20.4983	20.6249	22.2229	1.16578e-50	-2.39707	down	AT2G29340	NAD-dependent epimerase/dehydratase family protein		common
AT3G61450	19	16	23	109	103	92	0.365425	0.360269	0.438075	2.57138	2.22424	2.04786	3.77428e-12	-2.39266	down	SYP73	syntaxin of plants 73	GO:0006886 intracellular protein transport;GO:0015031 protein transport;GO:0045184 establishment of protein localization	common
AT4G28750	39	39	40	223	203	196	1.24856	1.39237	1.26806	8.10579	6.81255	6.71207	6.76927e-19	-2.39254	down	PSAE-1	Photosystem I reaction centre subunit IV / PsaE protein		common
AT5G22920	902	866	1070	4887	5138	4845	16.1632	17.3422	18.9215	97.0357	94.6873	91.0938	2.85355e-101	-2.38551	down	AT5G22920	CHY-type/CTCHY-type/RING-type Zinc finger protein	GO:1902456 regulation of stomatal opening;GO:0010119 regulation of stomatal movement;GO:0016567 protein ubiquitination	common
AT5G19970	165	114	150	743	741	747	3.43478	2.63651	3.07542	17.2625	15.9327	16.3896	4.20534e-44	-2.38001	down	AT5G19970	GRAS family transcription factor family protein		common
AT2G44380	912	910	900	4244	5121	4792	21.527	23.9138	20.9345	111.362	124.361	118.614	2.48841e-97	-2.36745	down	AT2G44380	Cysteine/Histidine-rich C1 domain family protein		common
AT3G53130	29	37	37	169	177	190	0.194872	0.543373	0.254277	2.24213	1.60473	2.4026	5.97301e-17	-2.36742	down	LUT1	Cytochrome P450 superfamily protein	GO:0016109 tetraterpenoid biosynthetic process;GO:0016117 carotenoid biosynthetic process;GO:0016108 tetraterpenoid metabolic process	common
AT1G53990	47	83	74	225	454	394	0.684001	1.31689	1.05643	3.52493	6.65947	6.12132	1.39607e-06	-2.36679	down	GLIP3	GDSL-motif lipase 3		common
AT3G11930	538	434	858	3268	2965	3139	11.8656	10.6457	18.5248	79.8997	67.0819	72.1886	1.65472e-52	-2.36586	down	AT3G11930	Adenine nucleotide alpha hydrolases-like superfamily protein		common
AT5G52330	46	45	58	248	256	263	0.671624	0.801206	0.89436	4.52532	4.31928	4.54164	2.84719e-21	-2.36055	down	AT5G52330	TRAF-like superfamily protein		common
AT4G25830	36	25	25	152	129	161	0.848674	0.640449	0.583013	4.01181	3.15767	4.0106	7.11657e-15	-2.36007	down	AT4G25830	Uncharacterized protein family (UPF0497)		common
AT2G05100	35	46	40	210	222	194	0.708633	1.0444	0.800894	4.8361	4.73792	4.21837	1.15366e-18	-2.35645	down	LHCB2.1	photosystem II light harvesting complex protein 2.1	GO:0009769 photosynthesis, light harvesting in photosystem II;GO:1903428 positive regulation of reactive oxygen species biosynthetic process;GO:0009768 photosynthesis, light harvesting in photosystem I	common
AT3G53200	6	12	16	61	74	40	0.140302	0.325335	0.364279	1.6582	1.85588	1.02131	1.88795e-06	-2.35509	down	MYB27	myb domain protein 27	GO:0009646 response to absence of light;GO:0009642 response to light intensity;GO:0009416 response to light stimulus	common
AT5G26200	9	7	18	49	75	49	0.145172	0.121464	0.306241	0.971864	1.38196	0.916569	1.67381e-08	-2.35465	down	AT5G26200	Mitochondrial substrate carrier family protein	GO:0055085 transmembrane transport;GO:0006810 transport;GO:0051234 establishment of localization	common
AT2G33830	9161	9053	10353	48350	48451	49429	310.028	344.676	348.533	1818.47	1686.56	1753.65	2.30831e-53	-2.35045	down	AT2G33830	Dormancy/auxin associated family protein	GO:0009617 response to bacterium;GO:0043207 response to external biotic stimulus;GO:0051707 response to other organism	common
AT4G24350	37	48	42	217	215	216	0.633276	0.939554	0.692855	4.27932	3.96028	3.96095	7.26186e-19	-2.33725	down	AT4G24350	Phosphorylase superfamily protein	GO:0009116 nucleoside metabolic process;GO:1901657 glycosyl compound metabolic process;GO:0009611 response to wounding	common
AT1G51400	133	64	7	271	357	415	5.42756	2.90078	0.246206	12.2571	14.9781	17.743	6.01296e-09	-2.33661	down	AT1G51400	Photosystem II 5 kD protein	GO:0010193 response to ozone;GO:0010224 response to UV-B;GO:0009411 response to UV	common
AT4G17340	8517	7300	8625	40890	41758	40790	199.08	189.98	198.608	1062.04	1003.79	999.436	6.09334e-59	-2.3331	down	TIP2;2	tonoplast intrinsic protein 2;2	GO:0055085 transmembrane transport;GO:0006810 transport;GO:0051234 establishment of localization	common
AT1G08380	85	61	85	410	334	410	2.75917	2.2065	2.70385	14.7914	11.1455	13.9576	1.18299e-26	-2.32527	down	PSAO	photosystem I subunit O	GO:0009768 photosynthesis, light harvesting in photosystem I;GO:0009767 photosynthetic electron transport chain;GO:0009765 photosynthesis, light harvesting	common
AT2G45360	65	49	79	356	297	307	1.77067	1.49444	2.12935	10.9019	8.41075	8.8693	5.02827e-24	-2.32196	down	AT2G45360	ankyrin repeat/KH domain protein (DUF1442)		common
AT2G30570	112	75	113	468	446	581	3.03417	2.25091	3.00261	14.1343	12.4432	16.5492	5.87656e-25	-2.32054	down	PSBW	photosystem II reaction center W	GO:0042549 photosystem II stabilization;GO:0042548 regulation of photosynthesis, light reaction;GO:0043467 regulation of generation of precursor metabolites and energy	specific
AT4G26288	29	25	33	137	153	145	0.473104	0.453386	0.53018	2.54031	2.62665	2.53121	2.28676e-14	-2.31929	down	AT4G26288	uncharacterized protein	GO:0008150 biological_process	common
AT1G79040	781	648	880	3847	3650	4014	24.7751	22.8778	27.5163	135.721	119.166	133.58	1.52007e-80	-2.31817	down	PSBR	photosystem II subunit R	GO:0010270 photosystem II oxygen evolving complex assembly;GO:0010207 photosystem II assembly;GO:0019684 photosynthesis, light reaction	common
AT4G16410	31	5	27	108	86	113	0.947697	0.140736	0.820203	3.70823	2.74371	3.66448	1.83025e-11	-2.31579	down	AT4G16410	uncharacterized protein		specific
AT1G52870	88	71	104	466	417	419	1.38366	1.24527	1.61656	8.21456	6.89476	6.96318	2.63585e-29	-2.31147	down	AT1G52870	Peroxisomal membrane 22 kDa (Mpv17/PMP22) family protein		common
AT1G32928	33	23	66	205	172	221	1.24283	0.97595	2.47485	8.65583	6.73812	8.83712	4.27228e-17	-2.31105	down	AT1G32928	Avr9/Cf-9 rapidly elicited protein	GO:0071456 cellular response to hypoxia;GO:0036294 cellular response to decreased oxygen levels;GO:0071453 cellular response to oxygen levels	common
AT1G55670	61	64	79	343	319	351	1.76605	2.06622	2.26912	11.1484	9.5915	10.756	7.24861e-25	-2.30855	down	PSAG	photosystem I subunit G	GO:0009780 photosynthetic NADP+ reduction;GO:0042550 photosystem I stabilization;GO:0050821 protein stabilization	specific
AT5G49450	238	223	244	1181	1104	1217	5.99487	6.24571	6.03483	33.075	28.6032	32.1353	8.90468e-51	-2.30768	down	bZIP1	basic leucine-zipper 1	GO:0006521 regulation of amino acid metabolic process;GO:0071333 cellular response to glucose stimulus;GO:0071326 cellular response to monosaccharide stimulus	common
AT1G15330	32	30	25	153	132	147	0.616841	0.626199	0.458671	3.26808	2.60838	2.96673	3.09262e-14	-2.30349	down	AT1G15330	Cystathionine beta-synthase (CBS) protein	GO:0006935 chemotaxis;GO:0010183 pollen tube guidance;GO:0040011 locomotion	common
AT3G44120	28	33	17	133	127	128	0.437916	0.577754	0.255531	2.37748	2.10041	2.15546	2.20119e-13	-2.29283	down	AT3G44120	F-box and associated interaction domains-containing protein		common
AT3G21055	53	45	59	241	250	271	2.16863	2.05775	2.39177	11.0813	10.613	11.7639	4.572e-20	-2.27705	down	PSBTN	photosystem II subunit T		common
AT4G34190	71	75	116	460	422	385	2.08383	2.44796	3.36055	15.086	12.8056	11.9016	3.75134e-28	-2.27658	down	SEP1	stress enhanced protein 1	GO:0070141 response to UV-A;GO:0071492 cellular response to UV-A;GO:0071486 cellular response to high light intensity	common
AT1G73300	656	612	641	3072	2854	3293	3.3984	3.52201	3.25928	18.2165	15.7301	18.2179	7.74927e-68	-2.26604	down	scpl2	serine carboxypeptidase-like 2		common
AT5G52970	27	23	22	112	124	112	0.676228	0.636883	0.526242	3.14169	3.22697	2.95681	3.13742e-12	-2.26485	down	AT5G52970	thylakoid lumen 15.0 kDa protein	GO:0008150 biological_process	specific
AT4G37550	224	212	175	974	1086	900	3.2513	3.35779	2.49437	15.1557	15.608	12.9588	4.04755e-48	-2.26436	down	AT4G37550	Acetamidase/Formamidase family protein		common
AT2G32740	31	24	41	152	140	165	0.494212	0.423989	0.647445	2.74381	2.32461	2.80846	3.67316e-14	-2.25686	down	GT13	galactosyltransferase 13	GO:0006486 protein glycosylation;GO:0009101 glycoprotein biosynthetic process;GO:0043413 macromolecule glycosylation	common
AT5G66052	302	313	384	1683	1474	1615	8.62679	9.96332	10.8225	53.4807	43.3545	48.4087	1.28274e-49	-2.25374	down	AT5G66052	uncharacterized protein		common
AT5G45380	510	489	490	2256	2431	2431	4.60899	4.92439	4.35989	22.6792	22.6226	23.055	1.79786e-58	-2.24827	down	DUR3	urea-proton symporter DEGRADATION OF UREA 3 (DUR3)	GO:0071918 urea transmembrane transport;GO:0015840 urea transport;GO:0019755 one-carbon compound transport	common
AT3G62930	30	17	23	104	102	125	1.41089	0.883345	1.05336	5.39787	4.93289	6.12463	1.20262e-11	-2.24459	down	AT3G62930	Thioredoxin superfamily protein	GO:0000122 negative regulation of transcription by RNA polymerase II;GO:0010167 response to nitrate;GO:1901698 response to nitrogen compound	common
AT3G14260	78	107	74	418	426	398	1.8546	2.86246	1.73833	11.1654	10.5264	10.0388	1.39577e-27	-2.24194	down	AT3G14260	LURP-one-like protein (DUF567)		common
AT3G45700	633	535	639	2775	2987	2788	7.90417	7.4445	7.86015	38.5281	38.385	36.5164	1.21159e-63	-2.2387	down	AT3G45700	Major facilitator superfamily protein	GO:1902476 chloride transmembrane transport;GO:0006821 chloride transport;GO:0098656 monoatomic anion transmembrane transport	specific
AT5G03890	81	53	73	326	329	316	3.39939	2.47266	3.00612	15.3294	14.3184	13.9925	6.97201e-23	-2.23262	down	AT5G03890	uncharacterized protein	GO:0009620 response to fungus;GO:0043207 response to external biotic stimulus;GO:0051707 response to other organism	common
AT4G37235	12	8	15	60	40	63	0.428413	0.25277	0.510323	2.38178	1.48967	2.34448	8.00105e-08	-2.2321	down	AT4G37235	Uncharacterized protein family (UPF0497)		specific
AT3G28770	12	8	15	57	48	58	0.040532	0.028691	0.050575	0.227843	0.179309	0.219482	8.03291e-08	-2.22964	down	AT3G28770	transmembrane protein, putative (DUF1216)	GO:0008150 biological_process	specific
AT4G26260	24	19	26	99	112	111	0.40398	0.334795	0.407651	1.8035	1.89842	1.89481	2.52196e-11	-2.22086	down	MIOX4	myo-inositol oxygenase 4	GO:0019310 inositol catabolic process;GO:0046174 polyol catabolic process;GO:0046164 alcohol catabolic process	common
AT5G02160	118	77	103	424	464	498	3.2306	2.35211	2.79483	12.9666	13.1382	14.3787	1.0683e-28	-2.2178	down	AT5G02160	uncharacterized protein	GO:0032055 negative regulation of translation in response to stress;GO:0043555 regulation of translation in response to stress;GO:0017148 negative regulation of translation	common
AT3G59480	334	284	337	1456	1490	1482	6.23758	5.91931	6.21406	30.2834	28.6874	29.0752	1.8374e-47	-2.20987	down	AT3G59480	pfkB-like carbohydrate kinase family protein	GO:0006000 fructose metabolic process;GO:0019252 starch biosynthetic process;GO:0005982 starch metabolic process	common
AT2G37750	1300	1211	1506	6231	5832	6544	52.1318	54.0372	59.4957	277.667	240.526	275.112	2.07206e-88	-2.20935	down	AT2G37750	uncharacterized protein		common
AT3G54890	217	225	261	1096	1128	1029	4.4383	5.13608	5.26918	24.9981	23.7332	22.1743	1.14299e-46	-2.20467	down	LHCA1	chlorophyll a-b binding protein 6	GO:0009768 photosynthesis, light harvesting in photosystem I;GO:0009645 response to low light intensity stimulus;GO:0009765 photosynthesis, light harvesting	common
AT3G16140	58	64	62	279	280	295	1.96763	2.41891	2.08267	10.6537	9.89691	10.6213	8.82948e-21	-2.20427	down	PSAH-1	photosystem I subunit H-1		common
AT1G29600	15	25	21	93	111	81	0.222572	0.440383	0.308501	1.56121	1.73432	1.29079	1.36006e-10	-2.20427	down	AT1G29600	Zinc finger C-x8-C-x5-C-x3-H type family protein	GO:0008150 biological_process	common
AT5G43540	137	123	171	700	632	648	7.55304	7.53444	9.29911	42.8883	35.8709	37.4628	6.20922e-36	-2.20128	down	AT5G43540	C2H2 and C2HC zinc fingers superfamily protein	GO:0006355 regulation of DNA-templated transcription;GO:2001141 regulation of RNA biosynthetic process;GO:0051252 regulation of RNA metabolic process	common
AT1G68520	9	11	13	39	49	65	0.115363	0.160558	0.170465	0.620184	0.71102	0.962438	1.54523e-07	-2.20093	down	BBX14	B-box type zinc finger protein with CCT domain-containing protein	GO:0006355 regulation of DNA-templated transcription;GO:2001141 regulation of RNA biosynthetic process;GO:0051252 regulation of RNA metabolic process	specific
AT2G06520	199	140	252	922	840	916	7.21961	5.63237	8.99293	37.1743	31.3273	34.8237	4.52694e-43	-2.18812	down	PSBX	photosystem II subunit X		common
AT3G20680	66	59	51	260	270	276	1.3233	1.31104	1.00183	5.83765	5.62663	5.8531	1.00818e-19	-2.18513	down	AT3G20680	plant/protein (DUF1995)		common
AT3G45730	156	115	178	695	654	676	5.89405	4.85276	6.61331	29.274	25.4671	26.8458	7.61971e-36	-2.17777	down	AT3G45730	uncharacterized protein		common
AT2G40330	592	515	565	2451	2605	2527	12.617	12.2331	11.8688	58.1302	57.1751	56.5387	4.57207e-57	-2.17566	down	PYL6	PYR1-like 6	GO:0009867 jasmonic acid mediated signaling pathway;GO:0071395 cellular response to jasmonic acid stimulus;GO:0071398 cellular response to fatty acid	specific
AT1G29930	535	398	382	1931	1999	2016	11.7111	9.68419	8.23585	46.9711	45.0157	46.2617	1.26287e-50	-2.17128	down	CAB1	chlorophyll A/B binding protein 1	GO:0009765 photosynthesis, light harvesting;GO:0019684 photosynthesis, light reaction;GO:0015979 photosynthesis	common
AT3G13404	14	11	15	55	55	70	0.688576	0.575002	0.715177	3.08605	2.81564	3.67868	5.5088e-08	-2.16925	down	AT3G13404	uncharacterized protein		specific
AT3G46900	379	349	465	1797	1812	1725	13.5899	13.9576	16.4359	71.7409	66.9787	64.9574	8.82375e-48	-2.15938	down	COPT2	copper transporter 2	GO:0015679 plasma membrane copper ion transport;GO:0098705 copper ion import across plasma membrane;GO:0035434 copper ion transmembrane transport	common
AT2G31730	100	121	124	474	490	586	1.72375	2.44964	2.24391	9.33055	9.62327	10.8567	2.30651e-29	-2.15622	down	AT2G31730	basic helix-loop-helix (bHLH) DNA-binding superfamily protein	GO:0009739 response to gibberellin;GO:0033993 response to lipid;GO:0009725 response to hormone	common
AT4G04640	505	534	646	2489	2635	2400	7.57802	8.92245	9.55766	41.5553	40.7277	37.8027	6.92851e-56	-2.15341	down	ATPC1	ATPase, F1 complex, gamma subunit protein	GO:0009772 photosynthetic electron transport in photosystem II;GO:0006754 ATP biosynthetic process;GO:0015986 proton motive force-driven ATP synthesis	common
AT3G27025	18	15	18	84	61	81	0.340327	0.318486	0.333041	1.79814	1.20639	1.62991	6.90309e-09	-2.1496	down	AT3G27025	uncharacterized protein	GO:2000012 regulation of auxin polar transport;GO:0009630 gravitropism;GO:0009629 response to gravity	common
AT3G50470	34	24	26	117	136	118	0.89998	0.697352	0.67755	3.5205	3.77858	3.35077	1.1742e-11	-2.13868	down	HR3	homolog of RPW8 3	GO:0009620 response to fungus;GO:0043207 response to external biotic stimulus;GO:0051707 response to other organism	specific
AT2G01900	420	400	388	1681	1893	1781	6.55241	6.91088	6.06072	29.1766	29.8371	29.1847	2.14138e-47	-2.13837	down	AT2G01900	DNAse I-like superfamily protein	GO:0048259 regulation of receptor-mediated endocytosis;GO:2000369 regulation of clathrin-dependent endocytosis;GO:0030100 regulation of endocytosis	common
AT5G02710	57	63	68	264	274	292	1.2633	1.54957	1.49148	6.53356	6.28161	6.82611	2.14709e-19	-2.13369	down	AT5G02710	zinc/iron-chelating domain protein		common
AT1G52220	30	23	36	118	158	114	0.891074	0.746169	1.04346	3.90756	4.85849	3.56367	6.71493e-12	-2.13126	down	AT1G52220	CURVATURE THYLAKOID protein		common
AT1G08900	74	49	85	260	341	308	1.06401	0.786164	1.2024	4.18213	5.07781	4.67593	2.29378e-20	-2.13005	down	AT1G08900	Major facilitator superfamily protein		common
AT1G61750	14	10	17	61	53	64	0.300156	0.245428	0.353557	1.50093	1.21276	1.48051	1.10182e-07	-2.12542	down	AT1G61750	Receptor-like protein kinase-related family protein		common
AT4G18510	236	201	239	1007	888	1051	9.72258	9.25129	9.73318	46.2509	37.7437	45.5202	8.55436e-43	-2.12222	down	CLE2	CLAVATA3/ESR-related 2	GO:0045165 cell fate commitment;GO:0007267 cell-cell signaling;GO:0030154 cell differentiation	common
AT1G78270	104	0	0	137	120	186	1.31514	0	0	1.93281	1.57175	2.47589	0.00521534	-2.12009	down	UGT85A4	UDP-glucosyl transferase 85A4	GO:0008150 biological_process	specific
AT4G00780	97	87	136	453	407	518	1.89347	1.88559	2.61065	9.81081	8.16708	10.5904	1.93455e-25	-2.10919	down	AT4G00780	TRAF-like family protein		specific
AT5G20470	145	124	106	576	539	511	1.34279	1.30808	1.03257	6.12636	5.2838	5.12946	2.7177e-29	-2.1091	down	HDK	myosin	GO:0008150 biological_process	specific
AT3G59400	12	8	16	68	40	45	0.254692	0.180115	0.342587	1.71881	0.926232	1.06786	0.000111032	-2.10641	down	GUN4	protein GENOMES UNCOUPLED 4	GO:0010019 chloroplast-nucleus signaling pathway;GO:0015995 chlorophyll biosynthetic process;GO:0006779 porphyrin-containing compound biosynthetic process	specific
AT3G55630	13	9	20	43	45	92	0.161701	0.130696	0.244353	0.605693	0.579228	1.24646	0.00543629	-2.10579	down	DFD	DHFS-FPGS homolog D	GO:0046901 tetrahydrofolylpolyglutamate biosynthetic process;GO:0046900 tetrahydrofolylpolyglutamate metabolic process;GO:0009396 folic acid-containing compound biosynthetic process	specific
AT3G01690	1847	1699	1881	7616	7902	7914	28.2586	28.898	28.3708	129.852	124.49	127.315	2.34741e-91	-2.10451	down	AT3G01690	alpha/beta-Hydrolases superfamily protein		common
AT3G46530	55	42	30	168	190	192	0.418016	0.351555	0.224837	1.43142	1.50023	1.54073	1.64552e-14	-2.10248	down	RPP13	NB-ARC domain-containing disease resistance protein	GO:0009626 plant-type hypersensitive response;GO:0034050 symbiont-induced defense-related programmed cell death;GO:0012501 programmed cell death	common
AT1G67090	1072	947	1077	4423	4301	4601	23.9039	23.4984	23.6529	109.602	98.6352	107.561	8.7796e-77	-2.10174	down	RBCS1A	ribulose bisphosphate carboxylase small chain 1A	GO:0110102 ribulose bisphosphate carboxylase complex assembly;GO:0015979 photosynthesis;GO:0065003 protein-containing complex assembly	specific
AT3G56940	353	314	372	1499	1422	1528	5.3948	5.34151	5.60666	25.498	22.3879	24.5164	2.83796e-43	-2.09551	down	CRD1	dicarboxylate diiron protein, putative (Crd1)	GO:1901401 regulation of tetrapyrrole metabolic process;GO:0015995 chlorophyll biosynthetic process;GO:0006779 porphyrin-containing compound biosynthetic process	common
AT1G48700	13	17	23	55	95	77	0.201935	0.327198	0.327632	0.907701	1.59166	1.18343	2.83102e-08	-2.08591	down	AT1G48700	2-oxoglutarate (2OG) and Fe(II)-dependent oxygenase superfamily protein		common
AT3G55290	294	295	359	1279	1403	1345	7.02676	7.90935	8.47564	34.208	34.7345	33.9588	1.46278e-42	-2.08117	down	AT3G55290	NAD(P)-binding Rossmann-fold superfamily protein		common
AT1G65230	0	35	0	49	59	51	0	0.851866	0	1.21493	1.34887	1.1988	0.00127384	-2.07958	down	AT1G65230	transmembrane protein, putative (DUF2358)		specific
AT1G15670	1537	1298	1484	6139	6048	6107	22.8231	21.466	21.7029	101.311	92.3838	95.077	2.48062e-87	-2.07938	down	AT1G15670	Galactose oxidase/kelch repeat superfamily protein	GO:0080037 negative regulation of cytokinin-activated signaling pathway;GO:0080036 regulation of cytokinin-activated signaling pathway;GO:2000762 regulation of phenylpropanoid metabolic process	common
AT2G36690	385	337	340	1388	1509	1614	7.22368	7.04108	6.28185	28.9371	29.1201	31.7418	6.22906e-43	-2.07859	down	AT2G36690	2-oxoglutarate (2OG) and Fe(II)-dependent oxygenase superfamily protein	GO:0009686 gibberellin biosynthetic process;GO:0009685 gibberellin metabolic process;GO:0016102 diterpenoid biosynthetic process	common
AT1G35516	128	134	173	647	597	595	3.73639	4.34722	4.97748	21.0429	17.946	18.2417	3.30789e-31	-2.07811	down	AT1G35516	myb-like transcription factor family protein		common
AT1G16390	127	111	98	419	554	449	1.61186	1.57051	1.22042	5.93254	7.2655	5.99891	4.5663e-26	-2.06872	down	OCT3	organic cation/carnitine transporter 3	GO:0070417 cellular response to cold;GO:0009409 response to cold;GO:0009266 response to temperature stimulus	specific
AT1G80180	1315	1222	1277	5480	5238	5301	39.5814	40.9648	37.8667	183.398	162.246	167.361	3.58147e-83	-2.06489	down	AT1G80180	uncharacterized protein	GO:0010375 stomatal complex patterning;GO:0003002 regionalization;GO:0007389 pattern specification process	common
AT2G02310	22	12	28	80	78	99	0.503033	0.297199	0.635743	2.08797	1.82435	2.4563	6.44296e-09	-2.06391	down	PP2-B6	phloem protein 2-B6		common
AT3G49790	404	352	452	1677	1644	1735	5.3902	5.21677	5.94012	24.8593	22.556	24.2634	2.17946e-43	-2.0639	down	AT3G49790	Carbohydrate-binding protein		common
AT4G17600	36	33	45	139	189	150	0.802571	0.81782	0.993092	3.51743	4.43744	3.56886	7.53725e-13	-2.06263	down	LIL3:1	Chlorophyll A-B binding family protein	GO:1904964 positive regulation of phytol biosynthetic process;GO:1904963 regulation of phytol biosynthetic process;GO:0046136 positive regulation of vitamin metabolic process	specific
AT3G63540	154	97	117	514	514	507	5.61839	3.96264	4.21728	20.9385	19.364	19.4762	5.61443e-27	-2.06148	down	AT3G63540	thylakoid lumenal protein (Mog1/PsbP/DUF1795-like photosystem II reaction center PsbP family protein)		common
AT5G08050	41	31	34	127	160	157	1.22705	1.04485	0.99627	4.30117	5.00909	5.00451	2.81842e-12	-2.0596	down	AT5G08050	wiskott-aldrich syndrome family protein, putative (DUF1118)	GO:0090391 granum assembly;GO:0010196 nonphotochemical quenching;GO:1990066 energy quenching	common
AT1G54780	99	61	58	301	308	301	1.94027	1.32819	1.1217	6.5655	6.21344	6.19395	1.84066e-19	-2.05886	down	TLP18.3	thylakoid lumen 18.3 kDa protein	GO:0010206 photosystem II repair;GO:0030091 protein repair;GO:0009765 photosynthesis, light harvesting	common
AT2G02450	22	16	27	67	102	102	0.345495	0.275879	0.416669	1.20594	1.72928	1.75667	3.18305e-09	-2.05803	down	LOV1	NAC domain containing protein 35	GO:0006355 regulation of DNA-templated transcription;GO:2001141 regulation of RNA biosynthetic process;GO:0051252 regulation of RNA metabolic process	common
AT2G29320	100	91	94	358	418	412	1.95312	1.99889	1.77568	7.81818	8.36937	8.4417	3.44081e-23	-2.05051	down	AT2G29320	NAD(P)-binding Rossmann-fold superfamily protein		common
AT1G22500	1084	1002	1180	4479	4499	4547	17.3787	17.8891	18.6414	79.8248	74.2152	76.4491	2.93913e-74	-2.046	down	ATL15	RING/U-box superfamily protein	GO:0033591 response to L-ascorbic acid;GO:0033273 response to vitamin;GO:0007584 response to nutrient	common
AT1G10340	131	115	135	500	552	526	1.50194	1.47219	1.53222	6.40423	6.54568	6.35865	2.80634e-27	-2.04528	down	AT1G10340	Ankyrin repeat family protein		common
AT3G63140	39	41	33	164	170	136	0.604412	0.71128	0.506323	2.86155	2.76587	2.24255	1.23996e-12	-2.0439	down	CSP41A	chloroplast stem-loop binding protein of 41 kDa	GO:0045727 positive regulation of translation;GO:0032544 plastid translation;GO:0051247 positive regulation of protein metabolic process	common
AT1G45015	511	471	526	2118	2064	2053	14.7133	15.4305	15.0667	67.5946	60.6781	61.8438	1.0475e-46	-2.04335	down	AT1G45015	MD-2-related lipid recognition domain-containing protein	GO:0015918 sterol transport;GO:0015850 organic hydroxy compound transport;GO:0006869 lipid transport	common
AT1G05700	263	275	230	1062	1118	1012	2.344	2.73378	2.02018	10.5356	10.2652	9.47553	4.61126e-41	-2.04275	down	AT1G05700	Leucine-rich repeat transmembrane protein kinase protein	GO:0016310 phosphorylation;GO:0006796 phosphate-containing compound metabolic process;GO:0006793 phosphorus metabolic process	common
AT2G20260	62	93	75	310	313	335	2.31147	3.86248	2.75125	12.9705	12.0843	13.2219	4.11634e-20	-2.04018	down	PSAE-2	photosystem I subunit E-2		common
AT4G00910	907	799	912	3501	3652	3594	10.9463	10.7332	10.8119	46.925	45.3214	45.4702	2.31434e-62	-2.03274	down	AT4G00910	aluminum activated malate transporter family protein	GO:0008150 biological_process	common
AT3G11150	34	49	49	153	201	192	0.588853	0.953834	0.855984	2.99764	3.66565	3.56276	8.917e-14	-2.03145	down	AT3G11150	2-oxoglutarate (2OG) and Fe(II)-dependent oxygenase superfamily protein		specific
AT2G43220	20	13	28	60	96	92	0.226158	0.153862	0.315715	0.763871	1.12888	1.09835	1.42666e-08	-2.0265	down	AT2G43220	Cysteine/Histidine-rich C1 domain family protein		specific
AT4G37950	23	141	18	327	237	209	0.149697	1.06036	0.11809	2.93265	2.37256	2.15622	0.000904653	-2.02281	down	AT4G37950	Rhamnogalacturonate lyase family protein	GO:0005975 carbohydrate metabolic process;GO:0044238 primary metabolic process;GO:0008152 metabolic process	specific
AT1G14185	463	405	518	1888	1860	1886	6.10056	5.94794	6.73074	27.6674	25.2276	26.0782	9.30365e-44	-2.02177	down	AT1G14185	Glucose-methanol-choline (GMC) oxidoreductase family protein		common
AT1G21100	4243	3864	4421	16617	17311	17098	70.0784	71.0525	71.9328	304.968	294.06	296.029	1.87329e-72	-2.02109	down	IGMT1	O-methyltransferase family protein	GO:0042343 indole glucosinolate metabolic process;GO:0042430 indole-containing compound metabolic process;GO:0016143 S-glycoside metabolic process	common
AT5G09660	19	22	9	63	82	62	0.298239	0.372327	0.125003	1.13575	1.36723	1.05823	6.05109e-08	-2.02052	down	PMDH2	peroxisomal NAD-malate dehydrogenase 2	GO:0080093 regulation of photorespiration;GO:0031998 regulation of fatty acid beta-oxidation;GO:0046320 regulation of fatty acid oxidation	specific
AT1G61520	355	284	337	1334	1257	1361	6.67019	5.96893	6.26379	28.2363	24.4924	27.1289	4.5539e-40	-2.01616	down	LHCA3	PSI type III chlorophyll a/b-binding protein	GO:0009768 photosynthesis, light harvesting in photosystem I;GO:0009645 response to low light intensity stimulus;GO:0009765 photosynthesis, light harvesting	common
AT4G34620	553	440	695	2357	2021	2419	19.4198	17.2153	24.0767	92.0754	73.0829	89.1514	1.72714e-29	-2.0148	down	SSR16	small subunit ribosomal protein 16	GO:0009793 embryo development ending in seed dormancy;GO:0009790 embryo development;GO:0048316 seed development	common
AT1G78230	21	12	34	101	86	80	0.199537	0.122077	0.332916	1.11032	0.87892	0.83076	9.47072e-09	-2.01467	down	AT1G78230	Outer arm dynein light chain 1 protein		specific
AT3G62750	25	10	11	79	59	46	0.170077	0.074301	0.071908	1.2109	0.81003	0.650226	0.000108181	-2.0126	down	BGLU8	beta glucosidase 8	GO:0005975 carbohydrate metabolic process;GO:0044238 primary metabolic process;GO:0008152 metabolic process	specific
AT1G65970	2462	2091	2574	9676	9225	9741	76.3446	72.2159	78.6307	333.464	294.245	316.71	1.40359e-82	-2.00525	down	TPX2	thioredoxin-dependent peroxidase 2	GO:0034599 cellular response to oxidative stress;GO:0062197 cellular response to chemical stress;GO:0006979 response to oxidative stress	common
AT4G01915	18	13	19	83	62	54	0.427928	0.268474	0.341626	1.95944	1.38745	1.21141	8.23523e-07	-2.00208	down	AT4G01915	uncharacterized protein	GO:0008150 biological_process	common
AT5G66570	600	653	612	2485	2535	2454	11.0115	13.3495	11.0769	50.7272	47.9052	47.2563	3.45984e-49	-1.9921	down	PSBO1	PS II oxygen-evolving complex 1	GO:0042549 photosystem II stabilization;GO:0010205 photoinhibition;GO:0043155 negative regulation of photosynthesis, light reaction	common
AT3G12977	224	196	244	946	898	797	4.20805	4.08318	4.2247	19.1949	16.0777	15.2263	1.60001e-35	-1.99126	down	AT3G12977	NAC (No Apical Meristem) domain transcriptional regulator superfamily protein	GO:0009831 plant-type cell wall modification involved in multidimensional cell growth;GO:0042547 cell wall modification involved in multidimensional cell growth;GO:0009825 multidimensional cell growth	common
AT4G39970	75	66	73	266	257	331	1.50188	1.45681	1.38637	5.84046	5.29545	6.82157	9.12133e-18	-1.99126	down	AT4G39970	Haloacid dehalogenase-like hydrolase (HAD) superfamily protein		common
AT4G38160	130	126	122	470	529	512	2.01852	2.42041	2.05163	9.25576	9.71791	9.76132	1.82565e-25	-1.98876	down	pde191	Mitochondrial transcription termination factor family protein	GO:0008033 tRNA processing;GO:0006399 tRNA metabolic process;GO:0009658 chloroplast organization	common
AT1G76730	66	82	61	298	280	260	1.19406	1.6642	1.08092	6.02625	5.23571	4.96407	1.16483e-17	-1.98821	down	COG0212	NagB/RpiA/CoA transferase-like superfamily protein		common
Arabidopsis_thaliana_newGene_178	86	80	101	328	355	379	0.780211	0.606597	0.685358	2.50277	2.51069	2.74421	1.86893e-20	-1.98753	down	None	None	None	common
AT3G23700	93	119	118	400	489	432	1.42537	2.03114	1.77924	6.84094	7.73294	6.9596	9.13e-24	-1.98687	down	AT3G23700	Nucleic acid-binding proteins superfamily	GO:0000481 maturation of 5S rRNA;GO:0034337 RNA folding;GO:0032392 DNA geometric change	common
AT3G46330	294	244	263	1064	1010	1109	2.30941	2.13395	2.00269	9.21023	8.03825	8.98767	8.0996e-39	-1.98663	down	MEE39	Leucine-rich repeat protein kinase family protein	GO:0009960 endosperm development;GO:0009793 embryo development ending in seed dormancy;GO:0009790 embryo development	common
AT3G50700	268	264	220	850	1108	1052	3.03414	3.33567	2.45465	10.7114	12.9331	12.5061	3.61911e-37	-1.98517	down	IDD2	indeterminate(ID)-domain 2	GO:0010336 gibberellic acid homeostasis;GO:0009937 regulation of gibberellic acid mediated signaling pathway;GO:0055088 lipid homeostasis	common
AT1G73885	989	155	202	1806	1444	1982	7.25977	1.26768	1.46091	14.7333	10.9016	15.2555	3.03969e-05	-1.97816	down	AT1G73885	AT-rich interactive domain protein	GO:0008150 biological_process	specific
AT2G05180	43	74	63	162	290	270	0.729865	1.40315	1.0545	3.0939	5.12386	4.86046	7.32104e-07	-1.97651	down	CYP705A6	cytochrome P450, family 705, subfamily A, polypeptide 6	GO:0008150 biological_process	common
AT4G28410	690	590	578	2351	2517	2466	9.50015	9.03906	7.8388	35.9821	35.6585	35.6124	8.44517e-48	-1.97327	down	AT4G28410	Tyrosine transaminase family protein	GO:0006520 amino acid metabolic process;GO:0009058 biosynthetic process;GO:0044238 primary metabolic process	common
AT3G29635	51	36	50	182	197	157	0.845941	0.65505	0.805122	3.3518	3.35622	2.72318	7.86638e-13	-1.9698	down	AT3G29635	HXXXD-type acyl-transferase family protein	GO:0008150 biological_process	common
AT2G18300	25	14	33	82	96	102	0.370658	0.238046	0.480517	1.36591	1.48169	1.62561	9.59995e-09	-1.96962	down	HBI1	basic helix-loop-helix (bHLH) DNA-binding superfamily protein	GO:0062207 regulation of pattern recognition receptor signaling pathway;GO:0009299 mRNA transcription;GO:0045824 negative regulation of innate immune response	specific
AT3G15900	14	33	32	112	122	79	0.42537	1.13195	0.961147	3.8416	3.87385	2.53857	7.22564e-08	-1.96896	down	AT3G15900	homoserine O-acetyltransferase		common
AT5G35790	129	138	136	536	572	479	1.46945	1.73483	1.50569	6.80914	6.73478	5.73574	6.49735e-26	-1.96796	down	G6PD1	glucose-6-phosphate dehydrogenase 1	GO:0009051 pentose-phosphate shunt, oxidative branch;GO:0006006 glucose metabolic process;GO:0006098 pentose-phosphate shunt	common
AT4G30450	308	262	365	1313	1013	1316	10.8346	10.254	12.6403	51.3841	36.6708	48.5807	8.82649e-16	-1.96524	down	AT4G30450	glycine-rich protein	GO:0008150 biological_process	common
AT1G49450	202	154	197	737	742	678	2.28742	1.93634	2.18918	9.27968	8.64492	8.04458	4.97064e-32	-1.96382	down	AT1G49450	Transducin/WD40 repeat-like superfamily protein		specific
AT2G05520	123	96	140	475	428	494	3.93616	3.42366	4.40191	16.9709	14.1898	16.6482	1.71421e-23	-1.96341	down	GRP-3	glycine-rich protein 3	GO:0010044 response to aluminum ion;GO:0009269 response to desiccation;GO:0008361 regulation of cell size	specific
AT3G16470	20543	16096	17463	59616	75343	77153	238.685	198.149	181.975	717.785	804.734	831.5	8.90501e-28	-1.9633	down	JR1	Mannose-binding lectin superfamily protein	GO:0010228 vegetative to reproductive phase transition of meristem;GO:0009753 response to jasmonic acid;GO:0070542 response to fatty acid	specific
AT5G49440	2217	1825	2355	8379	8280	8273	37.2924	34.1788	39.0169	156.611	143.236	145.862	6.32582e-80	-1.9619	down	AT5G49440	uncharacterized protein		common
AT1G77990	212	202	261	838	897	896	2.19953	2.33061	2.66797	9.66108	9.57134	9.74108	5.40981e-36	-1.95909	down	AST56	STAS domain / Sulfate transporter family	GO:1902358 sulfate transmembrane transport;GO:0072348 sulfur compound transport;GO:0098661 inorganic anion transmembrane transport	common
AT4G37700	312	280	384	1297	1153	1339	11.8189	11.8083	14.3395	54.7026	45.0077	53.2685	6.54753e-38	-1.95767	down	AT4G37700	uncharacterized protein		specific
AT1G18773	19	2	27	53	58	71	0.481617	0.058532	0.686228	1.51361	1.55798	1.94424	8.60591e-07	-1.95676	down	AT1G18773	acyl thioesterase-like protein	GO:0008150 biological_process	common
AT4G26370	208	114	130	573	617	561	3.43697	2.04357	2.13868	10.4937	10.4632	9.76899	2.72605e-27	-1.95471	down	AT4G26370	antitermination NusB domain-containing protein	GO:0006353 DNA-templated transcription termination;GO:0006351 DNA-templated transcription;GO:0032774 RNA biosynthetic process	specific
AT1G60740	21	16	19	78	72	67	0.684894	0.595774	0.617978	2.90258	2.49484	2.33744	1.28665e-07	-1.95456	down	AT1G60740	Thioredoxin superfamily protein	GO:0034599 cellular response to oxidative stress;GO:0062197 cellular response to chemical stress;GO:0006979 response to oxidative stress	common
AT2G47450	197	240	172	820	771	792	2.74911	3.72719	2.36292	12.7342	11.0811	11.6009	2.44205e-34	-1.95201	down	CAO	chloroplast signal recognition particle component (CAO)	GO:0045038 protein import into chloroplast thylakoid membrane;GO:0017038 protein import;GO:0044743 protein transmembrane import into intracellular organelle	common
AT2G36990	202	180	140	661	725	649	2.28676	2.2733	1.56377	8.33933	8.47158	7.72562	9.77834e-31	-1.95074	down	SIGF	RNApolymerase sigma-subunit F	GO:0071483 cellular response to blue light;GO:0006352 DNA-templated transcription initiation;GO:0009637 response to blue light	common
AT1G61810	108	143	116	432	522	480	1.32421	1.96917	1.41217	5.95967	6.65974	6.27928	5.41695e-24	-1.94724	down	BGLU45	beta-glucosidase 45	GO:0009809 lignin biosynthetic process;GO:0009808 lignin metabolic process;GO:0009699 phenylpropanoid biosynthetic process	common
AT1G31330	346	260	320	1097	1253	1226	8.30053	6.94527	7.5754	29.2978	30.957	30.8788	1.24252e-37	-1.94621	down	PSAF	photosystem I subunit F		common
AT3G51820	247	197	211	773	868	889	3.55911	3.15946	2.98725	12.3826	12.8617	13.439	6.51212e-35	-1.9434	down	G4	UbiA prenyltransferase family protein	GO:0015995 chlorophyll biosynthetic process;GO:0006779 porphyrin-containing compound biosynthetic process;GO:0033014 tetrapyrrole biosynthetic process	common
AT1G78290	507	414	467	1673	1847	1822	7.69058	7.09404	7.01401	28.3553	29.089	29.12	5.12023e-40	-1.93934	down	SNRK2-8	Protein kinase superfamily protein	GO:0006970 response to osmotic stress;GO:0009628 response to abiotic stimulus;GO:0006950 response to stress	common
AT1G74470	745	611	774	2601	2792	2781	10.3341	9.42707	10.5704	40.0814	39.8224	40.4369	7.25476e-49	-1.93774	down	AT1G74470	Pyridine nucleotide-disulfide oxidoreductase family protein	GO:0010189 vitamin E biosynthetic process;GO:0042360 vitamin E metabolic process;GO:0006775 fat-soluble vitamin metabolic process	specific
AT1G06680	387	352	455	1532	1452	1561	7.75373	7.85442	8.98422	34.1513	29.9477	32.8349	1.8637e-37	-1.92722	down	PSBP-1	photosystem II subunit P-1	GO:0019684 photosynthesis, light reaction;GO:0015979 photosynthesis;GO:0006091 generation of precursor metabolites and energy	specific
AT1G05385	45	56	40	211	143	186	1.24939	1.79988	1.13916	6.72	4.27599	5.78993	1.31839e-08	-1.92533	down	LPA19	photosystem II 11 kDa protein-like protein	GO:0010206 photosystem II repair;GO:0030091 protein repair;GO:0010207 photosystem II assembly	common
AT4G03510	431	342	495	1647	1535	1615	6.03541	5.31466	6.83914	25.6521	22.1547	23.7591	1.23721e-37	-1.92233	down	RMA1	RING membrane-anchor 1	GO:0032527 protein exit from endoplasmic reticulum;GO:0032940 secretion by cell;GO:0046903 secretion	common
AT1G04240	497	398	521	1741	1826	1795	9.5612	8.51113	9.91455	37.475	36.043	36.2844	2.9344e-39	-1.91986	down	SHY2	AUX/IAA transcriptional regulator family protein	GO:0009733 response to auxin;GO:0009725 response to hormone;GO:0009719 response to endogenous stimulus	specific
AT1G48300	2604	2544	2914	9767	10495	10374	53.1815	57.8553	58.6366	221.696	220.49	222.141	7.58276e-76	-1.9197	down	DGAT3	diacylglycerol acyltransferase	GO:0019432 triglyceride biosynthetic process;GO:0046460 neutral lipid biosynthetic process;GO:0046463 acylglycerol biosynthetic process	common
AT4G02770	200	167	162	693	684	631	5.45228	5.06589	4.36295	21.0676	19.251	18.1034	1.61446e-29	-1.9188	down	PSAD-1	photosystem I subunit D-1	GO:0140547 acquisition of seed longevity;GO:0048316 seed development;GO:0010154 fruit development	common
AT1G03600	42	65	57	199	202	225	1.20366	2.09819	1.62695	6.46648	6.06602	6.8912	8.45725e-14	-1.91547	down	PSB27	photosystem II family protein	GO:0010206 photosystem II repair;GO:0071484 cellular response to light intensity;GO:0030091 protein repair	common
AT1G49210	15	17	23	60	61	87	0.384983	0.466868	0.574043	1.71182	1.61279	2.36723	2.91786e-07	-1.91384	down	AT1G49210	RING/U-box superfamily protein	GO:0016567 protein ubiquitination;GO:0032446 protein modification by small protein conjugation;GO:0070647 protein modification by small protein conjugation or removal	common
AT5G58360	49	41	50	203	164	159	1.23745	1.16631	1.26158	5.76153	4.32394	4.26433	3.89297e-12	-1.91179	down	OFP3	ovate family protein 3	GO:0045892 negative regulation of DNA-templated transcription;GO:1902679 negative regulation of RNA biosynthetic process;GO:0051253 negative regulation of RNA metabolic process	common
AT3G18960	28	23	29	89	116	97	0.730209	0.66478	0.766971	2.65282	3.20506	2.73594	7.91349e-09	-1.91123	down	AT3G18960	AP2/B3-like transcriptional factor family protein		common
AT4G27700	104	99	120	423	398	393	2.37672	2.51377	2.69796	10.7461	9.36279	9.44684	6.14973e-21	-1.90775	down	AT4G27700	Rhodanese/Cell cycle control phosphatase superfamily protein		common
AT1G04350	63	63	56	221	231	236	0.961116	1.01718	0.775844	3.81561	3.68901	3.81686	1.66418e-14	-1.90721	down	AT1G04350	2-oxoglutarate (2OG) and Fe(II)-dependent oxygenase superfamily protein	GO:0008150 biological_process	common
AT5G61590	1413	1244	1297	4822	4960	5113	36.4161	35.6737	32.923	138.084	131.444	138.114	3.2637e-70	-1.90709	down	AT5G61590	Integrase-type DNA-binding superfamily protein	GO:1904277 negative regulation of wax biosynthetic process;GO:0051055 negative regulation of lipid biosynthetic process;GO:1904276 regulation of wax biosynthetic process	common
AT4G19100	35	41	41	143	149	150	1.17063	1.49849	1.32756	5.29515	5.09763	5.24228	5.6552e-11	-1.90678	down	PAM68	PAM68-like protein (DUF3464)	GO:0010207 photosystem II assembly;GO:0019684 photosynthesis, light reaction;GO:0015979 photosynthesis	common
AT2G39730	731	671	761	2722	2704	2699	8.8403	9.08235	9.21187	37.1229	34.4855	34.7101	1.91525e-47	-1.90491	down	RCA	rubisco activase	GO:0010150 leaf senescence;GO:0090693 plant organ senescence;GO:0009753 response to jasmonic acid	common
AT2G40230	610	530	464	1937	2145	1956	8.44103	8.16959	6.33253	29.8085	30.5625	28.3996	5.11168e-41	-1.90235	down	AT2G40230	HXXXD-type acyl-transferase family protein		common
AT5G59590	40	64	73	252	175	237	0.568854	1.01745	1.03482	4.04351	2.59453	3.58593	8.385e-09	-1.90228	down	UGT76E2	UDP-glucosyl transferase 76E2		common
AT3G61210	148	150	170	546	617	591	3.23578	3.65365	3.65562	13.281	13.8925	13.5612	2.68275e-26	-1.89837	down	AT3G61210	S-adenosyl-L-methionine-dependent methyltransferases superfamily protein	GO:0008150 biological_process	specific
AT2G21030	232	198	214	784	824	790	2.35386	2.36581	2.12678	9.0073	8.95346	8.65922	2.03648e-32	-1.89138	down	AT2G21030	BREVIS RADIX-like protein		specific
AT3G06850	1087	1020	964	3598	3962	3908	13.6877	14.3781	11.9842	50.9342	51.5977	51.8892	2.39766e-58	-1.89082	down	BCE2	2-oxoacid dehydrogenases acyltransferase family protein	GO:0043617 cellular response to sucrose starvation;GO:0009646 response to absence of light;GO:0009744 response to sucrose	common
AT2G30615	46	38	53	195	159	152	0.699336	0.641782	0.784329	3.29549	2.47413	2.41345	1.282e-11	-1.88976	down	AT2G30615	F-box/LRR protein	GO:0008150 biological_process	common
AT5G10530	63	51	57	195	216	225	0.732178	0.65827	0.648551	2.53142	2.59151	2.74424	1.60073e-13	-1.8896	down	AT5G10530	Concanavalin A-like lectin protein kinase family protein	GO:0002229 defense response to oomycetes;GO:0009626 plant-type hypersensitive response;GO:0034050 symbiont-induced defense-related programmed cell death	common
AT4G12545	4043	3262	4005	13577	13914	14407	140.011	125.791	136.632	522.528	495.609	523.061	5.48723e-68	-1.88706	down	AT4G12545	Bifunctional inhibitor/lipid-transfer protein/seed storage 2S albumin superfamily protein	GO:0008150 biological_process	specific
AT5G05420	41	7	25	88	87	90	0.497327	0.124483	0.255933	1.3441	1.08407	1.14101	7.06197e-08	-1.88427	down	AT5G05420	FKBP-like peptidyl-prolyl cis-trans isomerase family protein	GO:0008150 biological_process	specific
AT3G61430	12041	10798	13035	44690	44050	43927	217.429	216.865	231.627	888.784	810.268	830.581	1.55206e-36	-1.88401	down	PIP1A	plasma membrane intrinsic protein 1A	GO:0006833 water transport;GO:0042044 fluid transport;GO:0009414 response to water deprivation	common
AT1G64500	24	27	25	91	83	108	0.42949	0.5445	0.429206	1.82361	1.54797	2.03854	2.35372e-08	-1.88069	down	AT1G64500	Glutaredoxin family protein	GO:0009902 chloroplast relocation;GO:0051667 establishment of plastid localization;GO:0051017 actin filament bundle assembly	common
AT2G31083	138	147	153	566	549	505	5.74405	6.81962	6.28042	26.2379	23.5613	22.0879	1.85335e-24	-1.88	down	CLE5	CLAVATA3/ESR-RELATED 5	GO:0045168 cell-cell signaling involved in cell fate commitment;GO:0045165 cell fate commitment;GO:0007267 cell-cell signaling	common
AT5G15290	175	167	164	588	627	657	4.77201	5.07056	4.4098	17.8616	17.6224	18.8039	3.42275e-27	-1.87813	down	CASP5	Uncharacterized protein family (UPF0497)	GO:0007043 cell-cell junction assembly;GO:0034329 cell junction assembly;GO:0045216 cell-cell junction organization	common
AT1G13260	1519	1420	1618	5389	5787	5616	22.0421	22.9419	23.1243	86.908	86.3684	85.4363	1.22826e-71	-1.87579	down	RAV1	uncharacterized protein	GO:0009910 negative regulation of flower development;GO:2000242 negative regulation of reproductive process;GO:0009741 response to brassinosteroid	common
AT5G04140	71	65	55	203	219	285	0.300042	0.30883	0.233502	0.969224	1.00369	1.28882	1.27403e-13	-1.87538	down	GLU1	glutamate synthase 1	GO:0006537 glutamate biosynthetic process;GO:0097054 L-glutamate biosynthetic process;GO:0006536 glutamate metabolic process	common
AT1G68590	60	69	81	249	259	265	1.80757	2.31409	2.41913	8.37259	8.07176	8.40376	3.51489e-15	-1.87296	down	PSRP3/1	Ribosomal protein PSRP-3/Ycf65	GO:0032544 plastid translation;GO:0009657 plastid organization;GO:0006996 organelle organization	common
AT1G15890	183	134	104	477	547	528	1.4335	1.17039	0.799607	4.16144	4.42108	4.3466	1.30791e-23	-1.87198	down	AT1G15890	Disease resistance protein (CC-NBS-LRR class) family		common
AT2G33790	2247	1990	2345	7657	8434	8045	48.6793	48.0042	50.0534	184.356	187.93	182.711	1.77851e-73	-1.86965	down	AGP30	arabinogalactan protein 30	GO:2000033 regulation of seed dormancy process;GO:2000034 regulation of seed maturation;GO:0080050 regulation of seed development	specific
AT1G44575	32	43	43	130	156	147	0.521816	0.954786	0.862036	3.06249	3.40635	3.26205	1.73673e-10	-1.86105	down	NPQ4	Chlorophyll A-B binding family protein	GO:0010196 nonphotochemical quenching;GO:1990066 energy quenching;GO:0010027 thylakoid membrane organization	specific
AT5G28770	629	556	560	2013	2205	2145	11.9134	11.6453	10.4527	42.551	43.1366	42.7392	2.52271e-40	-1.85859	down	BZO2H3	bZIP transcription factor family protein	GO:0009649 entrainment of circadian clock;GO:0071333 cellular response to glucose stimulus;GO:0071326 cellular response to monosaccharide stimulus	common
AT2G48080	174	141	159	537	634	551	2.59213	2.28468	2.2935	8.84226	9.72817	8.56046	5.47808e-25	-1.85556	down	AT2G48080	oxidoreductase, 2OG-Fe(II) oxygenase family protein	GO:0006402 mRNA catabolic process;GO:0006401 RNA catabolic process;GO:0141188 nucleic acid catabolic process	common
AT4G20820	643	581	604	2161	2319	2163	9.18158	9.23615	8.50575	34.3143	34.0846	32.4095	5.47513e-41	-1.85458	down	AT4G20820	FAD-binding Berberine family protein		common
AT5G05250	59	114	107	287	365	375	1.38568	3.00291	2.50317	7.57241	8.90845	9.32525	3.16444e-18	-1.85373	down	AT5G05250	uncharacterized protein		common
AT3G10405	20	16	27	65	99	63	0.41454	0.358509	0.551196	1.52241	2.16134	1.40622	7.48802e-07	-1.84818	down	AT3G10405	vacuolar acid trehalase	GO:0009555 pollen development;GO:0048229 gametophyte development;GO:0007275 multicellular organism development	specific
AT5G52710	26	29	29	92	122	91	0.349536	0.420659	0.379904	1.38943	1.72637	1.28976	1.66883e-08	-1.84713	down	AT5G52710	Copper transport protein family	GO:0008150 biological_process	specific
AT1G62750	815	708	829	2668	2900	2920	6.98602	6.75826	6.99539	25.4123	25.5679	26.2441	4.04676e-46	-1.84666	down	SCO1	Translation elongation factor EFG/EF2 protein	GO:0009845 seed germination;GO:0090351 seedling development;GO:0009658 chloroplast organization	common
AT1G66460	35	24	30	101	102	117	0.509479	0.387262	0.418339	1.63991	1.53383	1.78216	1.23902e-08	-1.84582	down	AT1G66460	Protein kinase superfamily protein	GO:0016310 phosphorylation;GO:0006796 phosphate-containing compound metabolic process;GO:0006793 phosphorus metabolic process	specific
AT2G01818	281	236	243	910	904	924	7.00547	6.54186	5.96464	25.2082	23.1804	24.1505	4.15201e-33	-1.84375	down	AT2G01818	PLATZ transcription factor family protein		common
AT1G65845	391	413	512	1560	1604	1567	18.277	21.4542	23.5441	81.0046	77.0816	76.7414	4.91092e-35	-1.84137	down	AT1G65845	uncharacterized protein		common
AT1G53635	24	9	31	70	61	94	1.0595	0.404341	1.37075	3.48164	2.79704	4.40872	4.36285e-06	-1.83493	down	AT1G53635	uncharacterized protein	GO:0008150 biological_process	common
AT4G04972	57	37	54	189	150	181	3.16304	2.25727	2.97068	11.7156	8.59966	10.5751	3.85593e-11	-1.81994	down	AT4G04972	uncharacterized protein	GO:0008150 biological_process	common
AT5G45310	17	29	21	79	70	91	0.292149	0.569623	0.36198	1.5379	1.26669	1.67913	2.21559e-07	-1.81975	down	AT5G45310	coiled-coil protein		common
AT1G64355	73	73	60	241	274	217	1.81214	1.93295	1.39645	6.6963	7.09296	5.6564	4.73421e-14	-1.81617	down	AT1G64355	1-acyl-sn-glycerol-3-phosphate acyltransferase	GO:0008150 biological_process	common
AT1G49032	137	104	140	452	414	471	4.22605	3.56506	4.26608	15.5459	13.181	15.2765	1.81788e-20	-1.81281	down	AT1G49032	uncharacterized protein		common
AT1G32470	52	43	59	187	169	184	1.49078	1.35339	1.67139	5.99507	5.00403	5.56203	2.24713e-11	-1.81172	down	AT1G32470	Single hybrid motif superfamily protein	GO:0019464 glycine decarboxylation via glycine cleavage system;GO:0006546 glycine catabolic process;GO:0009071 serine family amino acid catabolic process	specific
AT1G71500	141	159	183	615	539	546	2.57871	3.25052	3.30342	12.5579	10.1853	10.5287	7.46887e-24	-1.81136	down	AT1G71500	Rieske (2Fe-2S) domain-containing protein	GO:0042549 photosystem II stabilization;GO:0010207 photosystem II assembly;GO:0042548 regulation of photosynthesis, light reaction	common
AT5G66190	262	260	269	917	936	936	3.96657	4.38242	4.00581	15.4222	14.5694	14.8631	2.40741e-32	-1.81033	down	FNR1	ferredoxin-NADP[+]-oxidoreductase 1	GO:1901463 regulation of tetrapyrrole biosynthetic process;GO:0009767 photosynthetic electron transport chain;GO:1901401 regulation of tetrapyrrole metabolic process	common
AT2G47560	216	181	183	657	707	678	4.87361	4.54567	4.06391	16.489	16.4063	16.0426	3.03977e-27	-1.80912	down	AT2G47560	RING/U-box superfamily protein	GO:0016567 protein ubiquitination;GO:0032446 protein modification by small protein conjugation;GO:0070647 protein modification by small protein conjugation or removal	common
AT4G26320	203	181	253	756	708	764	12.4673	12.399	15.3346	51.738	44.8373	49.3312	1.20235e-28	-1.80711	down	AGP13	arabinogalactan protein 13		specific
AT1G02610	90	113	121	345	380	412	2.07021	3.00305	2.80529	9.08604	9.29117	10.3531	1.87712e-18	-1.79976	down	AT1G02610	RING/FYVE/PHD zinc finger superfamily protein		common
AT3G54380	718	780	695	2529	2629	2529	10.796	13.6952	8.79008	29.9126	28.0553	27.6654	4.24032e-42	-1.7976	down	SAC3C	SAC3/GANP/Nin1/mts3/eIF-3 p25 family		specific
AT4G27250	25	17	43	109	94	89	0.485385	0.37298	0.854601	2.44594	1.97405	1.85117	8.55823e-08	-1.79727	down	AT4G27250	NAD(P)-binding Rossmann-fold superfamily protein	GO:0008150 biological_process	common
AT4G39780	254	229	227	809	844	816	4.73059	4.7599	4.167	16.7744	16.2047	15.9732	3.44962e-30	-1.79052	down	AT4G39780	Integrase-type DNA-binding superfamily protein	GO:0006355 regulation of DNA-templated transcription;GO:2001141 regulation of RNA biosynthetic process;GO:0051252 regulation of RNA metabolic process	common
AT2G35370	25	48	49	145	150	131	0.741883	1.54938	1.36729	4.60906	4.45055	3.91	8.29136e-10	-1.78947	down	GDCH	glycine decarboxylase complex H	GO:0019464 glycine decarboxylation via glycine cleavage system;GO:0006546 glycine catabolic process;GO:0009071 serine family amino acid catabolic process	common
AT3G61470	251	234	222	825	764	866	5.18234	5.36484	4.50406	18.9126	16.2202	18.7456	4.73143e-30	-1.78849	down	LHCA2	photosystem I light harvesting complex protein	GO:0009768 photosynthesis, light harvesting in photosystem I;GO:0009645 response to low light intensity stimulus;GO:0009765 photosynthesis, light harvesting	common
AT1G03090	1401	1412	1584	4974	5157	5117	12.2189	13.7077	13.6323	48.2722	46.0068	46.8803	1.33194e-63	-1.78757	down	MCCA	methylcrotonyl-CoA carboxylase alpha chain	GO:0006552 L-leucine catabolic process;GO:0009080 pyruvate family amino acid catabolic process;GO:0009083 branched-chain amino acid catabolic process	common
AT3G56290	38	34	17	82	101	129	1.14759	1.12891	0.488163	2.76166	3.1383	4.0796	2.08034e-07	-1.78717	down	AT3G56290	potassium transporter	GO:0009658 chloroplast organization;GO:0009657 plastid organization;GO:0045893 positive regulation of DNA-templated transcription	common
AT2G42900	26	36	21	86	88	117	0.620205	0.982157	0.491822	2.34582	2.22158	3.01856	5.67334e-08	-1.78469	down	AT2G42900	Plant basic secretory protein (BSP) family protein		specific
AT4G03280	193	156	193	629	568	671	4.33457	3.91126	4.3121	15.882	13.2789	15.9433	7.09497e-25	-1.78459	down	PETC	photosynthetic electron transfer C	GO:0010196 nonphotochemical quenching;GO:1990066 energy quenching;GO:0009767 photosynthetic electron transport chain	common
AT1G14270	78	59	74	203	260	266	1.29985	1.0323	1.18677	3.63798	4.43098	4.59682	1.60285e-13	-1.7837	down	AT1G14270	CAAX amino terminal protease family protein	GO:0071586 CAAX-box protein processing;GO:0080120 CAAX-box protein maturation;GO:0016485 protein processing	common
AT3G08940	147	129	151	496	460	513	2.94967	2.88623	3.00261	11.1589	9.59957	10.8788	7.11801e-21	-1.77987	down	LHCB4.2	light harvesting complex photosystem II	GO:0009765 photosynthesis, light harvesting;GO:0019684 photosynthesis, light reaction;GO:0015979 photosynthesis	common
AT2G21960	140	113	149	373	539	471	2.48379	2.28898	2.61458	7.57943	9.99273	9.0367	4.5755e-17	-1.7764	down	AT2G21960	uncharacterized protein	GO:0006508 proteolysis;GO:0019538 protein metabolic process;GO:0043170 macromolecule metabolic process	common
AT4G39510	75	79	63	238	275	237	0.914956	1.08087	0.761856	3.26725	3.48287	3.06335	8.44291e-14	-1.77417	down	CYP96A12	cytochrome P450, family 96, subfamily A, polypeptide 12	GO:0008150 biological_process	common
AT5G56740	38	107	777	1115	1157	807	0.499185	1.58886	10.2597	16.6113	15.962	11.3425	0.00750953	-1.77341	down	HAG2	histone acetyltransferase of the GNAT family 2	GO:0031509 subtelomeric heterochromatin formation;GO:0032200 telomere organization;GO:0140719 constitutive heterochromatin formation	specific
AT1G60600	45	38	42	143	144	141	0.579644	0.537881	0.5317	2.08027	1.93925	1.92641	1.3408e-09	-1.77159	down	ABC4	UbiA prenyltransferase family protein	GO:0009772 photosynthetic electron transport in photosystem II;GO:0010236 plastoquinone biosynthetic process;GO:0042372 phylloquinone biosynthetic process	specific
AT3G26070	155	123	156	438	537	508	2.71251	2.39342	2.74037	8.50897	9.67491	9.33459	8.51008e-21	-1.76855	down	AT3G26070	Plastid-lipid associated protein PAP / fibrillin family protein	GO:0008150 biological_process	common
AT5G61290	103	114	113	393	354	380	1.45335	1.80586	1.54511	6.2241	5.10689	5.59654	9.6425e-18	-1.76403	down	AT5G61290	Flavin-binding monooxygenase family protein		specific
AT1G49500	478	544	539	1687	1855	1801	11.0248	13.9788	12.2429	43.2681	44.033	43.5722	2.7536e-34	-1.76377	down	AT1G49500	transcription initiation factor TFIID subunit 1b-like protein		common
AT3G62740	549	498	597	1768	1893	1939	7.83821	8.0647	8.69006	29.1094	28.8327	29.6465	1.00893e-34	-1.76351	down	BGLU7	beta glucosidase 7	GO:0005975 carbohydrate metabolic process;GO:0044238 primary metabolic process;GO:0008152 metabolic process	specific
AT2G02640	49	32	34	139	114	137	0.588633	0.420511	0.403537	1.87303	1.41472	1.73563	5.34216e-09	-1.76294	down	AT2G02640	Cysteine/Histidine-rich C1 domain family protein		specific
AT1G64720	2737	2418	2982	8920	9475	9275	39.677	39.0227	42.5734	143.667	141.245	140.93	3.88394e-65	-1.76227	down	CP5	Polyketide cyclase/dehydrase and lipid transport superfamily protein		common
AT5G27200	22	20	16	82	65	50	1.18582	1.17875	0.8349	4.90377	3.58585	2.80871	1.97861e-05	-1.75924	down	ACP5	acyl carrier protein 5	GO:0006633 fatty acid biosynthetic process;GO:0072330 monocarboxylic acid biosynthetic process;GO:0006631 fatty acid metabolic process	specific
AT1G23740	42	51	49	182	143	158	0.709178	0.929845	0.777664	3.32902	2.43815	2.72847	3.01435e-10	-1.75887	down	AOR	Oxidoreductase, zinc-binding dehydrogenase family protein	GO:0009409 response to cold;GO:0009266 response to temperature stimulus;GO:0009628 response to abiotic stimulus	common
AT5G28080	410	366	405	1314	1356	1335	4.69563	4.83843	5.03536	17.7475	16.4595	16.6552	1.99979e-31	-1.75658	down	WNK9	Protein kinase superfamily protein	GO:0006468 protein phosphorylation;GO:0016310 phosphorylation;GO:0006796 phosphate-containing compound metabolic process	common
AT5G60660	3602	3120	3971	12063	12133	11963	72.0999	69.5245	78.3089	268.317	249.764	251.005	1.31534e-61	-1.756	down	PIP2;4	plasma membrane intrinsic protein 2;4	GO:0080170 hydrogen peroxide transmembrane transport;GO:0006833 water transport;GO:0042044 fluid transport	specific
AT1G15820	203	177	211	693	623	677	3.91376	3.78824	4.00594	14.8726	12.3807	13.7008	2.3778e-25	-1.75222	down	LHCB6	light harvesting complex photosystem II subunit 6	GO:0010196 nonphotochemical quenching;GO:1990066 energy quenching;GO:0009765 photosynthesis, light harvesting	specific
AT1G18330	261	236	281	915	861	848	3.81974	3.87748	4.01139	14.8593	12.821	13.0292	8.39395e-30	-1.75172	down	EPR1	Homeodomain-like superfamily protein	GO:0007623 circadian rhythm;GO:0048511 rhythmic process;GO:0006355 regulation of DNA-templated transcription	common
AT3G26710	84	74	92	288	277	277	1.70001	1.65165	1.83547	6.47268	5.76286	5.886	2.09227e-14	-1.75032	down	CCB1	cofactor assembly of complex C	GO:0010190 cytochrome b6f complex assembly;GO:0017004 cytochrome complex assembly;GO:0065003 protein-containing complex assembly	specific
AT2G42220	13	22	16	76	52	45	0.284493	0.556991	0.357959	1.989	1.25053	1.09385	0.000424408	-1.74904	down	AT2G42220	Rhodanese/Cell cycle control phosphatase superfamily protein		specific
AT4G29060	893	820	851	2721	3089	2850	6.09391	6.23325	5.72205	20.6423	21.6903	20.3972	1.19403e-42	-1.74777	down	emb2726	elongation factor Ts family protein	GO:0009793 embryo development ending in seed dormancy;GO:0009790 embryo development;GO:0048316 seed development	specific
AT1G19050	377	352	331	1258	1128	1186	10.6557	11.0988	9.22476	39.5903	32.8343	35.212	4.73163e-31	-1.74608	down	ARR7	response regulator 7	GO:0009736 cytokinin-activated signaling pathway;GO:0071368 cellular response to cytokinin stimulus;GO:0019827 stem cell population maintenance	common
AT5G39530	48	40	63	167	178	159	0.786248	0.718283	1.02101	3.14273	3.05795	2.79892	2.9686e-10	-1.74124	down	AT5G39530	hypothetical protein (DUF1997)		common
AT2G37660	335	283	273	947	1064	977	5.75829	5.41009	4.6129	18.1008	18.8212	17.6288	1.4828e-30	-1.73743	down	AT2G37660	NAD(P)-binding Rossmann-fold superfamily protein		common
AT3G61390	49	60	65	192	206	184	0.776806	1.07458	1.02322	3.54051	3.37598	3.1624	2.98104e-11	-1.73249	down	AT3G61390	RING/U-box superfamily protein	GO:0016567 protein ubiquitination;GO:0032446 protein modification by small protein conjugation;GO:0070647 protein modification by small protein conjugation or removal	common
AT2G32180	22	14	11	48	54	55	0.769851	0.528008	0.361017	1.92524	1.99718	2.09049	1.68546e-05	-1.7323	down	PTAC18	plastid transcriptionally active 18		specific
AT1G52200	2208	1875	2260	6775	7197	7148	49.3626	45.4004	48.0513	166.423	161.762	151.651	1.56211e-63	-1.7318	down	AT1G52200	PLAC8 family protein	GO:0006979 response to oxidative stress;GO:0006950 response to stress;GO:0050896 response to stimulus	specific
AT1G54500	122	124	154	464	456	411	3.33932	3.75569	4.14555	14.0875	12.814	11.7846	4.69757e-19	-1.73152	down	AT1G54500	Rubredoxin-like superfamily protein	GO:0010207 photosystem II assembly;GO:0019684 photosynthesis, light reaction;GO:0015979 photosynthesis	common
AT1G44050	235	252	284	841	908	824	2.37824	2.84079	2.83474	9.47581	9.46849	8.76071	4.03194e-29	-1.73131	down	AT1G44050	Cysteine/Histidine-rich C1 domain family protein		specific
AT2G37450	229	183	211	635	724	716	3.22072	2.91374	2.85917	10.2688	9.26957	10.6596	1.28745e-25	-1.73084	down	UMAMIT13	nodulin MtN21 /EamA-like transporter family protein		specific
AT5G04950	473	514	517	1630	1674	1721	8.66796	10.4918	9.33974	33.2184	31.5772	33.093	2.47237e-32	-1.73073	down	NAS1	nicotianamine synthase 1	GO:0030417 nicotianamine metabolic process;GO:0030418 nicotianamine biosynthetic process;GO:0072351 tricarboxylic acid biosynthetic process	common
AT2G43050	229	248	239	760	808	825	2.82109	3.40588	2.90216	10.4239	10.2666	10.6862	3.81142e-28	-1.72977	down	ATPMEPCRD	Plant invertase/pectin methylesterase inhibitor superfamily	GO:0045490 pectin catabolic process;GO:0000272 polysaccharide catabolic process;GO:0045488 pectin metabolic process	specific
AT4G15320	25	14	24	42	90	77	0.311136	0.523824	0.446487	1.53646	1.40875	1.01792	0.000622981	-1.72617	down	CSLB06	cellulose synthase-like B6	GO:0030244 cellulose biosynthetic process;GO:0030243 cellulose metabolic process;GO:0051274 beta-glucan biosynthetic process	specific
AT1G33320	34	48	48	137	145	152	0.620789	0.983226	0.854601	2.80021	2.73494	2.922	2.19821e-09	-1.72584	down	AT1G33320	Pyridoxal phosphate (PLP)-dependent transferases superfamily protein	GO:0019346 transsulfuration;GO:0050667 homocysteine metabolic process;GO:0009092 homoserine metabolic process	specific
AT1G19900	592	471	607	1826	1889	1812	7.34145	6.49596	7.41467	25.1575	24.0886	23.5565	3.81793e-33	-1.72572	down	AT1G19900	glyoxal oxidase-related protein	GO:0098609 cell-cell adhesion;GO:0080001 mucilage extrusion from seed coat;GO:0007155 cell adhesion	specific
AT5G45040	53	34	48	165	129	146	1.52594	1.09167	1.32048	5.26995	3.92026	4.47227	3.50481e-09	-1.71183	down	CYTC6A	Cytochrome c		common
AT2G34500	799	775	830	2444	2750	2726	9.47295	10.2187	9.68446	32.1968	33.5251	33.8772	3.17971e-39	-1.71163	down	CYP710A1	cytochrome P450, family 710, subfamily A, polypeptide 1	GO:0016126 sterol biosynthetic process;GO:0016125 sterol metabolic process;GO:0006694 steroid biosynthetic process	common
AT3G46690	386	398	410	1245	1361	1319	5.3988	6.19532	5.64246	19.3637	19.5899	19.3496	5.7873e-30	-1.70758	down	AT3G46690	UDP-Glycosyltransferase superfamily protein		common
AT5G24490	999	878	1028	2986	3302	3224	17.5791	17.2176	17.8247	58.433	59.7941	59.5074	4.35714e-43	-1.70605	down	AT5G24490	30S ribosomal protein		common
AT3G54363	28	25	21	93	61	88	2.13411	2.11328	1.52876	7.94143	4.75798	7.08393	1.38374e-06	-1.70521	down	AT3G54363	uncharacterized protein	GO:0008150 biological_process	common
AT4G15290	463	375	361	1293	1320	1313	4.14981	3.7356	3.18253	12.8767	12.1628	12.3298	8.73215e-30	-1.70486	down	ATCSLB05	Cellulose synthase family protein	GO:0030244 cellulose biosynthetic process;GO:0030243 cellulose metabolic process;GO:0051274 beta-glucan biosynthetic process	specific
AT5G16370	1497	1351	1533	4793	4538	4923	17.9363	18.0288	18.094	63.8373	55.9382	61.8559	3.56931e-56	-1.69824	down	AAE5	acyl activating enzyme 5		common
Arabidopsis_thaliana_newGene_583	293	244	402	1072	920	1042	10.0778	9.3321	13.6991	41.0108	32.5847	37.5937	1.6837e-22	-1.69805	down	None	None	None	common
AT3G02620	1708	1350	1731	5081	5321	5124	29.303	25.7965	29.2616	96.8949	93.9075	92.1725	3.85229e-58	-1.69568	down	AT3G02620	Plant stearoyl-acyl-carrier-protein desaturase family protein		specific
AT3G51910	434	363	414	1210	1306	1417	12.1102	11.2713	11.3717	37.5257	37.4746	41.4352	2.03327e-29	-1.69424	down	HSFA7A	heat shock transcription factor A7A	GO:0009408 response to heat;GO:0009266 response to temperature stimulus;GO:0006355 regulation of DNA-templated transcription	common
AT2G39570	4162	3575	4250	12890	13182	12781	54.0515	51.6913	54.3803	186.031	176.074	174.015	2.22091e-56	-1.69341	down	ACR9	ACT domain-containing protein		common
AT1G50040	60	46	76	173	211	203	0.847397	0.719217	1.05371	2.72115	3.0637	3.00358	8.79603e-11	-1.69065	down	AT1G50040	formin-like protein, putative (DUF1005)		common
AT1G57790	25	44	29	116	114	91	0.417458	0.849115	0.494492	2.22608	2.02726	1.64304	9.38801e-08	-1.68899	down	AT1G57790	F-box family protein		specific
AT1G50900	146	139	149	480	423	500	4.19598	4.43093	4.20603	15.3674	12.5372	15.1038	1.16467e-18	-1.68803	down	GDC1	Ankyrin repeat family protein	GO:0090391 granum assembly;GO:0009658 chloroplast organization;GO:0006886 intracellular protein transport	common
AT5G04770	969	852	879	2825	2996	2915	11.5521	11.3105	10.3193	37.422	36.7411	36.4374	2.451e-40	-1.68722	down	CAT6	cationic amino acid transporter 6	GO:0003333 amino acid transmembrane transport;GO:0006865 amino acid transport;GO:0009624 response to nematode	common
AT3G51510	42	29	32	112	114	106	1.15727	0.879447	0.866432	3.48824	3.28274	3.10756	9.932e-08	-1.68697	down	AT3G51510	uncharacterized protein		specific
AT3G59930	804	791	1018	2887	2771	2751	27.9665	30.6416	34.8877	111.608	99.1555	100.315	3.38784e-39	-1.68431	down	AT3G59930	defensin-like protein	GO:0002215 defense response to nematode;GO:0120127 response to zinc ion starvation;GO:0097501 stress response to metal ion	specific
AT1G32583	29	34	31	97	113	94	0.334555	0.431413	0.347659	1.2527	1.3494	1.1453	2.09439e-07	-1.6795	down	AT1G32583	tapetum determinant protein	GO:0009408 response to heat;GO:0009266 response to temperature stimulus;GO:0009628 response to abiotic stimulus	specific
AT5G43180	869	812	959	2596	2911	2974	22.8003	23.7032	24.7853	75.6918	78.5495	81.8051	2.9747e-39	-1.67755	down	AT5G43180	transmembrane protein, putative (Protein of unknown function, DUF599)		common
AT2G17972	20	20	16	53	65	63	0.584659	0.656314	0.462345	1.79942	2.0384	2.00041	1.13461e-05	-1.6767	down	AT2G17972	uncharacterized protein		specific
AT3G52070	45	38	28	114	130	114	1.97041	1.8698	1.22085	5.56622	5.85046	5.30677	4.63167e-08	-1.6766	down	AT3G52070	RNA/RNP complex-1-interacting phosphatase		common
AT4G25835	211	241	248	707	790	751	2.74682	3.49562	3.18389	10.2309	10.5948	10.2556	1.097e-25	-1.67238	down	AT4G25835	P-loop containing nucleoside triphosphate hydrolases superfamily protein		common
AT5G03310	42	54	61	189	156	157	1.95396	2.83733	2.82639	9.9352	7.5446	7.74929	1.06494e-09	-1.67228	down	AT5G03310	SAUR-like auxin-responsive protein family	GO:0009733 response to auxin;GO:0009725 response to hormone;GO:0009719 response to endogenous stimulus	common
AT5G39080	54	44	70	165	218	152	0.810418	0.729906	1.03521	2.78188	3.4037	2.41924	5.19395e-10	-1.67091	down	AT5G39080	HXXXD-type acyl-transferase family protein		common
AT5G54770	754	652	851	2461	2321	2404	11.2414	10.8188	12.4882	40.7777	35.5941	37.5735	1.70613e-35	-1.67054	down	THI1	thiazole biosynthetic enzyme, chloroplast (ARA6) (THI1) (THI4)	GO:0018131 oxazole or thiazole biosynthetic process;GO:0046484 oxazole or thiazole metabolic process;GO:0009228 thiamine biosynthetic process	specific
AT3G21090	75	100	106	251	345	308	0.755397	1.12813	1.06132	2.83152	3.61097	3.28952	3.34535e-14	-1.67051	down	ABCG15	ABC-2 type transporter family protein		common
AT1G32450	30903	26538	31364	91132	97010	95300	321.852	307.746	321.789	1054.62	1039.04	1040.4	5.993e-15	-1.67028	down	NRT1.5	nitrate transporter 1.5	GO:0055075 potassium ion homeostasis;GO:0015706 nitrate transmembrane transport;GO:0010167 response to nitrate	common
AT2G43550	472	366	545	1522	1378	1484	18.0978	15.6226	20.5924	64.961	54.4323	59.7525	1.12522e-28	-1.66837	down	AT2G43550	scorpion toxin-like knottin superfamily protein	GO:0008150 biological_process	specific
AT5G67520	100	103	112	341	409	254	1.75888	1.89482	1.92693	6.61496	7.33169	4.57581	1.32206e-07	-1.66434	down	APK4	adenosine-5'-phosphosulfate (APS) kinase 4	GO:0070813 hydrogen sulfide metabolic process;GO:0070814 hydrogen sulfide biosynthetic process;GO:0000103 sulfate assimilation	common
AT1G16530	59	61	88	192	244	225	2.10074	2.39434	3.08036	7.56384	8.91189	8.39478	2.10049e-11	-1.66343	down	ASL9	ASYMMETRIC LEAVES 2-like 9	GO:0080117 secondary growth;GO:0080190 lateral growth;GO:0009736 cytokinin-activated signaling pathway	common
AT4G10340	370	324	332	1128	1086	1041	6.99211	6.81271	6.17914	23.7049	21.1303	20.6363	2.84108e-28	-1.66064	down	LHCB5	light harvesting complex of photosystem II 5	GO:0010196 nonphotochemical quenching;GO:1990066 energy quenching;GO:0010207 photosystem II assembly	specific
AT1G35350	154	162	177	529	505	530	1.45026	1.74021	1.65118	5.75011	4.76369	5.07788	1.40825e-19	-1.65932	down	AT1G35350	EXS (ERD1/XPR1/SYG1) family protein		common
AT1G35420	41	48	55	154	157	146	0.784635	1.04021	1.04741	3.32117	3.15155	2.97589	4.52155e-09	-1.65916	down	AT1G35420	alpha/beta-Hydrolases superfamily protein	GO:0008150 biological_process	specific
AT2G23670	64	47	68	227	169	166	2.05782	1.66858	2.13054	8.13019	5.59992	5.5933	1.60403e-07	-1.65888	down	YCF37	homolog of Synechocystis YCF37		specific
AT4G18197	175	165	161	506	559	524	2.61572	2.75334	2.36974	8.43786	8.63594	8.24338	8.76438e-20	-1.65595	down	PUP7	purine permease 7	GO:0006863 purine nucleobase transport;GO:0015851 nucleobase transport;GO:0071705 nitrogen compound transport	specific
AT1G16260	50	55	15	113	165	109	0.472189	0.584395	0.134816	1.2013	1.61642	1.08731	3.64164e-05	-1.65499	down	AT1G16260	Wall-associated kinase family protein	GO:0007166 cell surface receptor signaling pathway;GO:0007165 signal transduction;GO:0023052 signaling	common
AT4G14890	92	92	117	302	337	310	3.34434	3.72801	4.19943	12.2504	12.6614	11.8803	2.87384e-14	-1.65192	down	FdC1	2Fe-2S ferredoxin-like superfamily protein	GO:0009644 response to high light intensity;GO:0022900 electron transport chain;GO:0009642 response to light intensity	common
AT3G27850	435	352	509	1349	1342	1375	11.352	10.2184	13.0997	39.1519	36.0479	37.6314	6.24726e-28	-1.65103	down	RPL12-C	ribosomal protein L12-C	GO:0006412 translation;GO:0010467 gene expression;GO:0009059 macromolecule biosynthetic process	common
AT5G25280	2951	2576	2805	8533	8672	8954	39.7062	38.5899	37.1742	121.722	114.089	121.713	1.35956e-57	-1.64535	down	AT5G25280	serine-rich protein-like protein		common
AT4G31875	321	244	288	880	837	952	12.4317	10.5241	10.9949	37.9267	33.3861	38.7102	6.98685e-27	-1.64425	down	AT4G31875	uncharacterized protein		specific
AT1G13080	1107	1024	1124	3191	3541	3483	15.1878	15.6343	15.2047	48.6309	49.9705	50.09	1.63912e-42	-1.64286	down	CYP71B2	cytochrome P450, family 71, subfamily B, polypeptide 2	GO:0010286 heat acclimation;GO:0009408 response to heat;GO:0009266 response to temperature stimulus	common
AT5G50760	516	504	569	1704	1609	1659	14.5776	15.8557	15.8327	53.4876	46.7443	49.1176	3.05352e-29	-1.64125	down	AT5G50760	SAUR-like auxin-responsive protein family	GO:0009733 response to auxin;GO:0009725 response to hormone;GO:0009719 response to endogenous stimulus	common
AT4G07825	1283	1138	1105	3452	3995	3622	19.5639	19.3135	16.5904	58.4877	62.6549	57.8902	4.85204e-45	-1.64115	down	AT4G07825	uncharacterized protein		common
AT1G28330	5448	4906	6137	14693	18141	18804	130.302	132.673	142.132	382.255	453.372	478.435	8.3637e-34	-1.64042	down	DYL1	dormancy-associated protein-like 1	GO:0009750 response to fructose;GO:0009749 response to glucose;GO:0009746 response to hexose	common
AT4G35440	133	116	107	325	433	360	1.18119	1.14349	0.94009	3.20988	3.96572	3.3494	9.21227e-16	-1.63887	down	CLC-E	chloride channel E	GO:1902476 chloride transmembrane transport;GO:0006821 chloride transport;GO:0098656 monoatomic anion transmembrane transport	common
AT2G26695	18	20	23	51	52	88	0.378841	0.680915	0.465931	1.46028	1.52312	2.38925	0.000533876	-1.63698	down	AT2G26695	Ran BP2/NZF zinc finger-like superfamily protein		specific
AT5G58250	210	208	249	654	699	728	5.55601	6.14824	6.4882	19.2857	19.0857	20.2538	1.81177e-23	-1.63578	down	EMB3143	YCF54	GO:0015995 chlorophyll biosynthetic process;GO:0006779 porphyrin-containing compound biosynthetic process;GO:0033014 tetrapyrrole biosynthetic process	common
AT2G37170	14903	13512	15577	45030	45362	46117	297.292	300.112	306.094	998.107	930.588	964.305	1.15152e-26	-1.62936	down	PIP2B	plasma membrane intrinsic protein 2	GO:0006833 water transport;GO:0042044 fluid transport;GO:0009414 response to water deprivation	specific
AT1G29465	24	20	27	82	72	65	1.12974	1.07372	1.27131	4.46957	3.6038	3.33256	6.89129e-06	-1.62799	down	AT1G29465	uncharacterized protein	GO:0008150 biological_process	specific
AT4G15417	44	46	36	129	111	152	1.07137	1.25883	0.857367	3.52722	2.82849	3.93204	4.27288e-08	-1.62496	down	RTL1	RNAse II-like 1	GO:0006396 RNA processing;GO:0032774 RNA biosynthetic process;GO:0141187 nucleic acid biosynthetic process	specific
AT3G23730	447	345	394	1200	1167	1295	9.50197	8.16427	8.24524	28.3417	25.5089	28.8482	4.06249e-27	-1.62406	down	XTH16	xyloglucan endotransglucosylase/hydrolase 16	GO:0010411 xyloglucan metabolic process;GO:0010410 hemicellulose metabolic process;GO:0010383 cell wall polysaccharide metabolic process	specific
AT3G52840	961	893	1003	3079	2889	2856	8.72798	9.02872	8.96891	31.0642	26.9806	27.1839	6.77343e-38	-1.6233	down	BGAL2	beta-galactosidase 2	GO:0005975 carbohydrate metabolic process;GO:0044238 primary metabolic process;GO:0008152 metabolic process	common
AT2G05330	27	11	11	59	48	43	0.84746	0.363657	0.320677	2.09352	1.57472	1.42992	7.49591e-05	-1.62287	down	AT2G05330	BTB/POZ domain-containing protein	GO:0016567 protein ubiquitination;GO:0032446 protein modification by small protein conjugation;GO:0070647 protein modification by small protein conjugation or removal	specific
AT5G19940	255	223	287	785	692	879	5.29237	5.191	5.89658	18.2514	14.9818	19.4022	4.54417e-20	-1.62218	down	AT5G19940	Plastid-lipid associated protein PAP / fibrillin family protein		specific
AT5G23120	147	171	167	520	503	479	2.37113	3.07689	2.65957	9.36219	8.37809	8.13684	2.07381e-18	-1.62133	down	HCF136	photosystem II stability/assembly factor, chloroplast (HCF136)	GO:0009657 plastid organization;GO:0065003 protein-containing complex assembly;GO:0043933 protein-containing complex organization	specific
AT2G01530	12024	11561	13693	37806	37434	39660	372.979	399.277	418.41	1303.34	1194.1	1289.5	1.22421e-29	-1.61964	down	MLP329	MLP-like protein 329	GO:0006952 defense response;GO:0006950 response to stress;GO:0050896 response to stimulus	specific
AT3G23510	2765	2484	2646	7587	8474	8321	20.5447	20.4793	19.3845	61.8399	63.9517	63.9009	2.79906e-56	-1.61936	down	AT3G23510	Cyclopropane-fatty-acyl-phospholipid synthase		common
AT3G49780	766	757	814	2465	2249	2487	40.4084	44.4425	42.3243	144.549	122.105	137.634	7.55559e-34	-1.6182	down	PSK4	phytosulfokine 4 precursor	GO:0008283 cell population proliferation;GO:0071456 cellular response to hypoxia;GO:0036294 cellular response to decreased oxygen levels	common
AT5G13770	69	70	56	154	252	201	0.767871	0.861572	0.608021	1.90266	2.88056	2.33451	7.54076e-08	-1.61809	down	AT5G13770	Pentatricopeptide repeat (PPR-like) superfamily protein	GO:0009658 chloroplast organization;GO:0009657 plastid organization;GO:0006996 organelle organization	specific
AT2G38600	44	26	61	115	151	133	1.30113	0.855752	1.80735	3.8489	4.6941	4.21318	6.24952e-08	-1.61554	down	AT2G38600	HAD superfamily, subfamily IIIB acid phosphatase	GO:0016311 dephosphorylation;GO:0006796 phosphate-containing compound metabolic process;GO:0006793 phosphorus metabolic process	specific
AT1G07560	684	665	619	1949	2066	2037	5.87633	6.38933	5.23368	18.5299	18.1422	18.2385	5.69712e-31	-1.6106	down	AT1G07560	Leucine-rich repeat protein kinase family protein	GO:0016310 phosphorylation;GO:0006796 phosphate-containing compound metabolic process;GO:0006793 phosphorus metabolic process	specific
AT5G47560	851	823	940	2575	2850	2591	8.57334	9.23204	9.3297	28.8514	29.5461	27.3816	1.54148e-35	-1.61023	down	TDT	tonoplast dicarboxylate transporter	GO:0030641 regulation of cellular pH;GO:0051453 regulation of intracellular pH;GO:0015743 malate transport	common
AT1G52190	122	107	135	380	368	363	1.21114	1.18843	1.32358	4.2206	3.78179	3.8004	4.25775e-15	-1.60856	down	AT1G52190	Major facilitator superfamily protein	GO:0015706 nitrate transmembrane transport;GO:1902025 nitrate import;GO:0098661 inorganic anion transmembrane transport	specific
AT4G28270	375	402	427	1249	1243	1172	9.73321	11.6192	10.9038	36.0424	33.2058	31.9129	1.77691e-26	-1.59833	down	RMA2	RING membrane-anchor 2	GO:0006511 ubiquitin-dependent protein catabolic process;GO:0019941 modification-dependent protein catabolic process;GO:0043632 modification-dependent macromolecule catabolic process	common
AT1G67700	186	246	282	709	724	741	4.26973	6.25921	6.38318	18.157	17.0922	17.9138	2.56778e-23	-1.59764	down	AT1G67700	multidrug resistance protein		specific
AT1G60000	100	86	102	304	283	282	2.33338	2.23525	2.35318	7.94263	6.82143	6.94481	1.09197e-12	-1.5917	down	AT1G60000	RNA-binding (RRM/RBD/RNP motifs) family protein		common
AT3G06330	501	557	554	1394	1839	1672	6.94392	8.85075	7.78282	21.258	27.0504	25.0522	7.56659e-28	-1.59144	down	AT3G06330	RING/U-box superfamily protein	GO:0016567 protein ubiquitination;GO:0032446 protein modification by small protein conjugation;GO:0070647 protein modification by small protein conjugation or removal	common
AT3G19030	420	417	493	1318	1339	1358	21.4943	23.7536	24.8587	75.0204	70.5323	72.9343	3.16023e-26	-1.58902	down	AT3G19030	transcription initiation factor TFIID subunit 1b-like protein		common
AT4G27710	581	539	625	1586	1801	1887	7.27981	7.50817	7.70619	22.0781	23.2017	24.7812	2.29537e-28	-1.58889	down	CYP709B3	cytochrome P450, family 709, subfamily B, polypeptide 3	GO:0009651 response to salt stress;GO:0009737 response to abscisic acid;GO:0097305 response to alcohol	common
AT1G14280	59	56	53	179	161	167	0.882414	0.924949	0.778256	2.97978	2.47027	2.62127	4.97242e-09	-1.58686	down	PKS2	phytochrome kinase substrate 2	GO:0009638 phototropism;GO:0009637 response to blue light;GO:0009606 tropism	specific
AT3G05770	22	22	22	57	84	59	0.312995	0.34503	0.311287	0.930454	1.27686	0.913261	1.68295e-05	-1.5859	down	AT3G05770	uncharacterized protein	GO:0048868 pollen tube development;GO:0009856 pollination;GO:0044706 multi-multicellular organism process	specific
AT3G53460	2532	2144	2522	6953	7321	7351	37.4522	35.3172	36.8789	114.866	111.745	114.52	8.39903e-54	-1.58313	down	CP29	chloroplast RNA-binding protein 29	GO:0043489 RNA stabilization;GO:1902369 negative regulation of RNA catabolic process;GO:0009895 negative regulation of catabolic process	common
AT1G06120	184	167	210	536	576	573	3.74395	3.78415	4.20853	12.1335	12.0521	12.2259	4.18341e-19	-1.583	down	AT1G06120	Fatty acid desaturase family protein	GO:0006636 unsaturated fatty acid biosynthetic process;GO:0033559 unsaturated fatty acid metabolic process;GO:0006633 fatty acid biosynthetic process	specific
AT1G68238	35	12	24	79	59	72	2.09937	0.779459	1.41513	5.33856	3.6888	4.57047	1.84007e-05	-1.58296	down	AT1G68238	uncharacterized protein	GO:0008150 biological_process	common
Arabidopsis_thaliana_newGene_56	30	16	17	71	60	57	0.268074	0.162499	0.152121	0.717533	0.56548	0.544366	3.09225e-05	-1.582	down	None	None	None	common
AT3G15510	157	167	180	399	546	577	2.18962	2.60067	2.47851	6.22765	7.88252	8.49611	4.4164e-13	-1.58149	down	NAC2	NAC domain containing protein 2	GO:0048317 seed morphogenesis;GO:0080060 integument development;GO:0045995 regulation of embryonic development	common
AT2G31085	100	99	115	274	318	352	4.28016	4.74524	4.87295	13.1174	14.0906	15.94	2.64271e-13	-1.57992	down	CLE6	CLAVATA3/ESR-RELATED 6	GO:2000023 regulation of lateral root development;GO:2000069 regulation of post-embryonic root development;GO:2000067 regulation of root morphogenesis	common
AT1G54740	284	293	401	985	939	1001	5.32933	6.10935	7.39882	20.528	18.1085	19.6755	1.59251e-25	-1.57921	down	AT1G54740	FANTASTIC four-like protein (DUF3049)		common
AT4G13620	402	325	338	1017	1064	1113	6.53383	5.87876	5.40187	18.3722	17.7993	18.9787	8.25878e-26	-1.5788	down	AT4G13620	Integrase-type DNA-binding superfamily protein	GO:0006355 regulation of DNA-templated transcription;GO:2001141 regulation of RNA biosynthetic process;GO:0051252 regulation of RNA metabolic process	common
AT4G16980	116	138	153	373	429	420	3.16402	4.20088	4.10483	11.3369	12.0669	12.0337	1.19004e-15	-1.57582	down	AT4G16980	arabinogalactan-protein family		specific
AT5G01530	859	657	745	2263	2246	2226	16.0652	13.6664	13.724	47.0289	43.1951	43.6483	4.97156e-31	-1.57249	down	LHCB4.1	light harvesting complex photosystem II	GO:0009765 photosynthesis, light harvesting;GO:0019684 photosynthesis, light reaction;GO:0015979 photosynthesis	common
AT5G57785	146	151	144	413	422	486	6.3184	7.27552	6.129	19.8777	18.8177	22.0542	3.93141e-16	-1.5722	down	AT5G57785	uncharacterized protein		common
AT5G21940	2289	2081	2423	6818	6722	6697	45.1488	45.6939	47.0703	149.414	136.341	138.446	6.47935e-53	-1.57123	down	AT5G21940	hybrid signal transduction histidine kinase M-like protein	GO:0010043 response to zinc ion;GO:0010038 response to metal ion;GO:0006979 response to oxidative stress	common
AT1G12010	633	547	620	1711	1826	1825	11.1763	10.7522	10.7907	33.6043	33.2003	33.8179	6.33859e-28	-1.56971	down	AT1G12010	2-oxoglutarate (2OG) and Fe(II)-dependent oxygenase superfamily protein	GO:0009692 ethylene metabolic process;GO:0009693 ethylene biosynthetic process;GO:0043449 alkene metabolic process	common
AT3G29430	66	69	57	209	177	187	1.12018	1.309	0.949735	3.96468	3.11226	3.35081	1.36899e-09	-1.56792	down	AT3G29430	Terpenoid synthases superfamily protein	GO:0033385 geranylgeranyl diphosphate metabolic process;GO:0033386 geranylgeranyl diphosphate biosynthetic process;GO:0033383 geranyl diphosphate metabolic process	common
AT1G47603	32	25	25	77	78	89	0.480783	0.441066	0.462586	1.57319	1.49948	1.68669	6.20878e-06	-1.56735	down	PUP19	purine permease 19	GO:0006863 purine nucleobase transport;GO:0015851 nucleobase transport;GO:0071705 nitrogen compound transport	common
AT1G76560	311	275	356	939	957	895	11.8092	11.6243	13.3275	39.6744	37.4257	35.6472	5.988e-25	-1.56545	down	CP12-3	CP12 domain-containing protein 3	GO:0071454 cellular response to anoxia;GO:0010110 regulation of photosynthesis, dark reaction;GO:0080152 regulation of reductive pentose-phosphate cycle	common
AT5G27390	48	85	79	187	202	246	1.00584	1.97546	1.60474	4.49838	4.49341	5.56183	2.85198e-10	-1.56405	down	AT5G27390	tagatose-6-phosphate ketose/aldose isomerase, putative (Mog1/PsbP/DUF1795-like photosystem II reaction center PsbP family protein)		specific
AT3G10113	22	21	29	63	72	78	0.514739	0.549838	0.67667	1.65451	1.75174	1.93536	1.68329e-05	-1.56102	down	AT3G10113	Homeodomain-like superfamily protein	GO:0006355 regulation of DNA-templated transcription;GO:2001141 regulation of RNA biosynthetic process;GO:0051252 regulation of RNA metabolic process	common
AT2G17820	2582	2079	2207	6344	7143	6832	14.6097	13.0929	12.3018	39.888	41.5622	40.5201	2.68809e-52	-1.5587	down	HK1	histidine kinase 1	GO:0010375 stomatal complex patterning;GO:0010431 seed maturation;GO:0003002 regionalization	common
AT1G02860	932	762	875	2394	2560	2628	13.6177	12.4099	12.5534	39.3252	39.1409	40.7818	1.71098e-32	-1.55702	down	NLA	SPX (SYG1/Pho81/XPR1) domain-containing protein	GO:0080021 response to benzoic acid;GO:0009697 salicylic acid biosynthetic process;GO:0010337 regulation of salicylic acid metabolic process	common
AT4G03480	47	64	44	146	180	137	0.535646	0.817626	0.497232	1.86043	2.13135	1.6536	1.95845e-08	-1.55643	down	AT4G03480	Ankyrin repeat family protein		specific
AT1G76620	29	30	34	87	81	106	0.323609	0.373869	0.377564	1.08868	0.935595	1.25446	3.26046e-06	-1.5527	down	AT1G76620	Serine/Threonine-kinase, putative (Protein of unknown function, DUF547)		specific
AT1G22890	21	30	14	63	61	70	0.820412	1.32817	0.56078	2.82956	2.56436	3.00017	2.5475e-05	-1.54973	down	AT1G22890	uncharacterized protein	GO:0009723 response to ethylene;GO:0009751 response to salicylic acid;GO:0009753 response to jasmonic acid	specific
AT1G09340	166	126	142	367	512	398	2.54925	2.15273	2.15625	6.29209	8.12027	6.42974	9.48964e-14	-1.54967	down	CRB	chloroplast RNA binding protein	GO:0045727 positive regulation of translation;GO:0032544 plastid translation;GO:0051247 positive regulation of protein metabolic process	common
AT3G45300	1438	1354	1570	4056	4444	4307	11.3882	11.9362	12.2487	35.6916	36.1964	35.7552	4.42497e-45	-1.54795	down	IVD	isovaleryl-CoA-dehydrogenase	GO:0006552 L-leucine catabolic process;GO:0010230 alternative respiration;GO:0009080 pyruvate family amino acid catabolic process	common
AT5G49360	1839	1651	1968	5226	5486	5292	15.519	15.5138	16.3641	49.0163	47.623	46.8248	4.51152e-50	-1.54795	down	BXL1	beta-xylosidase 1	GO:0045493 xylan catabolic process;GO:2000895 hemicellulose catabolic process;GO:0044347 cell wall polysaccharide catabolic process	common
AT1G03620	112	101	109	300	334	312	1.95062	1.99098	1.89669	5.65198	5.59546	5.36731	6.87948e-13	-1.54784	down	AT1G03620	ELMO/CED-12 family protein		common
AT5G20670	18	17	13	49	48	44	0.514403	0.539026	0.357579	1.61508	1.45868	1.36173	0.000176468	-1.54324	down	AT5G20670	DUF1677 family protein (DUF1677)		specific
AT5G54300	198	186	185	559	548	559	3.29051	3.44985	3.03262	10.3491	9.38693	9.77143	2.85421e-18	-1.54277	down	AT5G54300	cotton fiber-like protein (DUF761)		common
AT2G02710	1574	1445	1604	4471	4639	4404	22.1169	22.5025	22.2788	70.8171	68.1653	65.8002	2.73669e-46	-1.54216	down	PLPB	PAS/LOV protein B		common
AT2G46820	158	169	231	505	530	594	3.84129	4.56302	5.54056	13.7281	13.3124	15.2341	7.10638e-18	-1.54195	down	PSI-P	photosystem I P subunit	GO:0097753 membrane bending;GO:0090391 granum assembly;GO:0009773 photosynthetic electron transport in photosystem I	specific
AT5G58650	85	68	72	205	247	206	4.40271	3.89805	3.68293	11.8312	13.177	11.2128	3.81515e-10	-1.54143	down	PSY1	plant peptide containing sulfated tyrosine 1	GO:0043473 pigmentation;GO:0043476 pigment accumulation;GO:0048767 root hair elongation	common
AT2G32650	98	75	96	254	243	286	3.42009	2.9003	3.33615	9.99129	8.83294	10.5398	2.91889e-11	-1.54106	down	AT2G32650	RmlC-like cupins superfamily protein		specific
AT5G28520	27	16	39	74	76	86	0.42156	0.271504	0.621842	1.36609	1.29976	1.48557	1.41518e-05	-1.53762	down	AT5G28520	Mannose-binding lectin superfamily protein	GO:0009737 response to abscisic acid;GO:0097305 response to alcohol;GO:0033993 response to lipid	common
AT4G16860	154	112	33	201	374	309	0.374714	0.289546	0.073709	0.640297	1.12759	0.942498	0.00131401	-1.53575	down	RPP4	Disease resistance protein (TIR-NBS-LRR class) family	GO:0050832 defense response to fungus;GO:0009620 response to fungus;GO:0009409 response to cold	common
AT3G18560	604	594	615	1704	1829	1749	15.7552	17.2529	15.7878	49.3986	49.0736	47.8206	8.64049e-27	-1.53447	down	AT3G18560	uncharacterized protein		common
AT2G35660	25	26	33	79	100	65	0.368962	0.429906	0.479049	1.29552	1.56401	1.04865	9.61157e-06	-1.53238	down	CTF2A	FAD/NAD(P)-binding oxidoreductase family protein	GO:0008150 biological_process	specific
AT5G40060	57	44	52	119	154	171	0.33546	0.287397	0.301314	0.777616	0.9332	1.05968	6.81209e-08	-1.53022	down	AT5G40060	Disease resistance protein (NBS-LRR class) family	GO:0006952 defense response;GO:0006950 response to stress;GO:0050896 response to stimulus	specific
AT5G16400	92	73	110	278	282	231	2.34664	2.08121	2.77651	7.9586	7.47246	6.2336	3.86489e-11	-1.52752	down	TRXF2	thioredoxin F2	GO:0045454 cell redox homeostasis;GO:0009642 response to light intensity;GO:0019725 cellular homeostasis	specific
AT4G23890	100	124	112	322	326	329	2.17463	2.9848	2.38525	7.76232	7.27163	7.49169	5.65996e-13	-1.5268	down	NdhS	NAD(P)H-quinone oxidoreductase subunit S	GO:0009767 photosynthetic electron transport chain;GO:0022900 electron transport chain;GO:0019684 photosynthesis, light reaction	common
AT1G25440	55	42	59	135	164	150	0.759552	0.643754	0.801813	2.06392	2.3243	2.16459	7.43406e-08	-1.5236	down	BBX15	B-box type zinc finger protein with CCT domain-containing protein	GO:0006355 regulation of DNA-templated transcription;GO:2001141 regulation of RNA biosynthetic process;GO:0051252 regulation of RNA metabolic process	specific
AT3G46800	35	36	27	91	92	101	0.38961	0.443718	0.286653	1.11649	1.04967	1.17806	3.4361e-06	-1.52047	down	AT3G46800	Cysteine/Histidine-rich C1 domain family protein	GO:0008150 biological_process	specific
AT5G65340	23	26	33	72	87	77	0.461281	0.586655	0.662993	1.66937	1.85802	1.67292	1.40552e-05	-1.51787	down	AT5G65340	MIZU-KUSSEI-like protein (Protein of unknown function, DUF617)	GO:0010274 hydrotropism;GO:0009606 tropism;GO:0009605 response to external stimulus	specific
AT2G01320	142	107	153	359	358	431	1.20054	1.02558	1.31252	3.47767	3.18722	3.91276	5.76862e-14	-1.51486	down	ABCG7	ABC-2 type transporter family protein		specific
AT2G28970	344	291	304	813	896	984	2.43652	2.29352	2.17953	6.67563	6.87279	7.36431	1.85053e-23	-1.51264	down	AT2G28970	Leucine-rich repeat protein kinase family protein	GO:0016310 phosphorylation;GO:0006796 phosphate-containing compound metabolic process;GO:0006793 phosphorus metabolic process	common
AT5G39000	83	94	118	279	321	245	0.721606	0.903207	1.00902	2.69974	2.87431	2.23491	1.49943e-11	-1.5123	down	AT5G39000	Malectin/receptor-like protein kinase family protein	GO:0010038 response to metal ion;GO:0016310 phosphorylation;GO:0006796 phosphate-containing compound metabolic process	specific
AT5G02840	822	742	760	2464	2162	2013	13.873	14.433	12.6319	44.9924	37.0771	34.6233	4.30223e-17	-1.51093	down	LCL1	LHY/CCA1-like 1	GO:0042752 regulation of circadian rhythm;GO:0007623 circadian rhythm;GO:0048511 rhythmic process	specific
AT5G28610	51	35	49	103	175	108	2.35054	1.81511	2.21701	5.3443	8.40657	5.27958	0.000208211	-1.51057	down	AT5G28610	LOW protein: ATP-dependent RNA helicase DRS1-like protein		common
AT4G27740	169	192	165	517	507	486	7.14392	9.08148	6.89927	24.4071	22.1165	21.6059	1.5508e-16	-1.5093	down	AT4G27740	Yippee family putative zinc-binding protein		specific
AT4G27450	1179	946	1131	3039	3070	3174	23.6914	21.1694	22.4003	67.8721	63.4613	66.8867	1.9692e-34	-1.5091	down	AT4G27450	aluminum induced protein with YGL and LRDR motifs	GO:0071456 cellular response to hypoxia;GO:0036294 cellular response to decreased oxygen levels;GO:0071453 cellular response to oxygen levels	common
AT5G42600	3094	2881	3027	8128	8960	8651	27.1504	28.1453	26.1629	79.2555	80.859	79.5775	5.13292e-49	-1.50782	down	MRN1	marneral synthase	GO:0016104 triterpenoid biosynthetic process;GO:0006722 triterpenoid metabolic process;GO:0016114 terpenoid biosynthetic process	common
AT3G02885	210	225	252	685	661	615	7.10855	8.62363	8.43774	26.3514	23.3407	22.1935	9.21334e-20	-1.50772	down	GASA5	GAST1 protein homolog 5	GO:0010286 heat acclimation;GO:0009751 response to salicylic acid;GO:0009408 response to heat	common
AT2G18700	1148	1076	1206	3194	3384	3200	9.30145	9.73451	9.65501	28.784	28.246	27.212	1.25041e-35	-1.50552	down	TPS11	trehalose phosphatase/synthase 11	GO:0005992 trehalose biosynthetic process;GO:0005991 trehalose metabolic process;GO:0046351 disaccharide biosynthetic process	common
AT1G05190	303	295	310	819	902	869	7.40202	8.01677	7.45059	22.2468	22.6648	22.2644	5.44591e-23	-1.50386	down	emb2394	Ribosomal protein L6 family	GO:0009793 embryo development ending in seed dormancy;GO:0009790 embryo development;GO:0048316 seed development	specific
AT5G06800	560	602	609	1654	1853	1546	8.18116	9.80622	8.77748	26.9115	27.8986	23.7086	2.00137e-25	-1.50266	down	AT5G06800	myb-like HTH transcriptional regulator family protein	GO:0006355 regulation of DNA-templated transcription;GO:2001141 regulation of RNA biosynthetic process;GO:0051252 regulation of RNA metabolic process	common
AT4G05070	1038	943	1009	2837	2843	2824	45.1925	45.6878	43.2689	137.26	127.282	128.898	1.34798e-32	-1.50243	down	AT4G05070	Wound-responsive family protein		common
AT4G26555	138	142	121	364	372	409	3.67014	4.21975	3.16598	10.8389	10.2417	11.4669	5.89249e-14	-1.50124	down	AT4G26555	FKBP-like peptidyl-prolyl cis-trans isomerase family protein	GO:0031647 regulation of protein stability;GO:0009644 response to high light intensity;GO:0009642 response to light intensity	common
AT5G65980	43	47	43	141	126	111	0.782666	0.818951	0.687159	2.7609	2.09605	1.82644	5.1422e-07	-1.49886	down	AT5G65980	Auxin efflux carrier family protein	GO:0080162 endoplasmic reticulum to cytosol auxin transport;GO:0060918 auxin transport;GO:0009914 hormone transport	specific
AT5G50720	104	101	153	318	338	356	3.64603	3.92577	5.26685	12.4235	12.2128	13.1185	1.06955e-12	-1.49866	down	HVA22E	HVA22 homologue E	GO:0042538 hyperosmotic salinity response;GO:0006972 hyperosmotic response;GO:0009409 response to cold	specific
AT5G04810	1080	1012	1055	2771	3251	2911	8.12141	8.46552	7.80269	23.1675	25.182	22.9579	2.17413e-33	-1.49635	down	AT5G04810	pentatricopeptide (PPR) repeat-containing protein	GO:0009880 embryonic pattern specification;GO:0007389 pattern specification process;GO:0008380 RNA splicing	common
AT1G12740	625	659	714	1870	1903	1864	7.82185	9.15679	8.75517	25.9731	24.4838	24.4159	3.89659e-26	-1.4891	down	CYP87A2	cytochrome P450, family 87, subfamily A, polypeptide 2		specific
AT3G18610	129	93	156	318	383	358	1.30982	1.01645	1.51994	3.657	3.95131	3.72241	7.04453e-13	-1.48861	down	NUC-L2	nucleolin like 2	GO:0000183 rDNA heterochromatin formation;GO:0140718 facultative heterochromatin formation;GO:1990700 nucleolar chromatin organization	specific
AT1G60550	168	150	182	381	546	484	2.92343	2.90992	3.1183	7.37976	9.80896	8.84993	1.23593e-14	-1.48799	down	ECHID	enoyl-CoA hydratase/isomerase D	GO:0009233 menaquinone metabolic process;GO:0009234 menaquinone biosynthetic process;GO:0042372 phylloquinone biosynthetic process	specific
AT1G67740	120	153	144	398	393	388	2.52027	3.56598	2.97411	9.29553	8.49222	8.53947	5.26138e-14	-1.48748	down	PSBY	photosystem II BY	GO:0010205 photoinhibition;GO:0043155 negative regulation of photosynthesis, light reaction;GO:1905156 negative regulation of photosynthesis	specific
AT5G02000	40	27	36	103	93	92	2.03916	1.50419	1.78839	5.89416	4.94679	4.97504	6.24737e-06	-1.48725	down	AT5G02000	uncharacterized protein	GO:0008150 biological_process	specific
AT3G48100	790	728	784	2171	2166	2134	13.1402	13.4821	12.8407	40.1299	37.0464	37.2169	1.04315e-27	-1.48561	down	RR5	response regulator 5	GO:0009736 cytokinin-activated signaling pathway;GO:0071368 cellular response to cytokinin stimulus;GO:0010114 response to red light	common
AT5G05440	1793	1593	1820	4865	4983	4768	34.2353	33.8575	34.2415	103.231	97.8505	95.4413	4.50968e-45	-1.48505	down	PYL5	Polyketide cyclase/dehydrase and lipid transport superfamily protein	GO:0009738 abscisic acid-activated signaling pathway;GO:0071215 cellular response to abscisic acid stimulus;GO:0097306 cellular response to alcohol	common
AT1G62480	5966	5822	6433	16593	17043	17518	178.494	193.966	189.619	551.685	524.435	549.437	3.46284e-39	-1.48283	down	AT1G62480	Vacuolar calcium-binding protein-like protein	GO:0072708 response to sorbitol;GO:0043617 cellular response to sucrose starvation;GO:0010555 response to mannitol	specific
AT2G34960	22	17	27	53	65	66	0.261194	0.212988	0.305982	0.699194	0.791957	0.812151	9.87686e-05	-1.47922	down	CAT5	cationic amino acid transporter 5	GO:0097638 L-arginine import across plasma membrane;GO:0089718 amino acid import across plasma membrane;GO:0015807 L-amino acid transport	specific
AT1G23390	1219	997	1035	2957	3081	3060	18.1103	16.4931	15.15	48.8235	47.0863	47.6709	5.49644e-33	-1.47912	down	AT1G23390	Kelch repeat-containing F-box family protein	GO:0043161 proteasome-mediated ubiquitin-dependent protein catabolic process;GO:0010498 proteasomal protein catabolic process;GO:0006511 ubiquitin-dependent protein catabolic process	common
Arabidopsis_thaliana_newGene_503	510	529	589	1584	1500	1470	9.45655	11.0459	10.7792	32.7954	28.702	28.6448	1.17728e-23	-1.47886	down	None	None	None	common
AT4G22230	343	353	474	1004	1116	1149	25.1718	28.8922	34.4191	82.2606	84.5928	88.8037	7.25431e-23	-1.47802	down	AT4G22230	defensin-like protein		common
AT1G72416	228	196	281	629	644	689	5.61398	5.06555	6.74697	16.7773	15.4159	17.8959	5.70067e-19	-1.47662	down	AT1G72416	Chaperone DnaJ-domain superfamily protein		specific
AT1G25560	1061	924	1062	2653	2979	2873	17.7604	17.2162	17.5134	49.3645	51.3055	50.4322	1.40179e-31	-1.47529	down	TEM1	AP2/B3 transcription factor family protein	GO:0009873 ethylene-activated signaling pathway;GO:0071369 cellular response to ethylene stimulus;GO:0048573 photoperiodism, flowering	common
AT1G74730	57	39	29	120	107	122	1.44719	1.08617	0.719596	3.40962	2.80117	3.25804	1.51196e-06	-1.47525	down	AT1G74730	transmembrane protein, putative (DUF1118)	GO:0090391 granum assembly;GO:0010196 nonphotochemical quenching;GO:1990066 energy quenching	specific
AT5G06980	99	97	104	237	299	302	1.85929	1.91538	1.87071	4.95523	5.70541	5.88405	4.68096e-11	-1.47138	down	AT5G06980	uncharacterized protein	GO:0007623 circadian rhythm;GO:0048511 rhythmic process;GO:0006355 regulation of DNA-templated transcription	specific
AT1G76590	773	758	767	2041	2068	2293	14.2999	15.6158	13.9852	41.9618	39.349	44.4752	3.73477e-27	-1.46976	down	AT1G76590	PLATZ transcription factor family protein		common
AT1G03400	50	49	33	133	143	93	0.910665	1.00717	0.584406	2.7197	2.70787	1.79004	5.23029e-06	-1.46884	down	AT1G03400	2-oxoglutarate (2OG) and Fe(II)-dependent oxygenase superfamily protein		common
AT5G63600	6794	6169	6551	17523	18482	18258	108.693	109.935	103.25	311.538	304.166	306.283	2.18141e-37	-1.46884	down	FLS5	flavonol synthase 5	GO:0051553 flavone biosynthetic process;GO:0051555 flavonol biosynthetic process;GO:0051552 flavone metabolic process	common
AT5G25570	67	52	24	126	132	142	2.39855	2.08061	0.785028	5.10005	4.95337	5.46769	4.52137e-07	-1.46703	down	AT5G25570	polyamine-modulated factor 1-binding protein	GO:0008150 biological_process	specific
AT1G07770	1809	1753	2127	6137	4378	5136	57.0019	61.4983	66.0383	214.982	141.927	169.709	1.0008e-07	-1.46167	down	RPS15A	ribosomal protein S15A	GO:0008150 biological_process	common
AT5G56540	1192	1087	1386	3329	3154	3624	55.3702	56.2367	63.4112	171.862	150.706	176.506	1.57746e-34	-1.46153	down	AGP14	arabinogalactan protein 14	GO:0048767 root hair elongation;GO:0080147 root hair cell development;GO:0048469 cell maturation	specific
AT4G37610	719	662	735	1997	1930	1915	11.4119	11.7109	11.5029	35.2684	31.5455	31.9138	1.30506e-25	-1.46079	down	BT5	BTB and TAZ domain protein 5	GO:0042542 response to hydrogen peroxide;GO:0000302 response to reactive oxygen species;GO:0009751 response to salicylic acid	common
AT1G78020	737	690	695	1885	1934	2053	19.8825	20.7234	18.478	56.5297	53.6649	58.0748	9.11226e-26	-1.46054	down	AT1G78020	senescence-associated family protein, putative (DUF581)	GO:0090351 seedling development;GO:0042594 response to starvation;GO:0031667 response to nutrient levels	specific
AT1G12780	2193	1998	2274	5845	5972	6035	34.2853	34.7764	35.028	101.54	96.0189	98.9096	8.26539e-46	-1.46051	down	UGE1	UDP-D-glucose/UDP-D-galactose 4-epimerase 1	GO:0046369 galactose biosynthetic process;GO:0033358 UDP-L-arabinose biosynthetic process;GO:0045227 capsule polysaccharide biosynthetic process	common
AT2G30370	21	16	33	73	67	51	0.491529	0.37265	0.913654	2.20494	1.88725	1.42453	0.00011154	-1.46031	down	CHAL	allergen-like protein	GO:2000122 negative regulation of stomatal complex development;GO:0080086 stamen filament development;GO:2000038 regulation of stomatal complex development	specific
AT1G51260	42	52	48	113	135	147	0.697915	0.977572	0.769343	2.13114	2.33036	2.59165	5.82708e-07	-1.46003	down	LPAT3	lysophosphatidyl acyltransferase 3	GO:0016024 CDP-diacylglycerol biosynthetic process;GO:0046341 CDP-diacylglycerol metabolic process;GO:0046474 glycerophospholipid biosynthetic process	specific
AT5G61250	655	596	687	1620	2015	1724	7.90524	8.02246	8.17573	21.8401	25.1725	21.967	1.06191e-24	-1.46003	down	GUS1	glucuronidase 1	GO:0008150 biological_process	specific
AT4G35430	14	24	24	62	64	46	0.717674	1.40919	1.24043	3.62607	3.42389	2.51211	0.000146878	-1.45907	down	AT4G35430	uncharacterized protein	GO:0008150 biological_process	specific
AT5G38970	122	92	106	300	311	269	1.53551	1.29287	1.30071	4.17465	4.021	3.56673	3.84561e-11	-1.45754	down	BR6OX1	brassinosteroid-6-oxidase 1	GO:0010268 brassinosteroid homeostasis;GO:0016129 phytosteroid biosynthetic process;GO:0016132 brassinosteroid biosynthetic process	specific
AT1G03630	51	79	69	156	198	199	0.824398	1.4315	1.10869	2.8228	3.32352	3.40571	1.85634e-08	-1.45401	down	POR C	protochlorophyllide oxidoreductase C	GO:0015995 chlorophyll biosynthetic process;GO:0006779 porphyrin-containing compound biosynthetic process;GO:0033014 tetrapyrrole biosynthetic process	common
AT1G66230	72	77	60	182	197	199	1.38529	1.6405	1.1313	3.89102	3.88835	4.00411	1.2444e-08	-1.45232	down	MYB20	myb domain protein 20	GO:0009094 L-phenylalanine biosynthetic process;GO:1901002 positive regulation of response to salt stress;GO:0009095 aromatic amino acid family biosynthetic process, prephenate pathway	specific
AT5G58330	321	243	311	797	834	762	4.23646	3.55497	4.03918	11.7036	11.3301	10.5653	9.61914e-21	-1.45097	down	AT5G58330	lactate/malate dehydrogenase family protein	GO:0051775 response to redox state;GO:0006108 malate metabolic process;GO:0043648 dicarboxylic acid metabolic process	specific
AT5G14320	362	310	379	1002	957	915	9.69265	9.34637	10.1406	30.1234	26.6348	25.959	7.6035e-22	-1.45008	down	EMB3137	Ribosomal protein S13/S18 family	GO:0006412 translation;GO:0010467 gene expression;GO:0009059 macromolecule biosynthetic process	specific
AT2G34010	27	9	23	53	48	58	0.502646	0.174426	0.409245	1.09528	0.919313	1.13329	0.000319717	-1.44853	down	AT2G34010	verprolin	GO:0045892 negative regulation of DNA-templated transcription;GO:1902679 negative regulation of RNA biosynthetic process;GO:0051253 negative regulation of RNA metabolic process	common
AT2G29330	716	602	697	1793	1804	1916	17.5638	16.4481	16.8527	48.9108	45.5316	49.3117	1.45568e-24	-1.44846	down	TRI	tropinone reductase		common
AT1G18060	129	120	174	341	376	438	2.93205	3.04265	3.9062	8.63096	8.80449	10.4523	4.5436e-13	-1.44692	down	AT1G18060	microbial collagenase	GO:0008150 biological_process	specific
AT5G14470	32	29	18	79	58	80	0.544356	0.538571	0.293103	1.50902	1.02578	1.44101	5.0247e-05	-1.44665	down	AT5G14470	GHMP kinase family protein	GO:0009372 quorum sensing;GO:0060245 detection of cell density;GO:0120218 host interaction involved in quorum sensing	specific
AT1G78820	31	17	43	92	91	62	0.407641	0.242503	0.570776	1.38231	1.25229	0.874076	9.33781e-05	-1.44573	down	AT1G78820	D-mannose binding lectin protein with Apple-like carbohydrate-binding domain-containing protein		specific
AT1G56220	3667	3494	4017	10279	10257	9976	97.5335	101.771	102.559	299.019	282.414	275.424	6.75777e-44	-1.44419	down	AT1G56220	Dormancy/auxin associated family protein		common
AT3G53420	20210	19888	19824	52405	55850	55738	336.252	368.42	324.923	968.824	955.619	972.088	3.76261e-18	-1.4434	down	PIP2A	plasma membrane intrinsic protein 2A	GO:0080170 hydrogen peroxide transmembrane transport;GO:0006833 water transport;GO:0042044 fluid transport	specific
AT3G09580	54	50	38	150	108	130	0.771255	0.802757	0.542589	2.41899	1.60049	1.96923	1.00712e-06	-1.44326	down	AT3G09580	FAD/NAD(P)-binding oxidoreductase family protein		specific
AT1G43800	199	163	200	483	597	451	3.23479	2.94442	3.2074	8.75087	10.0177	7.71047	2.31277e-15	-1.44146	down	FTM1	Plant stearoyl-acyl-carrier-protein desaturase family protein	GO:0071456 cellular response to hypoxia;GO:0036294 cellular response to decreased oxygen levels;GO:0071453 cellular response to oxygen levels	common
AT4G24015	763	712	816	2082	1975	2183	20.0497	20.7375	21.1937	61.8925	52.3306	57.5473	8.35508e-26	-1.44144	down	AT4G24015	RING/U-box superfamily protein	GO:0016567 protein ubiquitination;GO:0032446 protein modification by small protein conjugation;GO:0070647 protein modification by small protein conjugation or removal	common
AT1G13245	230	173	234	617	551	558	9.06074	7.57895	9.07292	27.0308	22.3518	23.0926	1.29739e-16	-1.44109	down	RTFL17	ROTUNDIFOLIA like 17	GO:0008285 negative regulation of cell population proliferation;GO:0010218 response to far red light;GO:0010114 response to red light	common
AT1G72360	401	386	513	1235	1208	1088	9.7719	10.468	12.2866	33.364	30.2737	27.7325	1.01275e-21	-1.4407	down	ERF73	Integrase-type DNA-binding superfamily protein	GO:0071454 cellular response to anoxia;GO:0034059 response to anoxia;GO:0009873 ethylene-activated signaling pathway	common
AT3G15360	349	316	366	936	900	969	8.89036	8.95811	9.17738	26.5174	23.6017	25.9083	1.40692e-21	-1.44028	down	TRX-M4	thioredoxin M-type 4	GO:0043086 negative regulation of catalytic activity;GO:0044092 negative regulation of molecular function;GO:0050790 regulation of catalytic activity	common
AT4G14100	203	162	206	484	472	595	5.92061	5.25714	5.92197	15.734	14.1879	18.2345	1.94466e-15	-1.43997	down	AT4G14100	transferases, transferring glycosyl groups	GO:0008150 biological_process	specific
AT4G16000	30	27	40	87	92	84	1.04705	1.04458	1.38238	3.44361	3.38631	3.12664	2.03308e-05	-1.43949	down	AT4G16000	uncharacterized protein	GO:0008150 biological_process	common
AT2G36000	278	272	279	730	826	705	4.36413	4.74087	4.29938	12.7789	13.3978	11.5509	4.61694e-20	-1.43873	down	EMB3114	Mitochondrial transcription termination factor family protein	GO:0140899 plastid gene expression;GO:0048598 embryonic morphogenesis;GO:0009790 embryo development	specific
AT1G63880	43	64	59	137	150	168	0.286356	0.468618	0.386074	1.02265	1.03447	1.17806	2.20382e-07	-1.43792	down	AT1G63880	Disease resistance protein (TIR-NBS-LRR class) family	GO:0050832 defense response to fungus;GO:0009620 response to fungus;GO:0098542 defense response to other organism	common
AT2G35260	109	113	93	308	291	259	1.52733	1.75818	1.28865	4.81722	4.20171	3.82108	8.16039e-11	-1.43505	down	AT2G35260	CAAX protease self-immunity protein	GO:0071586 CAAX-box protein processing;GO:0080120 CAAX-box protein maturation;GO:0010380 regulation of chlorophyll biosynthetic process	specific
AT2G01610	131	121	141	342	354	370	3.29541	3.38814	3.49407	9.58805	9.19428	9.80595	2.62404e-12	-1.43464	down	AT2G01610	Plant invertase/pectin methylesterase inhibitor superfamily protein	GO:0043086 negative regulation of catalytic activity;GO:0044092 negative regulation of molecular function;GO:0050790 regulation of catalytic activity	common
AT4G18370	105	109	133	266	372	306	1.92573	2.22846	2.39988	5.42226	7.01503	5.88598	1.92574e-11	-1.43433	down	DEG5	DEGP protease 5	GO:0010206 photosystem II repair;GO:0030091 protein repair;GO:0009765 photosynthesis, light harvesting	specific
Arabidopsis_thaliana_newGene_165	30	19	40	71	86	82	0.741852	0.522498	0.99336	2.01087	2.25701	2.18764	4.31998e-05	-1.43253	down	None	None	None	specific
AT4G18480	366	348	346	964	957	947	5.19514	5.50647	4.83619	15.2172	13.9869	14.1055	1.99534e-21	-1.42864	down	CHLI1	P-loop containing nucleoside triphosphate hydrolases superfamily protein	GO:0015995 chlorophyll biosynthetic process;GO:0006779 porphyrin-containing compound biosynthetic process;GO:0033014 tetrapyrrole biosynthetic process	specific
AT1G05650	167	150	185	441	471	440	3.20655	3.20966	3.50161	9.44523	9.3366	8.88833	7.04553e-14	-1.42581	down	AT1G05650	Pectin lyase-like superfamily protein	GO:0005975 carbohydrate metabolic process;GO:0044238 primary metabolic process;GO:0008152 metabolic process	specific
AT1G71720	195	130	160	425	459	419	2.74543	2.03274	2.21047	6.64004	6.64126	6.18606	1.65234e-13	-1.42544	down	PDE338	Nucleic acid-binding proteins superfamily	GO:0045727 positive regulation of translation;GO:0043489 RNA stabilization;GO:1902369 negative regulation of RNA catabolic process	specific
AT1G17960	64	95	88	205	220	245	0.885348	1.4811	1.21028	3.1894	3.16408	3.59666	3.49294e-09	-1.42341	down	AT1G17960	Threonyl-tRNA synthetase	GO:0006435 threonyl-tRNA aminoacylation;GO:0006418 tRNA aminoacylation for protein translation;GO:0043038 amino acid activation	specific
AT5G43440	83	53	76	188	185	194	1.46042	1.00687	1.3052	3.6621	3.35591	3.59095	4.25759e-08	-1.423	down	AT5G43440	2-oxoglutarate (2OG) and Fe(II)-dependent oxygenase superfamily protein		common
AT3G01500	21	15	30	58	65	53	0.327691	0.262876	0.461392	1.04103	1.05484	0.879198	0.00023282	-1.42279	down	CA1	carbonic anhydrase 1	GO:2000122 negative regulation of stomatal complex development;GO:0015976 carbon utilization;GO:2000038 regulation of stomatal complex development	specific
AT4G04830	5558	4733	5284	14159	13688	14003	187.584	177.827	175.663	531.18	475.141	495.514	4.92927e-39	-1.42251	down	MSRB5	methionine sulfoxide reductase B5	GO:0030091 protein repair;GO:0019538 protein metabolic process;GO:0043170 macromolecule metabolic process	common
AT3G46810	192	127	130	350	432	426	1.83406	1.34492	1.22176	3.72253	4.24869	4.26722	4.03944e-13	-1.42187	down	AT3G46810	Cysteine/Histidine-rich C1 domain family protein		specific
Arabidopsis_thaliana_newGene_580	59	65	76	186	146	205	2.28999	2.81086	2.89642	8.12499	5.87264	8.40883	6.81463e-08	-1.42137	down	None	None	None	common
AT2G40920	160	119	142	386	405	337	2.30459	1.90935	2.01181	6.18411	5.99771	5.08637	1.68758e-12	-1.42073	down	AT2G40920	F-box and associated interaction domains-containing protein		specific
AT5G54530	35	26	57	107	104	102	1.03079	0.831984	1.65475	3.5015	3.16082	3.14906	9.96359e-06	-1.41845	down	AT5G54530	serine protease, putative (Protein of unknown function, DUF538)		specific
AT4G15510	46	51	78	156	138	173	0.928428	1.17509	1.70983	3.60182	2.89449	3.80878	3.39255e-07	-1.41703	down	PPD1	Photosystem II reaction center PsbP family protein	GO:0048564 photosystem I assembly;GO:0019684 photosynthesis, light reaction;GO:0015979 photosynthesis	specific
AT2G18800	264	211	288	672	697	667	6.31666	5.62981	6.78697	17.8882	17.184	16.7614	3.72637e-18	-1.41606	down	XTH21	xyloglucan endotransglucosylase/hydrolase 21	GO:0080022 primary root development;GO:0010411 xyloglucan metabolic process;GO:0010410 hemicellulose metabolic process	specific
AT3G54500	896	856	868	1928	2641	2479	8.5195	8.87955	8.02331	20.4529	25.4456	24.3643	7.90987e-18	-1.41516	down	AT3G54500	agglutinin-like protein	GO:0032922 circadian regulation of gene expression;GO:0009649 entrainment of circadian clock;GO:0042752 regulation of circadian rhythm	common
AT3G17626	77	7	102	153	156	174	3.58053	0.323402	4.70239	7.96249	7.52362	8.55525	0.000978395	-1.41262	down	AT3G17626	structural constituent of ribosome	GO:0006412 translation;GO:0010467 gene expression;GO:0009059 macromolecule biosynthetic process	specific
AT1G65850	53	66	65	138	172	185	0.372767	0.513286	0.453888	1.10113	1.27767	1.40512	1.55025e-07	-1.41246	down	AT1G65850	Disease resistance protein (TIR-NBS-LRR class) family	GO:0006952 defense response;GO:0007165 signal transduction;GO:0023052 signaling	specific
AT1G26200	53	41	51	139	121	125	1.13824	0.973569	1.06213	3.36312	2.79373	3.00855	2.08793e-06	-1.41036	down	AT1G26200	TRAM, LAG1 and CLN8 (TLC) lipid-sensing domain containing protein	GO:0046513 ceramide biosynthetic process;GO:0006672 ceramide metabolic process;GO:0030148 sphingolipid biosynthetic process	specific
AT5G51790	276	340	323	860	916	740	8.0796	11.161	9.57317	18.7453	27.5749	21.9601	6.41193e-19	-1.41017	down	AT5G51790	basic helix-loop-helix (bHLH) DNA-binding superfamily protein	GO:0006355 regulation of DNA-templated transcription;GO:2001141 regulation of RNA biosynthetic process;GO:0051252 regulation of RNA metabolic process	common
AT1G07320	735	629	714	1828	1878	1832	13.7279	12.9907	13.0008	37.5462	35.7891	35.4897	1.64171e-23	-1.41007	down	RPL4	ribosomal protein L4	GO:0006412 translation;GO:0010467 gene expression;GO:0009059 macromolecule biosynthetic process	specific
AT1G72200	1170	1044	1181	3005	3076	2966	17.5068	17.3869	17.4055	49.9815	47.3519	46.534	2.97783e-30	-1.4095	down	AT1G72200	RING/U-box superfamily protein	GO:0016567 protein ubiquitination;GO:0032446 protein modification by small protein conjugation;GO:0070647 protein modification by small protein conjugation or removal	common
AT2G17430	163	145	125	376	399	382	2.17308	2.15569	1.64516	5.56883	5.48194	5.33842	1.20057e-12	-1.40784	down	MLO7	Seven transmembrane MLO family protein	GO:0010483 pollen tube reception;GO:0051703 biological process involved in intraspecies interaction between organisms;GO:0009856 pollination	common
AT5G07080	804	692	726	1929	2017	1968	12.1615	11.6452	10.824	32.4565	31.3965	31.2332	3.6342e-24	-1.40631	down	AT5G07080	HXXXD-type acyl-transferase family protein	GO:0032917 polyamine acetylation;GO:0032918 spermidine acetylation;GO:0009447 putrescine catabolic process	specific
AT5G41700	8918	7607	7911	21011	22171	21853	124.138	99.9499	189.703	344.91	331.092	322.874	4.62187e-31	-1.40597	down	UBC8	ubiquitin conjugating enzyme 8	GO:0009960 endosperm development;GO:0006511 ubiquitin-dependent protein catabolic process;GO:0019941 modification-dependent protein catabolic process	common
AT1G05575	68	76	88	221	195	200	3.11897	3.87694	3.9751	11.273	9.19152	9.6075	1.96123e-08	-1.40474	down	AT1G05575	uncharacterized protein	GO:0009061 anaerobic respiration;GO:0045333 cellular respiration;GO:0015980 energy derivation by oxidation of organic compounds	common
AT3G19320	62	69	52	143	188	160	0.947721	1.17544	0.776636	2.45035	2.97779	2.57669	1.79683e-07	-1.40474	down	AT3G19320	Leucine-rich repeat (LRR) family protein	GO:0008150 biological_process	specific
AT5G25140	132	126	129	356	345	327	1.8024	1.89769	1.71799	5.38365	4.82576	4.64134	1.22055e-11	-1.40329	down	CYP71B13	cytochrome P450, family 71, subfamily B, polypeptide 13		common
AT5G17170	20	19	44	72	74	72	0.399871	0.403803	0.846055	1.59111	1.52295	1.50072	0.000102307	-1.40311	down	ENH1	rubredoxin family protein		specific
AT5G24030	4416	3908	4342	10513	12041	11066	42.2529	41.6306	40.9278	111.775	118.491	110.998	1.06147e-40	-1.40176	down	SLAH3	SLAC1 homologue 3	GO:0006821 chloride transport;GO:0006820 monoatomic anion transport;GO:0015698 inorganic anion transport	common
Arabidopsis_thaliana_newGene_360	23	14	23	45	47	66	0.661559	0.419653	0.638319	1.48556	1.38524	2.04039	0.000444018	-1.40071	down	None	None	None	common
AT3G60370	94	64	104	260	201	226	2.09312	1.58251	2.30034	6.44993	4.62369	5.31052	7.66659e-09	-1.40022	down	AT3G60370	FKBP-like peptidyl-prolyl cis-trans isomerase family protein	GO:0010207 photosystem II assembly;GO:0019684 photosynthesis, light reaction;GO:0015979 photosynthesis	common
AT5G39090	50	30	42	104	108	109	0.74953	0.503475	0.613568	1.74017	1.66779	1.71024	9.84513e-06	-1.39886	down	AT5G39090	HXXXD-type acyl-transferase family protein		common
AT1G71920	106	70	187	246	389	317	1.61413	1.17397	2.85491	4.24604	6.18096	5.18251	8.02963e-05	-1.39872	down	HISN6B	HISTIDINE BIOSYNTHESIS 6B	GO:0000105 L-histidine biosynthetic process;GO:0006547 L-histidine metabolic process;GO:0052803 imidazole-containing compound metabolic process	specific
AT1G12080	2088	2191	2224	5524	5743	5974	68.0849	79.5567	71.4281	200.146	192.601	204.19	2.71953e-42	-1.3974	down	AT1G12080	Vacuolar calcium-binding protein-like protein	GO:0072708 response to sorbitol;GO:0043617 cellular response to sucrose starvation;GO:0010555 response to mannitol	specific
AT5G24410	206	225	213	562	604	542	4.32044	5.27554	4.40398	13.1347	13.0814	11.9672	6.27114e-16	-1.39614	down	PGL4	6-phosphogluconolactonase 4	GO:0006098 pentose-phosphate shunt;GO:0051156 glucose 6-phosphate metabolic process;GO:0006740 NADPH regeneration	specific
AT5G16480	225	230	271	686	579	649	4.56281	5.19978	5.43663	15.5655	12.2007	13.904	4.27777e-17	-1.3961	down	PFA-DSP5	Phosphotyrosine protein phosphatases superfamily protein	GO:0016311 dephosphorylation;GO:0006796 phosphate-containing compound metabolic process;GO:0006793 phosphorus metabolic process	specific
AT3G52060	6661	5844	6040	15379	17532	16153	91.1282	89.0391	81.3906	233.903	246.815	230.966	1.77485e-35	-1.39586	down	AT3G52060	core-2/I-branching beta-1,6-N-acetylglucosaminyltransferase family protein		common
AT1G10920	28	23	45	84	68	99	0.288577	0.243441	0.346443	0.995754	0.810775	1.09886	5.10737e-05	-1.39565	down	LOV1	NB-ARC domain-containing disease resistance protein	GO:0002238 response to molecule of fungal origin;GO:0050832 defense response to fungus;GO:0009620 response to fungus	common
AT1G21920	2693	2522	2876	6840	7340	7153	35.6445	37.1614	37.4939	100.596	99.9151	99.246	2.15803e-42	-1.39286	down	AT1G21920	Histone H3 K4-specific methyltransferase SET7/9 family protein	GO:0048578 positive regulation of long-day photoperiodism, flowering;GO:0048586 regulation of long-day photoperiodism, flowering;GO:0048582 positive regulation of post-embryonic development	common
AT5G15802	36	49	41	120	114	100	1.4601	2.23811	1.62741	5.48155	4.81016	4.2915	6.27354e-06	-1.39247	down	AT5G15802	chaperone	GO:0015979 photosynthesis;GO:0008152 metabolic process;GO:0009987 cellular process	specific
AT5G47450	5739	4913	5952	14352	14742	14580	124.824	118.978	127.535	346.865	329.762	332.421	8.45526e-37	-1.39231	down	TIP2;3	tonoplast intrinsic protein 2;3		specific
AT4G28040	857	773	827	2083	2285	2111	13.334	13.4636	12.7207	36.2208	36.8484	34.6249	7.93699e-25	-1.39209	down	UMAMIT33	nodulin MtN21 /EamA-like transporter family protein		common
AT2G22630	308	269	282	768	763	729	7.02653	7.1509	6.00073	19.6242	18.4836	17.2835	7.2547e-19	-1.39049	down	AGL17	AGAMOUS-like 17	GO:0048578 positive regulation of long-day photoperiodism, flowering;GO:0048586 regulation of long-day photoperiodism, flowering;GO:0048582 positive regulation of post-embryonic development	specific
AT2G32640	38	39	58	119	124	110	0.454672	0.449327	0.6146	1.57203	1.43882	1.28726	5.71421e-06	-1.38658	down	AT2G32640	Lycopene beta/epsilon cyclase protein		specific
AT5G53980	87	79	110	249	191	280	2.7953	2.83051	3.48943	8.95086	6.35929	9.49627	4.90291e-07	-1.3855	down	HB52	homeobox protein 52	GO:0009646 response to absence of light;GO:0009637 response to blue light;GO:0009642 response to light intensity	common
AT1G75750	4527	4053	5172	11654	11721	12586	155.136	154.683	174.614	443.832	413.133	452.188	8.55297e-39	-1.38435	down	GASA1	GAST1 protein homolog 1	GO:0009741 response to brassinosteroid;GO:0009739 response to gibberellin;GO:0009826 unidimensional cell growth	specific
AT1G75350	238	196	257	585	552	664	8.08398	7.41781	8.58179	22.1077	19.2826	23.6539	4.68937e-16	-1.3815	down	emb2184	Ribosomal protein L31	GO:0009793 embryo development ending in seed dormancy;GO:0009790 embryo development;GO:0048316 seed development	specific
AT2G24580	2025	1973	2086	5145	5432	5354	31.8478	34.5601	32.331	89.9374	87.8814	88.294	7.82472e-41	-1.38118	down	AT2G24580	FAD-dependent oxidoreductase family protein		specific
AT5G65207	591	525	813	1757	1535	1716	33.7375	33.3891	45.773	111.555	90.2012	102.765	4.82329e-18	-1.38035	down	AT5G65207	uncharacterized protein	GO:0071456 cellular response to hypoxia;GO:0036294 cellular response to decreased oxygen levels;GO:0071453 cellular response to oxygen levels	common
AT3G04760	91	110	88	251	309	201	0.901895	1.21289	0.858001	2.76277	3.15226	2.08955	1.01318e-06	-1.37989	down	AT3G04760	Pentatricopeptide repeat (PPR-like) superfamily protein		specific
AT3G52670	32	34	27	69	98	78	0.447582	0.518794	0.361117	1.06621	1.40766	1.14041	5.13911e-05	-1.3789	down	AT3G52670	miscRNA	GO:0008150 biological_process	specific
AT5G57655	3973	3610	4093	9792	10110	10545	47.5088	48.0399	48.3128	130.43	124.788	132.356	4.09093e-40	-1.37749	down	AT5G57655	xylose isomerase family protein		common
AT1G73290	113	98	119	287	290	281	1.95464	1.88623	2.01734	5.50802	5.15652	5.09204	5.03866e-10	-1.3759	down	scpl5	serine carboxypeptidase-like 5	GO:0006508 proteolysis;GO:0019538 protein metabolic process;GO:0043170 macromolecule metabolic process	specific
AT1G13670	297	269	251	658	667	806	8.36917	8.43006	6.94338	20.5809	19.3264	23.7914	5.64775e-18	-1.37375	down	AT1G13670	uncharacterized protein	GO:0009734 auxin-activated signaling pathway;GO:0071365 cellular response to auxin stimulus;GO:0009733 response to auxin	specific
AT1G70080	16	32	20	68	57	54	0.198373	0.441228	0.234987	0.934953	0.719485	0.699804	0.000254084	-1.37292	down	AT1G70080	Terpenoid cyclases/Protein prenyltransferases superfamily protein	GO:0016102 diterpenoid biosynthetic process;GO:0016101 diterpenoid metabolic process;GO:0016114 terpenoid biosynthetic process	specific
AT4G14010	572	460	773	1553	1442	1657	23.7691	21.2573	31.6225	71.6876	61.5978	72.1838	1.51781e-19	-1.371	down	RALFL32	ralf-like 32	GO:0019722 calcium-mediated signaling;GO:0007267 cell-cell signaling;GO:0141124 intracellular signaling cassette	specific
AT1G15180	34	22	56	90	95	102	0.45013	0.32431	0.735838	1.3407	1.31124	1.42439	3.36183e-05	-1.37024	down	AT1G15180	MATE efflux family protein	GO:0046618 xenobiotic export from cell;GO:1990961 xenobiotic detoxification by transmembrane export across the plasma membrane;GO:0042908 xenobiotic transport	specific
AT2G15890	3019	2900	3288	7738	8092	8018	38.9496	41.3989	42.6734	112.877	106.951	110.454	8.47151e-41	-1.36721	down	MEE14	maternal effect embryo arrest 14	GO:0006935 chemotaxis;GO:0010183 pollen tube guidance;GO:0040011 locomotion	common
AT5G35926	80	75	94	227	200	215	0.995603	1.04052	1.14717	3.1378	2.54284	2.75603	2.9769e-08	-1.3656	down	AT5G35926	Protein with RNI-like/FBD-like domain	GO:0008150 biological_process	common
AT4G02970	68	59	82	199	153	184	1.89602	1.82745	2.26776	6.20932	4.41465	5.40348	2.45417e-07	-1.36264	down	AT7SL-1	7SL RNA1		common
AT1G51790	926	919	949	2254	2357	2613	6.0348	6.66796	6.09197	16.3302	15.8096	17.8633	2.52067e-25	-1.36177	down	AT1G51790	Leucine-rich repeat protein kinase family protein	GO:0016310 phosphorylation;GO:0006796 phosphate-containing compound metabolic process;GO:0006793 phosphorus metabolic process	specific
AT5G67385	63	69	64	187	151	168	0.616311	0.745605	0.615913	2.1903	1.66961	1.90932	3.58896e-07	-1.36099	down	AT5G67385	Phototropic-responsive NPH3 family protein	GO:0009904 chloroplast accumulation movement;GO:0009902 chloroplast relocation;GO:0051667 establishment of plastid localization	specific
AT3G61080	15	15	28	41	63	45	0.269986	0.293459	0.502734	0.842895	1.19795	0.871021	0.000775716	-1.36017	down	AT3G61080	Protein kinase superfamily protein		specific
AT4G15990	139	102	160	304	353	368	7.75963	6.3263	8.82498	18.9125	20.2962	21.5819	7.05257e-11	-1.35503	down	AT4G15990	uncharacterized protein	GO:0008150 biological_process	common
AT3G10985	5978	5552	6588	15132	15650	15702	148.851	153.933	161.601	418.69	400.772	409.86	4.72325e-34	-1.35488	down	SAG20	senescence associated gene 20	GO:0002238 response to molecule of fungal origin;GO:0010193 response to ozone;GO:0009624 response to nematode	common
Arabidopsis_thaliana_newGene_251	46	52	54	134	156	101	0.81023	1.08768	0.934546	2.792	2.9973	1.9602	3.77561e-06	-1.35349	down	None	None	None	common
AT1G80050	708	653	777	1803	1786	1886	16.0333	16.9093	17.9194	48.144	43.7905	47.8366	9.31496e-22	-1.35281	down	APT2	adenine phosphoribosyl transferase 2	GO:0006168 adenine salvage;GO:0043096 purine nucleobase salvage;GO:0046083 adenine metabolic process	common
AT5G17300	175	148	179	367	454	466	2.16962	2.03775	2.18171	5.0685	5.79136	6.06465	2.1835e-12	-1.35194	down	RVE1	Homeodomain-like superfamily protein	GO:0010600 regulation of auxin biosynthetic process;GO:0046885 regulation of hormone biosynthetic process;GO:0090354 regulation of auxin metabolic process	common
AT3G27940	33	24	13	47	74	60	0.8857	0.602282	0.305	1.1517	1.28868	1.54984	0.00031619	-1.35094	down	LBD26	LOB domain-containing protein 26	GO:0008150 biological_process	specific
AT1G07550	244	214	204	538	541	617	2.05725	2.00847	1.68539	5.02815	4.66396	5.4375	5.9979e-15	-1.34915	down	AT1G07550	Leucine-rich repeat protein kinase family protein	GO:0016310 phosphorylation;GO:0006796 phosphate-containing compound metabolic process;GO:0006793 phosphorus metabolic process	specific
AT1G27020	749	642	705	1770	1889	1699	13.1639	12.5749	12.2584	34.459	34.0484	31.0371	1.75494e-21	-1.34902	down	AT1G27020	plant/protein		common
AT1G35515	475	426	499	1254	1048	1264	6.90488	7.109	7.08633	21.2924	16.1996	19.6509	6.96242e-17	-1.34745	down	HOS10	high response to osmotic stress 10	GO:1990641 response to iron ion starvation;GO:0042594 response to starvation;GO:0031667 response to nutrient levels	specific
AT1G30110	728	750	879	2006	1960	2052	18.1537	20.8182	21.6037	55.6058	50.2854	53.6562	1.33949e-22	-1.34735	down	NUDX25	nudix hydrolase homolog 25	GO:0015961 diadenosine polyphosphate catabolic process;GO:0015967 diadenosine tetraphosphate catabolic process;GO:0015959 diadenosine polyphosphate metabolic process	common
AT3G26610	779	694	845	1754	2147	2015	9.79283	9.85149	10.7942	24.7965	27.9881	26.3641	2.20838e-22	-1.34557	down	AT3G26610	Pectin lyase-like superfamily protein	GO:0060773 flower phyllotactic patterning;GO:0060771 phyllotactic patterning;GO:0009956 radial pattern formation	specific
AT2G18470	58	37	70	136	149	132	0.649805	0.456659	0.772897	1.71347	1.73164	1.56383	3.46173e-06	-1.34511	down	PERK4	roline-rich extensin-like receptor kinase 4	GO:0019722 calcium-mediated signaling;GO:0009845 seed germination;GO:0009738 abscisic acid-activated signaling pathway	common
AT5G21222	177	127	172	388	434	387	1.33996	1.07738	1.2892	3.31292	3.41232	3.11389	6.44465e-12	-1.34477	down	AT5G21222	protein kinase family protein		specific
AT2G46420	62	60	67	133	168	182	0.751803	0.807163	0.785341	1.80438	2.1089	2.3281	7.50128e-07	-1.34366	down	AT2G46420	helicase with zinc finger protein		specific
AT3G01480	230	242	236	599	602	607	3.0857	3.63106	3.1368	9.03265	8.36648	8.59043	1.46074e-15	-1.34325	down	CYP38	cyclophilin 38	GO:0042549 photosystem II stabilization;GO:0010207 photosystem II assembly;GO:0042548 regulation of photosynthesis, light reaction	common
AT3G13760	1316	1040	1215	2754	3231	3090	15.3473	13.506	13.9662	35.7047	38.7732	37.7861	8.00945e-28	-1.34062	down	AT3G13760	Cysteine/Histidine-rich C1 domain family protein		specific
AT1G10960	229	214	217	568	567	543	7.97615	8.3134	7.46761	22.0452	20.3627	19.8736	1.2081e-14	-1.33953	down	FD1	ferredoxin 1	GO:0022900 electron transport chain;GO:0006091 generation of precursor metabolites and energy;GO:0008152 metabolic process	common
AT1G49200	58	44	58	130	142	133	1.38545	1.16972	1.36529	3.49359	3.54262	3.37411	4.16779e-06	-1.33896	down	AT1G49200	RING/U-box superfamily protein	GO:0016567 protein ubiquitination;GO:0032446 protein modification by small protein conjugation;GO:0070647 protein modification by small protein conjugation or removal	specific
AT3G47470	1382	1186	1553	3480	3432	3517	24.9488	23.8366	27.6132	69.8141	63.7205	66.5566	2.14192e-30	-1.33866	down	LHCA4	light-harvesting chlorophyll-protein complex I subunit A4	GO:0009768 photosynthesis, light harvesting in photosystem I;GO:0009645 response to low light intensity stimulus;GO:0009765 photosynthesis, light harvesting	specific
AT3G56650	86	68	86	203	225	179	1.81858	1.59007	1.79182	4.79931	4.93237	4.00137	1.00854e-07	-1.33706	down	PPD6	thylakoid lumenal protein (Mog1/PsbP/DUF1795-like photosystem II reaction center PsbP family protein)	GO:0015979 photosynthesis;GO:0008152 metabolic process;GO:0009987 cellular process	common
AT3G62910	110	103	82	242	255	254	1.75605	1.8238	1.28376	4.30815	4.21009	4.27924	6.55721e-09	-1.33578	down	APG3	Peptide chain release factor 1	GO:0006415 translational termination;GO:0032544 plastid translation;GO:0032984 protein-containing complex disassembly	specific
AT4G39320	74	79	75	183	205	190	2.40494	2.8303	2.38823	6.60074	6.83772	6.45478	1.56786e-07	-1.33043	down	AT4G39320	microtubule-associated protein-like protein		specific
AT2G01860	131	80	120	250	289	292	1.59911	1.09209	1.43875	3.40086	3.64014	3.74696	2.97694e-09	-1.33023	down	EMB975	Tetratricopeptide repeat (TPR)-like superfamily protein		common
AT1G13640	1208	1125	1327	3011	3116	3101	11.0879	11.4964	11.9984	30.7276	29.4263	29.8494	9.62808e-28	-1.32962	down	AT1G13640	Phosphatidylinositol 3- and 4-kinase family protein		specific
AT4G01430	93	111	101	250	233	290	1.51506	2.04887	1.63089	4.70366	4.03735	4.91333	5.2489e-09	-1.3295	down	UMAMIT29	nodulin MtN21 /EamA-like transporter family protein	GO:1901349 glucosinolate transport;GO:0072348 sulfur compound transport;GO:1901264 carbohydrate derivative transport	common
AT1G02280	438	425	448	1042	1158	1113	8.50679	9.23961	8.58655	22.5697	23.2249	22.7173	6.45292e-19	-1.32909	down	TOC33	translocon at the outer envelope membrane of chloroplasts 33	GO:0045036 protein targeting to chloroplast;GO:0072596 establishment of protein localization to chloroplast;GO:0072598 protein localization to chloroplast	specific
Arabidopsis_thaliana_newGene_216	62	34	67	143	147	116	1.28679	0.844205	1.22049	3.67685	3.18141	2.65062	5.88894e-06	-1.32772	down	None	None	None	common
AT3G56910	417	394	484	1070	1017	1163	13.7248	14.4607	15.7041	39.1983	34.4781	40.1889	1.16997e-18	-1.32439	down	PSRP5	plastid-specific 50S ribosomal protein 5	GO:0110102 ribulose bisphosphate carboxylase complex assembly;GO:0032544 plastid translation;GO:0009657 plastid organization	specific
AT4G25170	1167	1056	1120	2669	2906	2829	18.6414	18.8009	17.8958	47.2338	48.1975	47.8131	4.45398e-26	-1.32282	down	AT4G25170	Uncharacterized conserved protein (UCP012943)		common
AT1G73660	968	908	1046	2369	2608	2360	5.61569	5.86411	5.97635	15.2682	15.5594	14.3524	3.48667e-24	-1.32247	down	AT1G73660	protein tyrosine kinase family protein	GO:0090332 stomatal closure;GO:0009756 carbohydrate mediated signaling;GO:0010182 sugar mediated signaling pathway	common
AT2G46495	63	56	37	106	146	143	1.26777	1.25477	0.737359	2.39938	3.13583	3.11255	4.98842e-06	-1.3212	down	AT2G46495	RING/U-box superfamily protein	GO:0016567 protein ubiquitination;GO:0032446 protein modification by small protein conjugation;GO:0070647 protein modification by small protein conjugation or removal	specific
AT5G41690	106	99	93	222	271	256	1.00902	1.06671	0.852886	2.32247	2.65374	2.5834	1.06388e-08	-1.31796	down	AT5G41690	RNA-binding (RRM/RBD/RNP motifs) family protein		common
AT1G64660	2273	2059	2401	5454	5716	5667	31.9138	32.1821	33.212	85.0876	82.5439	83.4006	1.39007e-37	-1.31763	down	MGL	methionine gamma-lyase	GO:0009087 methionine catabolic process;GO:0019458 methionine catabolic process via 2-oxobutanoate;GO:0019346 transsulfuration	common
AT2G41120	41	26	45	85	90	103	0.916771	0.645555	1.00061	2.15092	2.09871	2.44542	7.17756e-05	-1.31687	down	AT2G41120	DUF309 domain protein		specific
AT1G77060	137	101	114	262	333	285	2.60746	2.13849	2.13596	5.54597	6.51734	5.69417	1.59188e-09	-1.31626	down	AT1G77060	Phosphoenolpyruvate carboxylase family protein		common
AT3G54210	538	498	692	1489	1340	1471	15.0208	15.4793	19.051	46.2293	38.4879	43.079	8.98906e-19	-1.31613	down	AT3G54210	Ribosomal protein L17 family protein	GO:0006412 translation;GO:0010467 gene expression;GO:0009059 macromolecule biosynthetic process	specific
AT1G23760	918	814	836	2022	2276	2131	9.8976	9.76624	8.88421	24.2357	25.2506	24.0909	1.75987e-22	-1.31607	down	JP630	BURP domain-containing protein	GO:0008150 biological_process	common
AT3G26060	128	128	126	311	325	321	2.9708	3.29515	2.89814	8.04104	7.78355	7.86809	4.37129e-10	-1.31583	down	PRXQ	Thioredoxin superfamily protein		specific
AT1G29070	230	225	321	680	561	688	6.80152	7.40273	9.35811	22.363	17.0751	21.327	9.67533e-12	-1.31561	down	AT1G29070	Ribosomal protein L34	GO:0006412 translation;GO:0010467 gene expression;GO:0009059 macromolecule biosynthetic process	specific
AT1G23205	118	88	75	210	251	243	2.99407	2.47662	1.85823	5.94631	6.5705	6.48433	2.51895e-08	-1.31513	down	AT1G23205	Plant invertase/pectin methylesterase inhibitor superfamily protein	GO:0043086 negative regulation of catalytic activity;GO:0044092 negative regulation of molecular function;GO:0050790 regulation of catalytic activity	common
AT1G32460	1549	1359	1696	3694	3692	4081	53.7312	52.4919	57.9429	142.363	131.678	148.393	1.44756e-31	-1.31381	down	AT1G32460	uncharacterized protein		common
AT5G04490	78	89	82	195	231	198	1.6304	2.07614	1.678	4.5228	4.96454	4.31791	9.71474e-08	-1.31168	down	VTE5	phytol kinase 1 VTE5	GO:0010189 vitamin E biosynthetic process;GO:0042360 vitamin E metabolic process;GO:0006775 fat-soluble vitamin metabolic process	common
AT4G13320	32	43	58	110	110	111	0.922968	1.39155	1.68091	3.57461	3.31897	3.41175	2.41005e-05	-1.3109	down	AT4G13320	uncharacterized protein	GO:0008150 biological_process	specific
AT3G45130	96	69	66	163	194	219	0.679128	0.544158	0.46054	1.29275	1.41748	1.7854	2.62681e-07	-1.31	down	LAS1	lanosterol synthase 1	GO:0016104 triterpenoid biosynthetic process;GO:0006722 triterpenoid metabolic process;GO:0016114 terpenoid biosynthetic process	specific
AT3G23930	33	19	17	61	52	58	0.780003	0.505263	0.394516	1.61632	1.28952	1.46839	0.000710833	-1.30948	down	AT3G23930	troponin T, skeletal protein		common
AT5G66400	60	33	59	114	128	133	1.56132	0.97063	1.52615	3.32971	3.4583	3.67183	1.29046e-05	-1.30929	down	RAB18	Dehydrin family protein	GO:0009961 response to 1-aminocyclopropane-1-carboxylic acid;GO:0043200 response to amino acid;GO:0009631 cold acclimation	specific
AT4G06746	45	30	25	94	71	83	1.72507	1.29764	0.94906	4.07403	2.81959	3.3936	0.000131408	-1.30928	down	RAP2.9	uncharacterized protein	GO:0006355 regulation of DNA-templated transcription;GO:2001141 regulation of RNA biosynthetic process;GO:0051252 regulation of RNA metabolic process	common
AT1G52710	507	458	432	1185	1081	1210	15.349	15.3361	12.8041	39.8263	33.5855	38.1037	2.4357e-18	-1.30831	down	AT1G52710	Rubredoxin-like superfamily protein	GO:0006123 mitochondrial electron transport, cytochrome c to oxygen;GO:0019646 aerobic electron transport chain;GO:0042775 mitochondrial ATP synthesis coupled electron transport	common
AT2G33250	191	212	242	481	541	585	4.57085	5.63019	5.70049	12.7693	13.2946	14.6645	1.07392e-13	-1.30796	down	AT2G33250	uncharacterized protein		specific
AT5G59370	22	36	25	76	66	66	0.285621	0.505242	0.351546	1.23978	0.97312	1.01318	0.000260932	-1.30597	down	ACT4	actin 4	GO:0030036 actin cytoskeleton organization;GO:0030029 actin filament-based process;GO:0007010 cytoskeleton organization	specific
AT2G30600	3180	2798	3241	7312	7831	7696	25.2129	25.0843	25.5029	64.3337	63.4223	63.334	2.57051e-37	-1.30398	down	AT2G30600	BTB/POZ domain-containing protein	GO:0016567 protein ubiquitination;GO:0032446 protein modification by small protein conjugation;GO:0070647 protein modification by small protein conjugation or removal	common
AT3G05160	248	278	347	719	690	750	3.18248	3.95703	4.36102	10.2719	8.98137	10.0508	1.84812e-16	-1.30195	down	AT3G05160	Major facilitator superfamily protein		specific
AT3G07310	1181	1057	1149	2715	2913	2758	18.3644	18.2988	17.5906	46.9049	46.5784	44.9565	2.59742e-25	-1.30187	down	AT3G07310	phosphoserine aminotransferase, putative (DUF760)		common
AT2G43030	552	552	528	1267	1372	1407	12.2276	13.6099	11.5215	31.1985	31.2645	32.6919	2.13227e-18	-1.29934	down	AT2G43030	Ribosomal protein L3 family protein	GO:0006412 translation;GO:0010467 gene expression;GO:0009059 macromolecule biosynthetic process	specific
AT1G70880	911	920	943	2258	2307	2282	28.0637	31.5691	28.631	76.889	73.2229	73.6195	1.35361e-22	-1.29548	down	AT1G70880	Polyketide cyclase/dehydrase and lipid transport superfamily protein	GO:0006952 defense response;GO:0006950 response to stress;GO:0050896 response to stimulus	common
AT5G21020	6352	6010	7297	16303	15652	16371	161.331	169.976	182.584	460.114	408.842	435.879	1.76416e-30	-1.29459	down	AT5G21020	uncharacterized protein		specific
AT4G00370	641	566	627	1479	1553	1483	6.85141	6.71014	6.61068	17.5633	17.1333	16.6693	1.12471e-18	-1.29451	down	ANTR2	Major facilitator superfamily protein	GO:0015882 L-ascorbic acid transmembrane transport;GO:0010028 xanthophyll cycle;GO:0035461 vitamin transmembrane transport	specific
AT1G62780	43	22	36	64	97	86	1.03034	0.580871	0.83367	1.7135	2.44617	2.24003	0.000172173	-1.29139	down	AT1G62780	dimethylallyl, adenosine tRNA methylthiotransferase		specific
AT2G18280	5066	4282	4847	10926	11983	11893	60.7611	57.2821	57.3648	145.909	148.15	149.848	3.75349e-34	-1.2885	down	TLP2	tubby like protein 2	GO:0009620 response to fungus;GO:0043207 response to external biotic stimulus;GO:0051707 response to other organism	common
AT3G55250	95	112	107	272	253	246	1.87196	2.45664	2.07345	5.9658	5.13053	5.08347	1.5996e-08	-1.28647	down	PDE329	calcium homeostasis regulator	GO:0048564 photosystem I assembly;GO:0019684 photosynthesis, light reaction;GO:0015979 photosynthesis	specific
AT3G09210	262	175	207	548	494	522	5.01586	3.74644	3.8117	11.8095	9.83606	10.6012	7.78e-13	-1.28167	down	PTAC13	plastid transcriptionally active 13	GO:0140673 transcription elongation-coupled chromatin remodeling;GO:0006368 transcription elongation by RNA polymerase II;GO:0006354 DNA-templated transcription elongation	specific
AT5G53580	200	186	254	518	521	516	3.75605	3.6639	4.25244	10.847	9.1907	9.41472	8.66037e-13	-1.27977	down	PLR1	NAD(P)-linked oxidoreductase superfamily protein	GO:0042820 vitamin B6 catabolic process;GO:0042821 pyridoxal biosynthetic process;GO:0009443 pyridoxal 5'-phosphate salvage	specific
AT3G13740	307	237	231	570	717	604	5.63054	4.90042	4.139	11.6896	13.6004	11.8268	8.8617e-15	-1.27837	down	AT3G13740	Ribonuclease III family protein	GO:0000476 maturation of 4.5S rRNA;GO:0000967 rRNA 5'-end processing;GO:0000966 RNA 5'-end processing	common
AT1G29180	45	7	57	93	79	86	0.761991	0.115204	0.952161	1.75609	1.38296	1.53456	0.00362778	-1.27824	down	AT1G29180	Cysteine/Histidine-rich C1 domain family protein	GO:0008150 biological_process	specific
AT4G28520	57	59	68	125	156	168	0.722348	0.835696	0.846298	1.76249	2.0278	2.23964	4.31579e-06	-1.27716	down	CRU3	cruciferin 3	GO:0010431 seed maturation;GO:0071215 cellular response to abscisic acid stimulus;GO:0097306 cellular response to alcohol	specific
AT1G12090	3126	2799	3201	7473	7152	7518	81.2901	81.0276	82.0002	215.939	191.273	204.948	9.68608e-36	-1.27522	down	ELP	extensin-like protein		specific
AT3G48690	1222	1118	1334	2872	3041	3000	23.5117	23.9445	25.2785	61.4025	60.179	60.5091	3.17023e-25	-1.27406	down	CXE12	alpha/beta-Hydrolases superfamily protein		common
AT5G27230	26	38	38	97	79	72	0.177536	0.295419	0.260246	0.764757	0.571033	0.529963	0.000181198	-1.27383	down	AT5G27230	Frigida-like protein	GO:0008150 biological_process	specific
AT5G28630	161	145	175	343	416	409	5.94124	5.9389	6.34641	14.0417	15.78	15.8031	8.91139e-11	-1.27342	down	AT5G28630	glycine-rich protein		specific
AT2G01620	181	142	185	397	432	400	4.00188	3.49555	4.04335	9.82162	9.89949	9.31229	4.85472e-11	-1.27325	down	MEE11	RNI-like superfamily protein	GO:0009793 embryo development ending in seed dormancy;GO:0009790 embryo development;GO:0016567 protein ubiquitination	specific
AT2G45180	336	325	403	817	831	931	11.321	12.1854	13.3813	30.6031	28.7953	32.8909	4.67892e-17	-1.27306	down	AT2G45180	Bifunctional inhibitor/lipid-transfer protein/seed storage 2S albumin superfamily protein	GO:0002220 innate immune response activating cell surface receptor signaling pathway;GO:0002429 immune response-activating cell surface receptor signaling pathway;GO:0002768 immune response-regulating cell surface receptor signaling pathway	specific
AT4G36230	17	39	29	77	76	55	0.566272	1.4703	0.94727	2.93146	2.66315	1.95962	0.000371077	-1.2684	down	AT4G36230	uncharacterized protein		specific
AT4G36040	2868	2350	2948	6343	6733	6622	59.3822	54.1722	60.1169	145.943	143.373	143.724	2.75487e-35	-1.26799	down	J11	Chaperone DnaJ-domain superfamily protein		common
AT5G26660	368	389	326	769	969	897	6.03417	7.11252	5.27673	14.0353	16.376	15.4397	2.89399e-17	-1.26677	down	MYB86	myb domain protein 86	GO:0045892 negative regulation of DNA-templated transcription;GO:1902679 negative regulation of RNA biosynthetic process;GO:0051253 negative regulation of RNA metabolic process	specific
AT4G02075	165	166	193	419	427	418	4.15595	4.15231	4.72271	11.1467	10.6678	10.2581	5.22777e-11	-1.26504	down	PIT1	RING/FYVE/PHD zinc finger superfamily protein		specific
AT1G01080	82	95	107	221	249	216	1.36833	1.79672	1.7733	4.20395	4.40293	3.90059	1.05843e-07	-1.26356	down	AT1G01080	RNA-binding (RRM/RBD/RNP motifs) family protein		specific
AT5G05710	184	160	250	500	392	529	6.70611	6.48185	8.97491	20.3074	14.7096	20.2641	1.91997e-07	-1.26349	down	AT5G05710	Pleckstrin homology (PH) domain superfamily protein		common
AT5G53250	1298	1305	1488	3253	3315	3285	58.0417	65.0032	65.5588	161.67	152.493	154.009	1.28431e-26	-1.26234	down	AGP22	arabinogalactan protein 22		specific
AT3G12820	37	52	64	115	129	125	0.93387	1.46745	1.59654	3.25715	3.39202	3.34501	2.27065e-05	-1.26109	down	MYB10	myb domain protein 10	GO:1990532 stress response to nickel ion;GO:1990641 response to iron ion starvation;GO:0097501 stress response to metal ion	specific
AT4G12310	35	31	34	87	83	70	0.441119	0.433918	0.417078	1.22206	1.07478	0.923142	0.000263345	-1.26005	down	CYP706A5	cytochrome P450, family 706, subfamily A, polypeptide 5		common
AT5G64100	14268	12545	14437	32562	33489	33033	263.041	257.503	262.191	667.033	634.925	638.358	1.51781e-19	-1.26003	down	AT5G64100	Peroxidase superfamily protein	GO:0006979 response to oxidative stress;GO:0006950 response to stress;GO:0050896 response to stimulus	specific
AT1G12110	6163	5436	6133	13774	14223	14605	65.9526	64.7709	64.6625	163.798	156.541	163.847	1.60371e-30	-1.25963	down	NRT1.1	nitrate transporter 1.1	GO:0010540 basipetal auxin transport;GO:0015706 nitrate transmembrane transport;GO:0006857 oligopeptide transport	common
AT2G24240	244	279	310	650	645	707	3.31045	4.21475	4.15296	9.81447	9.01927	10.0716	6.34156e-15	-1.25727	down	AT2G24240	BTB/POZ domain with WD40/YVTN repeat-like protein	GO:0051260 protein homooligomerization;GO:0051259 protein complex oligomerization;GO:0065003 protein-containing complex assembly	common
AT2G46220	1139	924	1168	2478	2624	2614	23.1836	20.9417	23.4187	56.0471	54.9258	55.7762	1.55215e-22	-1.25374	down	AT2G46220	DUF2358 family protein (DUF2358)		specific
AT1G24530	901	851	977	2051	2224	2258	13.9244	14.6458	14.8689	35.2141	35.3475	36.5787	9.02787e-21	-1.25317	down	AT1G24530	Transducin/WD40 repeat-like superfamily protein		specific
AT1G16916	41	39	60	113	108	112	2.00221	2.10769	2.86657	6.16921	5.45936	5.72991	5.62344e-05	-1.25211	down	AT1G16916	uncharacterized protein	GO:0008150 biological_process	specific
AT5G65925	403	314	377	898	811	896	13.0303	11.2763	11.9944	32.2602	26.9381	30.367	1.73e-16	-1.25139	down	AT5G65925	uncharacterized protein		specific
AT4G01310	464	435	495	1128	1081	1118	10.0736	10.517	10.5852	27.2185	24.1481	25.4636	8.02322e-17	-1.25086	down	AT4G01310	Ribosomal L5P family protein	GO:0006412 translation;GO:0010467 gene expression;GO:0009059 macromolecule biosynthetic process	specific
AT1G23870	4242	3690	4085	9194	9784	9712	32.5973	31.5175	30.9198	78.5093	77.3474	78.2556	1.31968e-33	-1.24997	down	TPS9	trehalose-phosphatase/synthase 9	GO:0005992 trehalose biosynthetic process;GO:0005991 trehalose metabolic process;GO:0046351 disaccharide biosynthetic process	common
AT5G26742	2163	2096	2281	4545	5424	5676	17.3541	18.6121	17.8094	41.2672	43.8442	46.6205	9.77139e-32	-1.24895	down	emb1138	DEAD box RNA helicase (RH3)	GO:0000373 Group II intron splicing;GO:0000375 RNA splicing, via transesterification reactions;GO:0000377 RNA splicing, via transesterification reactions with bulged adenosine as nucleophile	specific
AT1G74770	1519	1344	1709	3421	3911	3559	8.89361	8.75824	9.85552	22.255	23.548	21.8406	6.1224e-28	-1.24836	down	AT1G74770	zinc ion binding protein	GO:0098711 iron ion import across plasma membrane;GO:0033212 iron import into cell;GO:0034755 iron ion transmembrane transport	specific
AT5G43520	1199	1054	1133	2578	2743	2755	36.3792	35.6095	33.8761	86.9621	85.6158	87.6663	4.74977e-23	-1.24782	down	AT5G43520	Cysteine/Histidine-rich C1 domain family protein		specific
AT5G01210	4896	4572	5052	10740	12371	11549	62.1139	64.5754	63.1318	151.394	161.394	153.575	3.32074e-32	-1.24772	down	AT5G01210	HXXXD-type acyl-transferase family protein		common
AT1G64510	284	230	285	613	579	707	7.51127	6.74992	7.41891	18.0063	15.7283	19.5906	4.06375e-14	-1.24742	down	AT1G64510	Translation elongation factor EF1B/ribosomal protein S6 family protein	GO:0006412 translation;GO:0010467 gene expression;GO:0009059 macromolecule biosynthetic process	specific
AT1G13820	176	180	201	442	435	450	3.11298	3.55284	3.50244	8.71952	7.93544	8.37722	4.37659e-11	-1.24644	down	AT1G13820	alpha/beta-Hydrolases superfamily protein		common
AT5G18850	313	285	374	788	748	771	10.6973	10.8711	12.6153	29.9834	26.3531	27.6761	9.70697e-16	-1.24624	down	AT5G18850	Low-density receptor-like protein		specific
AT3G47290	33	35	25	89	64	69	0.386251	0.454971	0.277501	1.14644	0.766791	0.836307	0.00040235	-1.24595	down	PLC8	phosphatidylinositol-speciwc phospholipase C8	GO:0035556 intracellular signal transduction;GO:0007165 signal transduction;GO:0023052 signaling	specific
AT4G36900	382	336	410	900	860	917	8.52572	8.34768	8.9976	22.3197	19.7394	21.4425	1.8682e-16	-1.24469	down	RAP2.10	uncharacterized protein	GO:1900057 positive regulation of leaf senescence;GO:1900055 regulation of leaf senescence;GO:0051094 positive regulation of developmental process	specific
AT2G44340	36	55	49	96	114	126	1.44016	2.43145	1.92144	4.26143	4.70989	5.32201	4.46024e-05	-1.24385	down	AT2G44340	VQ motif-containing protein	GO:0090351 seedling development;GO:0071215 cellular response to abscisic acid stimulus;GO:0097306 cellular response to alcohol	common
AT2G28160	658	571	596	1355	1512	1477	12.7833	12.3398	11.4021	29.2679	30.2171	30.0956	3.14581e-17	-1.24378	down	FRU	FER-like regulator of iron uptake	GO:0034756 regulation of iron ion transport;GO:0010959 regulation of metal ion transport;GO:0010039 response to iron ion	specific
AT1G09750	503	345	442	905	1135	1019	7.28319	5.55795	6.29994	14.5548	16.8954	15.4657	1.35801e-16	-1.24309	down	AT1G09750	Eukaryotic aspartyl protease family protein	GO:0009627 systemic acquired resistance;GO:0140546 defense response to symbiont;GO:0098542 defense response to other organism	specific
AT1G50290	37	36	43	63	120	94	0.945117	1.01966	1.10145	1.82072	3.21099	2.55008	0.00091399	-1.24163	down	AT1G50290	uncharacterized protein	GO:0006979 response to oxidative stress;GO:0006950 response to stress;GO:0050896 response to stimulus	specific
AT3G13750	8016	7130	7840	17478	18857	18235	55.3126	54.7806	53.2915	134.006	133.812	131.891	1.55379e-26	-1.24134	down	BGAL1	beta galactosidase 1	GO:0005975 carbohydrate metabolic process;GO:0044238 primary metabolic process;GO:0008152 metabolic process	specific
AT1G73655	178	185	209	411	431	517	4.7978	5.5397	5.5526	12.3114	11.9562	14.6151	3.41806e-11	-1.24059	down	AT1G73655	FKBP-like peptidyl-prolyl cis-trans isomerase family protein	GO:0019060 intracellular transport of viral protein in host cell;GO:0030581 symbiont intracellular protein transport in host;GO:0046719 regulation by virus of viral protein levels in host cell	common
AT2G26980	1863	1684	1944	4155	4402	4462	22.5862	22.4865	23.2199	55.8547	54.6609	57.212	4.52372e-31	-1.24031	down	CIPK3	CBL-interacting protein kinase 3	GO:0009738 abscisic acid-activated signaling pathway;GO:0009735 response to cytokinin;GO:0071215 cellular response to abscisic acid stimulus	common
AT5G18340	36	30	32	50	103	81	0.539756	0.511004	0.470967	0.856199	1.62296	1.30765	0.003477	-1.23996	down	AT5G18340	ARM repeat superfamily protein	GO:1900034 regulation of cellular response to heat;GO:0080135 regulation of cellular response to stress;GO:0080134 regulation of response to stress	specific
AT3G18500	95	59	73	166	178	192	1.49172	1.08503	1.31786	2.96059	3.05555	3.36513	2.23341e-06	-1.2394	down	AT3G18500	DNAse I-like superfamily protein	GO:0008150 biological_process	specific
AT3G48530	5256	4500	4953	11166	12128	11565	73.8481	70.3979	68.5543	174.325	175.243	170.32	1.26176e-31	-1.23924	down	KING1	SNF1-related protein kinase regulatory subunit gamma 1		common
AT5G14910	182	196	157	417	419	439	5.09302	6.09081	4.32907	12.9964	12.0678	12.893	7.92482e-11	-1.23921	down	AT5G14910	Heavy metal transport/detoxification superfamily protein		specific
AT2G28960	1138	968	1043	2370	2613	2477	9.03737	8.82362	8.18433	20.8991	21.4115	20.6073	8.82496e-22	-1.23813	down	AT2G28960	Leucine-rich repeat protein kinase family protein	GO:0016310 phosphorylation;GO:0006796 phosphate-containing compound metabolic process;GO:0006793 phosphorus metabolic process	specific
AT4G25400	214	222	202	512	458	543	7.41149	8.5473	6.98476	19.5858	16.0148	19.6819	5.15531e-12	-1.23649	down	AT4G25400	basic helix-loop-helix (bHLH) DNA-binding superfamily protein	GO:0006355 regulation of DNA-templated transcription;GO:2001141 regulation of RNA biosynthetic process;GO:0051252 regulation of RNA metabolic process	specific
AT3G06980	573	539	538	1271	1411	1228	5.04028	5.23812	4.61766	12.3425	12.7252	11.323	1.08378e-16	-1.23614	down	AT3G06980	DEA(D/H)-box RNA helicase family protein	GO:0006968 cellular defense response;GO:0006952 defense response;GO:0006950 response to stress	specific
AT5G50012	862	852	833	1976	2105	1957	10.5995	11.6684	10.0914	27.0111	26.6256	25.2366	1.31432e-19	-1.23613	down	None	None	None	specific
AT4G34810	43	60	60	139	110	137	3.06045	4.735	4.23446	11.0277	8.10409	10.2919	2.44151e-05	-1.23484	down	AT4G34810	SAUR-like auxin-responsive protein family	GO:0009733 response to auxin;GO:0009725 response to hormone;GO:0009719 response to endogenous stimulus	specific
AT1G32550	62	61	64	167	133	141	1.72907	1.88428	1.75368	5.15388	3.80707	4.10077	1.06451e-05	-1.23482	down	FdC2	2Fe-2S ferredoxin-like superfamily protein	GO:0022900 electron transport chain;GO:0006091 generation of precursor metabolites and energy;GO:0008152 metabolic process	specific
AT2G46250	55	57	48	134	124	121	0.70809	0.819573	0.612849	1.93761	1.66486	1.65316	2.73715e-05	-1.23388	down	AT2G46250	myosin heavy chain-like protein		specific
AT2G05620	145	147	203	346	394	427	4.3109	4.86032	5.93936	11.4375	12.0568	13.3123	3.37603e-10	-1.23305	down	PGR5	proton gradient regulation 5	GO:0071484 cellular response to light intensity;GO:0010117 photoprotection;GO:0009773 photosynthetic electron transport in photosystem I	specific
AT1G33100	92	67	96	188	200	211	1.4221	1.15344	1.46064	3.21469	3.16867	3.41824	9.50534e-07	-1.233	down	AT1G33100	MATE efflux family protein	GO:0046618 xenobiotic export from cell;GO:1990961 xenobiotic detoxification by transmembrane export across the plasma membrane;GO:0042908 xenobiotic transport	specific
AT2G36210	90	105	133	256	251	266	2.68617	3.48926	3.8877	8.48127	7.69784	8.3165	6.24858e-08	-1.23211	down	AT2G36210	SAUR-like auxin-responsive protein family	GO:0009733 response to auxin;GO:0009725 response to hormone;GO:0009719 response to endogenous stimulus	specific
AT1G49320	682	627	650	1549	1563	1510	13.4937	13.8247	12.6661	34.078	31.8351	31.3534	2.60876e-17	-1.2321	down	USPL1	unknown seed protein like 1	GO:0048316 seed development;GO:0010154 fruit development;GO:0048608 reproductive structure development	specific
AT3G62040	5824	5236	5251	12277	13223	13022	151.293	150.911	134.283	354.309	351.497	353.762	1.9984e-30	-1.23189	down	AT3G62040	Haloacid dehalogenase-like hydrolase (HAD) superfamily protein	GO:0008150 biological_process	common
AT4G31510	342	339	328	826	810	746	9.84252	10.8698	9.3028	26.4325	23.9911	22.5402	8.59293e-16	-1.23147	down	AT4G31510	major centromere autoantigen B-like protein	GO:0010043 response to zinc ion;GO:0046686 response to cadmium ion;GO:0010038 response to metal ion	common
AT4G38830	130	136	165	341	325	347	1.39163	1.64816	1.78151	4.18892	3.64992	3.9998	2.57514e-09	-1.22881	down	CRK26	cysteine-rich RLK (RECEPTOR-like protein kinase) 26		specific
AT5G16110	5850	5398	5428	12359	14111	12846	90.7174	93.2	82.9197	212.978	225.057	208.837	4.25653e-30	-1.22844	down	AT5G16110	uncharacterized protein		common
AT1G07700	255	218	220	565	539	522	5.13303	5.01486	4.54319	13.2664	11.6526	11.4149	2.19769e-12	-1.22556	down	AT1G07700	Thioredoxin superfamily protein		specific
AT2G31840	169	184	53	267	358	346	3.21415	3.87175	0.942106	5.5906	6.92871	6.92787	0.000369889	-1.2246	down	MRL7-L	Thioredoxin superfamily protein	GO:0009658 chloroplast organization;GO:0009657 plastid organization;GO:0006996 organelle organization	common
AT3G22460	351	270	304	688	716	762	5.3176	4.50119	4.41542	10.6166	11.0544	11.9373	7.56756e-15	-1.22383	down	OASA2	O-acetylserine (thiol) lyase (OAS-TL) isoform A2	GO:0006535 cysteine biosynthetic process from serine;GO:0019344 cysteine biosynthetic process;GO:0006534 cysteine metabolic process	common
AT4G24810	103	150	143	284	336	315	1.29734	2.1607	1.80736	4.12941	4.51419	4.27854	6.01421e-09	-1.22322	down	AT4G24810	Protein kinase superfamily protein	GO:0008150 biological_process	common
AT4G34020	336	260	346	692	773	736	4.31439	3.62894	4.34015	9.87207	9.84867	9.87782	6.65934e-15	-1.22295	down	DJ1C	Class I glutamine amidotransferase-like superfamily protein	GO:0009658 chloroplast organization;GO:0009657 plastid organization;GO:0006996 organelle organization	common
AT3G61630	457	361	388	972	902	943	7.74687	6.80434	6.47897	18.3012	15.73	16.7478	5.22477e-16	-1.22131	down	CRF6	cytokinin response factor 6	GO:0048825 cotyledon development;GO:0048366 leaf development;GO:0048827 phyllome development	specific
AT2G35410	269	240	276	533	675	632	5.50557	5.46457	5.56241	12.1478	14.0714	13.3473	1.87395e-13	-1.22105	down	AT2G35410	RNA-binding (RRM/RBD/RNP motifs) family protein		specific
AT5G06570	421	370	456	947	1000	966	8.71367	7.69628	8.63913	20.5517	21.2628	20.0811	4.79801e-16	-1.22078	down	AT5G06570	alpha/beta-Hydrolases superfamily protein		specific
AT3G04550	249	229	239	471	635	578	3.74933	3.84664	3.54329	7.88264	9.84265	9.131	1.06731e-12	-1.22077	down	AT3G04550	rubisco accumulation factor-like protein	GO:0110102 ribulose bisphosphate carboxylase complex assembly;GO:0065003 protein-containing complex assembly;GO:0043933 protein-containing complex organization	specific
AT4G12510	985	874	1813	1976	3279	3304	39.6052	39.1299	71.8451	88.365	135.701	139.376	0.00148958	-1.22061	down	AT4G12510	Bifunctional inhibitor/lipid-transfer protein/seed storage 2S albumin superfamily protein	GO:0008150 biological_process	specific
AT4G23400	6068	5324	6107	13384	13610	13825	122.853	120.014	121.817	301.126	283.395	293.427	5.73363e-29	-1.21775	down	PIP1;5	plasma membrane intrinsic protein 1;5	GO:0006833 water transport;GO:0042044 fluid transport;GO:0055085 transmembrane transport	specific
AT5G64130	2898	2510	3195	6342	6829	6869	90.3081	87.6183	98.5299	223.359	222.754	227.946	1.08882e-32	-1.21693	down	AT5G64130	cAMP-regulated phosphoprotein 19-related protein		common
AT3G23880	291	215	303	656	635	585	5.63777	4.64532	5.79555	14.138	12.6769	11.9	2.34369e-13	-1.21641	down	AT3G23880	F-box and associated interaction domains-containing protein		specific
AT1G17220	886	842	841	1895	2209	1896	5.49512	5.80972	5.13797	13.0541	14.0865	12.3211	5.86946e-19	-1.21424	down	FUG1	Translation initiation factor 2, small GTP-binding protein	GO:0006413 translational initiation;GO:0006412 translation;GO:0010467 gene expression	specific
AT4G33790	297	285	344	662	755	739	3.92901	4.20475	4.4856	9.74122	10.164	10.2595	1.21438e-14	-1.21319	down	CER4	Jojoba acyl CoA reductase-related male sterility protein	GO:0010025 wax biosynthetic process;GO:0010166 wax metabolic process;GO:1901570 fatty acid derivative biosynthetic process	specific
AT1G46768	156	154	151	328	406	341	4.25645	4.68276	4.04749	9.95908	11.397	9.76264	1.63786e-09	-1.21015	down	RAP2.1	uncharacterized protein	GO:0045893 positive regulation of DNA-templated transcription;GO:1902680 positive regulation of RNA biosynthetic process;GO:0051254 positive regulation of RNA metabolic process	common
AT3G26720	4891	4616	4810	10180	11792	11348	33.7148	35.4294	32.6664	77.9797	83.5986	82.0046	1.05939e-30	-1.20964	down	AT3G26720	Glycosyl hydrolase family 38 protein	GO:0006013 mannose metabolic process;GO:0019318 hexose metabolic process;GO:0005996 monosaccharide metabolic process	specific
AT1G53163	79	98	84	212	213	184	1.74284	2.43051	1.83056	5.24948	4.86531	4.29853	9.53444e-07	-1.20915	down	AT1G53163	membrane-associated kinase regulator		specific
AT4G17560	334	300	303	737	719	719	6.50702	6.49766	5.81499	15.9524	14.3952	14.6713	1.23781e-14	-1.20884	down	AT4G17560	Ribosomal protein L19 family protein	GO:0006412 translation;GO:0010467 gene expression;GO:0009059 macromolecule biosynthetic process	specific
AT1G26800	231	246	248	540	568	578	4.30024	5.09854	4.53881	11.1826	10.8869	11.2898	1.73137e-12	-1.20787	down	AT1G26800	RING/U-box superfamily protein	GO:0061635 regulation of protein complex stability;GO:0071218 cellular response to misfolded protein;GO:0071629 cytoplasm protein quality control by the ubiquitin-proteasome system	common
AT1G72640	38	41	67	99	119	119	0.723715	0.881642	1.28496	2.21749	2.39365	2.45338	9.36819e-05	-1.20522	down	AT1G72640	NAD(P)-binding Rossmann-fold superfamily protein	GO:0008150 biological_process	specific
AT3G49860	217	267	265	585	584	569	7.26375	9.94908	8.74739	21.7861	20.1022	19.9601	1.04019e-12	-1.20387	down	ARLA1B	ADP-ribosylation factor-like A1B	GO:0051607 defense response to virus;GO:0009615 response to virus;GO:0140546 defense response to symbiont	common
AT3G62160	229	184	128	395	471	390	3.61316	3.23259	1.98249	6.94814	7.66257	6.46604	3.32389e-10	-1.20173	down	AT3G62160	HXXXD-type acyl-transferase family protein		specific
AT3G09550	42	19	31	59	80	72	0.443081	0.221013	0.319777	0.700974	0.878864	0.812168	0.000909817	-1.20167	down	AT3G09550	Ankyrin repeat family protein	GO:0008150 biological_process	specific
AT5G65220	814	633	751	1694	1643	1720	24.1389	20.9196	21.9503	55.8677	50.1545	53.5115	5.00145e-17	-1.2006	down	AT5G65220	Ribosomal L29 family protein	GO:0006412 translation;GO:0010467 gene expression;GO:0009059 macromolecule biosynthetic process	specific
AT3G47710	55	69	51	148	126	132	4.4391	6.24677	4.11127	13.4442	10.5433	11.3224	2.68967e-05	-1.19981	down	BNQ3	BANQUO 3	GO:0048506 regulation of timing of meristematic phase transition;GO:0048510 regulation of timing of transition from vegetative to reproductive phase;GO:0040034 regulation of development, heterochronic	specific
AT1G78630	662	575	666	1428	1442	1507	14.8322	14.3437	14.7015	35.5732	33.2485	35.4258	4.31032e-16	-1.19773	down	emb1473	Ribosomal protein L13 family protein	GO:0009793 embryo development ending in seed dormancy;GO:0009790 embryo development;GO:0048316 seed development	specific
AT5G43580	482	584	667	1283	1283	1427	21.3796	28.8209	29.1635	63.2342	58.5584	66.3538	8.90624e-16	-1.1962	down	UPI	Serine protease inhibitor, potato inhibitor I-type family protein	GO:0002213 defense response to insect;GO:0009611 response to wounding;GO:0050832 defense response to fungus	common
AT1G69600	416	395	390	893	880	994	13.0243	13.759	12.0415	31.1127	28.3771	32.6418	1.61049e-15	-1.19603	down	ZFHD1	zinc finger homeodomain 1	GO:0045893 positive regulation of DNA-templated transcription;GO:1902680 positive regulation of RNA biosynthetic process;GO:0051254 positive regulation of RNA metabolic process	common
AT4G32260	905	801	767	1851	1959	1886	19.9909	19.7171	16.6922	45.4494	44.5265	43.6932	5.53162e-18	-1.19553	down	PDE334	ATPase, F0 complex, subunit B/B', bacterial/chloroplast	GO:0006754 ATP biosynthetic process;GO:0015986 proton motive force-driven ATP synthesis;GO:0009145 purine nucleoside triphosphate biosynthetic process	specific
AT2G22330	8672	7633	8358	18308	19620	18784	105.279	103.177	99.9567	246.971	244.956	239.041	4.3017e-24	-1.19551	down	CYP79B3	cytochrome P450, family 79, subfamily B, polypeptide 3	GO:0006569 tryptophan catabolic process;GO:0009684 indoleacetic acid biosynthetic process;GO:0042436 indole-containing compound catabolic process	specific
AT2G45740	138	113	167	303	335	319	2.75242	2.49597	3.26938	6.72092	6.89437	6.69504	1.47685e-08	-1.19527	down	PEX11D	peroxin 11D	GO:0016559 peroxisome fission;GO:0007031 peroxisome organization;GO:0048285 organelle fission	common
AT5G51780	1202	1066	1358	2770	2628	2901	28.8213	28.3998	31.7669	72.4212	63.7666	72.034	1.67571e-21	-1.19309	down	AT5G51780	basic helix-loop-helix (bHLH) DNA-binding superfamily protein	GO:0006355 regulation of DNA-templated transcription;GO:2001141 regulation of RNA biosynthetic process;GO:0051252 regulation of RNA metabolic process	specific
AT2G21540	294	266	276	635	660	620	3.4752	3.21994	3.35035	8.31192	7.96312	7.43316	3.20779e-13	-1.18928	down	SFH3	SEC14-like 3	GO:0009908 flower development;GO:0090567 reproductive shoot system development;GO:0048367 shoot system development	specific
AT2G16005	5071	4274	5028	10882	11097	10847	156.221	146.588	152.585	372.511	351.601	350.284	1.76167e-29	-1.18836	down	AT2G16005	MD-2-related lipid recognition domain-containing protein	GO:0032366 intracellular sterol transport;GO:0015918 sterol transport;GO:0032365 intracellular lipid transport	common
AT1G16110	251	181	238	505	515	506	2.42889	1.95177	2.27295	5.43895	5.13456	5.133	3.60236e-11	-1.18814	down	WAKL6	wall associated kinase-like 6	GO:0007166 cell surface receptor signaling pathway;GO:0007165 signal transduction;GO:0023052 signaling	common
AT3G29185	224	215	217	496	520	486	3.40186	3.50598	3.28635	8.54223	8.05147	7.45764	3.59369e-11	-1.18723	down	AT3G29185	glutamate NMDA receptor subunit epsilon-1, putative (DUF3598)	GO:0033614 chloroplast proton-transporting ATP synthase complex assembly;GO:0031334 positive regulation of protein-containing complex assembly;GO:0043461 proton-transporting ATP synthase complex assembly	specific
AT3G45780	1734	1236	1682	3295	3655	3635	11.8128	9.37368	11.2898	24.9402	25.6062	25.9626	5.93614e-25	-1.18586	down	PHOT1	phototropin 1	GO:0010155 regulation of proton transport;GO:0009904 chloroplast accumulation movement;GO:1904062 regulation of monoatomic cation transmembrane transport	specific
AT5G50940	69	52	66	134	162	130	0.777017	0.602804	0.743537	1.4477	1.72432	1.62386	2.96859e-05	-1.18515	down	AT5G50940	RNA-binding KH domain-containing protein	GO:0006366 transcription by RNA polymerase II;GO:0006351 DNA-templated transcription;GO:0032774 RNA biosynthetic process	specific
AT5G26820	651	566	522	1204	1381	1392	6.96702	6.7368	5.50568	14.3444	15.2352	15.662	1.63003e-15	-1.18316	down	IREG3	iron-regulated protein 3	GO:0034755 iron ion transmembrane transport;GO:0006826 iron ion transport;GO:0006879 intracellular iron ion homeostasis	specific
AT1G55380	130	116	130	253	349	256	1.48527	1.48039	1.46474	3.2254	4.13069	3.0876	5.90204e-08	-1.1813	down	AT1G55380	Cysteine/Histidine-rich C1 domain family protein	GO:0008150 biological_process	specific
AT3G02493	12	30	25	55	50	49	0.65403	1.80425	1.35631	3.34759	2.79716	2.82589	0.00264572	-1.18021	down	RTFL19	ROTUNDIFOLIA like 19	GO:0008285 negative regulation of cell population proliferation;GO:0042127 regulation of cell population proliferation;GO:0048367 shoot system development	specific
AT1G48690	193	194	228	440	439	516	5.99173	6.70628	6.96986	15.2408	14.0699	16.8487	2.00975e-10	-1.17591	down	AT1G48690	Auxin-responsive GH3 family protein		common
AT2G03530	155	152	186	369	386	362	2.43703	2.08031	2.61457	5.15952	5.02263	4.74724	3.26959e-09	-1.17573	down	UPS2	ureide permease 2	GO:0015720 allantoin transport;GO:0043100 pyrimidine nucleobase salvage;GO:0015855 pyrimidine nucleobase transport	common
AT1G55330	374	384	621	1111	892	1102	19.9915	22.8385	32.7384	66.0664	49.0811	61.8416	7.15386e-07	-1.17567	down	AGP21	arabinogalactan protein 21		specific
AT5G44410	654	653	650	1455	1570	1421	8.49739	9.45353	8.3254	21.0284	20.9971	19.3764	9.04844e-16	-1.17484	down	AT5G44410	FAD-binding Berberine family protein		specific
AT4G22990	88	83	100	208	200	205	0.815126	0.863994	0.920784	2.16205	1.92015	2.01396	2.14566e-06	-1.17454	down	AT4G22990	Major Facilitator Superfamily with SPX (SYG1/Pho81/XPR1) domain-containing protein	GO:1905011 transmembrane phosphate ion transport from cytosol to vacuole;GO:0034486 vacuolar transmembrane transport;GO:0035435 phosphate ion transmembrane transport	specific
AT4G29740	503	372	456	946	1091	972	6.13764	5.06475	5.49695	12.8575	13.7597	12.4656	5.98488e-15	-1.17409	down	CKX4	cytokinin oxidase 4	GO:0009823 cytokinin catabolic process;GO:0042447 hormone catabolic process;GO:0009690 cytokinin metabolic process	specific
AT1G02900	2297	2088	2609	5347	5011	5434	90.667	91.7927	101.455	234.569	203.432	224.87	6.74832e-30	-1.17323	down	RALF1	rapid alkalinization factor 1	GO:0030308 negative regulation of cell growth;GO:0045926 negative regulation of growth;GO:0019722 calcium-mediated signaling	specific
AT3G51325	48	35	35	102	79	85	1.52801	1.26111	1.09473	3.6588	2.61252	2.8734	0.000445474	-1.17313	down	AT3G51325	RING/U-box superfamily protein	GO:0008150 biological_process	specific
Arabidopsis_thaliana_newGene_261	184	101	99	279	277	309	1.37348	0.832341	0.722915	2.31514	2.12481	2.41319	8.34436e-08	-1.17082	down	None	None	None	specific
AT4G19420	916	920	963	2052	2185	2095	11.5755	12.9444	11.9584	28.7379	28.3194	27.8169	3.29152e-18	-1.16961	down	AT4G19420	Pectinacetylesterase family protein		specific
AT2G39040	574	579	610	1261	1460	1265	10.758	12.0774	11.2532	26.2769	28.1402	24.8501	3.88039e-15	-1.1678	down	AT2G39040	Peroxidase superfamily protein	GO:0006979 response to oxidative stress;GO:0006950 response to stress;GO:0050896 response to stimulus	specific
AT3G13450	428	391	491	948	1033	968	7.11981	7.26315	8.07839	17.5714	17.7395	16.8944	8.41271e-15	-1.16693	down	DIN4	Transketolase family protein	GO:0043617 cellular response to sucrose starvation;GO:0009083 branched-chain amino acid catabolic process;GO:0009081 branched-chain amino acid metabolic process	specific
AT1G28100	880	749	824	1806	1878	1840	13.7507	12.9941	12.8035	31.2215	30.2841	30.0746	6.64808e-17	-1.1663	down	AT1G28100	uncharacterized protein	GO:0016123 xanthophyll biosynthetic process;GO:0016122 xanthophyll metabolic process;GO:0016109 tetraterpenoid biosynthetic process	common
AT5G45930	51	45	44	129	90	95	0.780668	0.774131	0.669769	2.20685	1.42439	1.53803	0.000237971	-1.16509	down	CHLI2	magnesium chelatase i2	GO:0015995 chlorophyll biosynthetic process;GO:0006779 porphyrin-containing compound biosynthetic process;GO:0033014 tetrapyrrole biosynthetic process	specific
AT1G59720	29	25	20	40	66	62	0.31701	0.305074	0.216146	0.498278	0.756999	0.722787	0.00234066	-1.16457	down	CRR28	Tetratricopeptide repeat (TPR)-like superfamily protein	GO:0016556 mRNA modification;GO:0016071 mRNA metabolic process;GO:0009451 RNA modification	specific
AT3G46710	62	68	65	128	150	163	0.549318	0.675143	0.573926	1.27593	1.37963	1.53525	2.7424e-05	-1.16394	down	AT3G46710	NB-ARC domain-containing disease resistance protein		common
Arabidopsis_thaliana_newGene_604	156	165	226	400	397	430	3.97176	4.6799	5.66974	11.3432	10.4276	11.4871	2.08573e-09	-1.16316	down	None	None	None	common
AT3G62860	632	543	608	1251	1413	1342	11.1112	10.6056	10.2478	24.2599	25.4093	24.5181	6.09471e-15	-1.16185	down	AT3G62860	alpha/beta-Hydrolases superfamily protein		specific
AT5G41300	64	100	125	219	223	207	1.68527	2.94273	3.25191	6.4329	6.04531	5.72255	1.57846e-06	-1.15963	down	AT5G41300	Receptor-like protein kinase-related family protein	GO:0008150 biological_process	specific
AT4G09040	331	302	333	692	731	744	5.50452	5.31391	5.24895	12.1675	12.2364	12.8245	1.29529e-13	-1.15947	down	AT4G09040	RNA-binding (RRM/RBD/RNP motifs) family protein		specific
AT3G18320	98	77	94	212	208	181	2.47297	2.16017	2.34554	5.97103	5.42138	4.81012	3.57546e-06	-1.15946	down	AT3G18320	F-box and associated interaction domains-containing protein	GO:0008150 biological_process	common
AT3G26900	339	345	332	770	770	741	6.4567	6.582	5.79104	15.4157	13.8477	13.8101	5.52704e-14	-1.15794	down	SKL1	shikimate kinase like 1	GO:0010027 thylakoid membrane organization;GO:0009668 plastid membrane organization;GO:0061024 membrane organization	specific
AT1G75960	65	40	58	113	123	127	0.799232	0.542365	0.698946	1.54895	1.56346	1.63926	0.000123494	-1.15762	down	AT1G75960	AMP-dependent synthetase and ligase family protein		specific
AT1G30820	4426	3815	3963	8845	9292	9200	40.7939	39.1551	35.9854	90.5896	88.0834	88.8951	3.2656e-29	-1.15717	down	AT1G30820	CTP synthase family protein	GO:0044210 'de novo' CTP biosynthetic process;GO:0006241 CTP biosynthetic process;GO:0009208 pyrimidine ribonucleoside triphosphate metabolic process	common
AT3G28650	129	115	131	253	295	292	1.46805	1.46338	1.47462	3.2068	3.46163	3.49447	1.39031e-07	-1.15663	down	AT3G28650	Cysteine/Histidine-rich C1 domain family protein	GO:0008150 biological_process	common
AT3G18680	294	230	271	593	572	609	4.95779	4.32071	4.50483	11.2274	9.97336	10.7883	6.44663e-12	-1.1563	down	AT3G18680	Amino acid kinase family protein	GO:0044210 'de novo' CTP biosynthetic process;GO:0006241 CTP biosynthetic process;GO:0009208 pyrimidine ribonucleoside triphosphate metabolic process	specific
AT1G05570	7159	6254	7237	14616	16226	15305	26.2627	25.5465	26.1548	59.5825	61.2192	58.8577	7.32362e-25	-1.15487	down	CALS1	callose synthase 1	GO:0006075 (1->3)-beta-D-glucan biosynthetic process;GO:0006074 (1->3)-beta-D-glucan metabolic process;GO:0051274 beta-glucan biosynthetic process	common
AT5G47190	261	243	292	584	594	597	6.47289	6.72182	7.14266	16.1209	15.1835	15.5564	6.62512e-12	-1.15307	down	AT5G47190	Ribosomal protein L19 family protein	GO:0006412 translation;GO:0010467 gene expression;GO:0009059 macromolecule biosynthetic process	specific
AT4G20070	600	505	574	1179	1321	1243	7.46127	6.98663	7.03235	16.2861	16.888	16.1998	1.5078e-14	-1.1513	down	AAH	allantoate amidohydrolase	GO:0010135 ureide metabolic process;GO:0010136 ureide catabolic process;GO:0006145 purine nucleobase catabolic process	common
AT1G60950	609	488	610	1307	1192	1292	16.6939	14.8964	16.4674	39.8423	33.6209	37.1445	1.9244e-14	-1.1512	down	FED A	2Fe-2S ferredoxin-like superfamily protein	GO:0009643 photosynthetic acclimation;GO:0009767 photosynthetic electron transport chain;GO:0022900 electron transport chain	specific
AT1G14030	118	107	148	286	275	266	1.47682	1.49327	1.85075	4.03707	3.58995	3.54299	2.27812e-07	-1.14919	down	LSMT-L	Rubisco methyltransferase family protein	GO:0018023 peptidyl-lysine trimethylation;GO:0018022 peptidyl-lysine methylation;GO:0006479 protein methylation	specific
AT5G19500	23	17	33	51	48	62	0.261308	0.213518	0.369648	0.684913	0.566675	0.760708	0.0037987	-1.14878	down	AT5G19500	Tryptophan/tyrosine permease	GO:0003333 amino acid transmembrane transport;GO:0006865 amino acid transport;GO:0055085 transmembrane transport	specific
AT2G43560	87	45	58	119	174	128	2.06261	1.16054	1.32719	3.17059	4.16455	3.11027	0.000110558	-1.14658	down	AT2G43560	FKBP-like peptidyl-prolyl cis-trans isomerase family protein		specific
AT1G68890	222	259	262	515	535	607	0.947275	1.22943	1.10191	2.44291	2.34847	2.7177	2.32231e-11	-1.14609	down	PHYLLO	2-oxoglutarate decarboxylase/hydro-lyase/magnesium ion-binding protein	GO:0009233 menaquinone metabolic process;GO:0009234 menaquinone biosynthetic process;GO:0042550 photosystem I stabilization	specific
AT2G14910	2001	1531	2048	3887	4346	4121	25.6967	21.8438	25.867	55.2225	55.7235	55.2781	4.44113e-26	-1.14545	down	AT2G14910	MAR-binding filament-like protein		specific
AT5G41590	69	73	83	147	169	184	1.96417	2.29783	2.317	4.65832	4.94314	5.49138	1.71431e-05	-1.14298	down	AT5G41590	LURP-one-like protein (DUF567)		specific
AT4G17250	186	140	146	333	332	380	1.79121	1.50551	1.37979	3.56484	3.29668	3.84478	1.85708e-08	-1.14228	down	AT4G17250	uncharacterized protein	GO:0010286 heat acclimation;GO:0009408 response to heat;GO:0009266 response to temperature stimulus	common
AT4G22840	349	297	282	682	716	658	5.37767	5.12854	4.32564	11.7126	11.422	10.7271	6.83295e-13	-1.14025	down	AT4G22840	Sodium Bile acid symporter family	GO:0097339 glycolate transmembrane transport;GO:1900866 glycolate transport;GO:0015850 organic hydroxy compound transport	common
AT2G31810	2844	2467	2825	5752	6152	6081	35.3977	34.1776	34.6303	79.531	78.7487	79.3224	7.80398e-29	-1.1395	down	AT2G31810	ACT domain-containing small subunit of acetolactate synthase protein	GO:0009099 L-valine biosynthetic process;GO:0006549 isoleucine metabolic process;GO:0009097 isoleucine biosynthetic process	common
AT1G78010	434	353	359	941	793	792	5.24795	4.71065	4.28348	12.6217	9.85935	10.0605	1.63542e-10	-1.1384	down	AT1G78010	tRNA modification GTPase	GO:0006400 tRNA modification;GO:0008033 tRNA processing;GO:0006399 tRNA metabolic process	specific
AT1G77490	81	93	62	180	174	171	1.14455	1.46847	0.873681	2.85312	2.56209	2.55912	1.14661e-05	-1.13657	down	TAPX	thylakoidal ascorbate peroxidase	GO:0071588 hydrogen peroxide mediated signaling pathway;GO:0010019 chloroplast-nucleus signaling pathway;GO:0009631 cold acclimation	specific
AT1G76890	1130	941	964	2029	2441	2240	13.1128	12.1571	11.0161	26.1671	29.1403	27.2562	7.98896e-18	-1.13639	down	GT2	Duplicated homeodomain-like superfamily protein	GO:0006355 regulation of DNA-templated transcription;GO:2001141 regulation of RNA biosynthetic process;GO:0051252 regulation of RNA metabolic process	specific
AT2G40935	164	127	123	306	292	315	4.12051	3.64942	3.14823	8.70103	7.96399	8.3245	9.65632e-08	-1.13613	down	AT2G40935	PLAC8 family protein	GO:0008150 biological_process	specific
AT2G17450	615	517	700	1269	1317	1444	16.9898	15.8954	19.0487	38.9643	37.4135	41.8226	2.87384e-14	-1.13605	down	RHA3A	RING-H2 finger A3A	GO:0016567 protein ubiquitination;GO:0032446 protein modification by small protein conjugation;GO:0070647 protein modification by small protein conjugation or removal	common
AT2G27660	977	934	996	2060	2111	2246	9.64404	10.2667	9.68933	22.6031	21.4445	23.2536	2.22964e-17	-1.13534	down	AT2G27660	Cysteine/Histidine-rich C1 domain family protein		specific
AT4G01820	34	25	32	64	76	60	0.207448	0.17088	0.189479	0.436895	0.483489	0.388972	0.00197684	-1.13421	down	ABCB3	P-glycoprotein 3	GO:0055085 transmembrane transport;GO:0006810 transport;GO:0051234 establishment of localization	specific
AT1G80190	281	299	321	656	679	653	2.8928	3.40379	3.40913	8.24608	8.23852	8.05046	1.56151e-12	-1.13393	down	PSF1	partner of SLD five 1	GO:0006270 DNA replication initiation;GO:0006261 DNA-templated DNA replication;GO:0006260 DNA replication	specific
AT1G61740	4004	3555	4590	8698	9077	8927	53.0328	52.4254	59.8854	128.008	123.634	123.93	5.41507e-28	-1.13378	down	AT1G61740	Sulfite exporter TauE/SafE family protein		specific
AT2G04800	521	518	650	1320	1220	1170	24.9447	28.2101	31.3644	74.5312	64.1218	61.4882	4.68391e-14	-1.13361	down	AT2G04800	uncharacterized protein	GO:0008150 biological_process	specific
AT5G52300	54	42	38	120	87	87	0.571382	0.492569	0.3989	1.41681	0.953955	0.974679	0.000444118	-1.13333	down	LTI65	CAP160 protein	GO:0009738 abscisic acid-activated signaling pathway;GO:0010150 leaf senescence;GO:0090693 plant organ senescence	common
AT5G26010	316	271	244	589	573	670	6.46178	6.17569	4.91013	13.4165	12.0715	14.3885	6.95334e-12	-1.13217	down	AT5G26010	Protein phosphatase 2C family protein		common
AT1G23090	88	94	92	191	220	194	0.868313	1.04256	0.896455	2.11205	2.25656	2.01812	4.62462e-06	-1.13148	down	AST91	sulfate transporter 91	GO:0055085 transmembrane transport;GO:0006810 transport;GO:0051234 establishment of localization	common
AT4G00165	27	32	30	73	61	62	1.01983	1.30942	1.11467	3.06447	2.34341	2.43295	0.00204519	-1.13083	down	AT4G00165	Bifunctional inhibitor/lipid-transfer protein/seed storage 2S albumin superfamily protein	GO:0008150 biological_process	specific
AT1G56200	1437	1487	1733	3494	3269	3463	45.9245	52.9027	54.5625	124.107	107.462	116.031	1.27892e-22	-1.13036	down	EMB1303	embryo defective 1303	GO:0090056 regulation of chlorophyll metabolic process;GO:1901401 regulation of tetrapyrrole metabolic process;GO:0010027 thylakoid membrane organization	specific
AT3G04450	69	53	59	145	133	118	1.06598	0.759435	0.879353	2.04784	1.73265	1.57577	0.000106508	-1.12901	down	AT3G04450	Homeodomain-like superfamily protein	GO:0006355 regulation of DNA-templated transcription;GO:2001141 regulation of RNA biosynthetic process;GO:0051252 regulation of RNA metabolic process	specific
AT4G00960	64	53	94	111	171	180	0.542085	0.478133	1.07759	1.43132	1.79115	1.74883	0.000422204	-1.12852	down	AT4G00960	Protein kinase superfamily protein		specific
AT3G51340	94	107	86	180	204	251	1.02188	1.31344	0.908086	2.16551	2.32535	2.89701	2.90704e-06	-1.12834	down	AT3G51340	Eukaryotic aspartyl protease family protein		specific
AT5G03570	395	307	422	823	807	822	5.39536	4.66133	5.67212	12.4836	11.334	11.7628	1.80685e-13	-1.12652	down	IREG2	iron regulated 2	GO:0035444 nickel cation transmembrane transport;GO:0006824 cobalt ion transport;GO:0010299 detoxification of cobalt ion	specific
AT4G34830	120	122	136	286	251	290	0.740853	0.839965	0.829874	1.97383	1.60316	1.8896	3.48957e-07	-1.12503	down	MRL1	Pentatricopeptide repeat (PPR) superfamily protein	GO:0048255 mRNA stabilization;GO:1902373 negative regulation of mRNA catabolic process;GO:1903312 negative regulation of mRNA metabolic process	specific
AT2G04690	949	942	927	2019	2015	2145	22.1218	24.1737	21.3907	51.8234	47.7221	52.7252	8.16013e-17	-1.12412	down	AT2G04690	Pyridoxamine 5'-phosphate oxidase family protein		specific
AT5G10230	343	317	310	704	684	736	6.65371	6.846	5.92412	15.1933	13.6631	14.9826	8.38907e-13	-1.12337	down	ANNAT7	annexin 7	GO:0009408 response to heat;GO:0009409 response to cold;GO:0009414 response to water deprivation	specific
AT5G19190	148	188	229	416	403	417	5.06075	7.15454	7.732	15.8292	14.1909	14.9653	5.51605e-09	-1.12336	down	AT5G19190	uncharacterized protein		specific
AT2G42280	664	600	582	1292	1416	1338	9.07052	9.1301	7.84002	19.6518	19.9323	19.1924	3.63986e-14	-1.12336	down	FBH4	basic helix-loop-helix (bHLH) DNA-binding superfamily protein	GO:0006808 regulation of nitrogen utilization;GO:0032107 regulation of response to nutrient levels;GO:0043562 cellular response to nitrogen levels	common
AT3G08920	57	36	53	125	102	89	1.54756	1.07513	1.41498	3.79632	2.85298	2.55203	0.000407473	-1.1229	down	AT3G08920	Rhodanese/Cell cycle control phosphatase superfamily protein	GO:0009409 response to cold;GO:0009266 response to temperature stimulus;GO:0009628 response to abiotic stimulus	specific
AT3G45160	1613	1813	1810	3740	3822	3898	67.1604	84.0186	74.2475	173.037	163.652	170.119	2.65079e-24	-1.12005	down	AT3G45160	Putative membrane lipoprotein		common
AT1G14345	24	17	35	54	46	64	0.637802	0.49102	0.931492	1.61579	1.28987	1.81955	0.00464099	-1.12005	down	AT1G14345	NAD(P)-linked oxidoreductase superfamily protein		specific
AT5G24314	123	102	143	271	257	271	4.40192	3.98861	4.95423	10.6755	9.3763	10.1036	6.35852e-07	-1.11986	down	PTAC7	plastid transcriptionally active7	GO:0042793 plastid transcription;GO:0010027 thylakoid membrane organization;GO:0009668 plastid membrane organization	specific
AT2G21045	2633	2351	2614	5564	5456	5525	82.3174	81.8571	80.5109	193.312	175.461	181.089	1.28591e-27	-1.11838	down	AT2G21045	Rhodanese/Cell cycle control phosphatase superfamily protein	GO:0071722 detoxification of arsenic-containing substance;GO:0046685 response to arsenic-containing substance;GO:0098754 detoxification	specific
AT2G12170	19	28	20	57	47	43	0.401414	0.56316	0.408577	1.31739	0.916207	0.867625	0.00519834	-1.11774	down	AT2G12170	uncharacterized protein		specific
Arabidopsis_thaliana_newGene_170	36	23	47	82	71	75	0.651831	0.515516	0.871471	1.72234	1.45706	1.49146	0.00168164	-1.11738	down	None	None	None	specific
AT5G25810	1036	865	959	1952	2225	2053	23.283	21.6316	21.2282	48.7465	51.4223	48.3514	1.26721e-16	-1.11734	down	tny	Integrase-type DNA-binding superfamily protein	GO:0009825 multidimensional cell growth;GO:0016049 cell growth;GO:0040007 growth	specific
AT4G37150	453	414	444	923	937	996	11.1212	11.3163	10.7416	25.2023	23.6761	25.656	1.02623e-13	-1.11713	down	MES9	methyl esterase 9	GO:0009696 salicylic acid metabolic process;GO:0031408 oxylipin biosynthetic process;GO:0031407 oxylipin metabolic process	common
AT5G11450	296	203	254	488	546	600	5.91853	4.52733	5.01618	10.8623	11.2568	12.6007	1.27906e-10	-1.11574	down	PPD5	PsbP domain protein (Mog1/PsbP/DUF1795-like photosystem II reaction center PsbP family protein)		specific
AT1G26230	39	43	39	100	59	104	0.370982	0.468636	0.420889	1.24178	0.674132	1.21345	0.0061446	-1.11471	down	Cpn60beta4	TCP-1/cpn60 chaperonin family protein	GO:0042026 protein refolding;GO:0006457 protein folding;GO:0051604 protein maturation	specific
AT4G05150	5518	4915	5329	10928	12043	11310	75.6267	74.9974	71.9449	166.415	169.731	162.484	7.58825e-26	-1.11442	down	AT4G05150	Octicosapeptide/Phox/Bem1p family protein	GO:0046777 protein autophosphorylation;GO:0006468 protein phosphorylation;GO:0016310 phosphorylation	specific
AT4G10100	250	250	323	636	540	606	9.43589	10.6622	12.2433	27.4843	21.4834	24.5926	3.08586e-11	-1.11413	down	CNX7	co-factor for nitrate, reductase and xanthine dehydrogenase 7	GO:0018315 molybdenum incorporation into molybdenum-molybdopterin complex;GO:0042040 metal incorporation into metallo-molybdopterin complex;GO:0009734 auxin-activated signaling pathway	specific
AT5G57180	129	100	80	194	231	249	1.50636	1.31352	0.926983	2.5082	2.7989	3.05604	2.61154e-06	-1.11326	down	CIA2	chloroplast import apparatus 2	GO:0045036 protein targeting to chloroplast;GO:0072596 establishment of protein localization to chloroplast;GO:0072598 protein localization to chloroplast	specific
AT2G19150	25	45	59	82	91	108	0.641041	1.21743	1.32616	2.33002	2.31235	2.79444	0.00061369	-1.11303	down	AT2G19150	Pectin lyase-like superfamily protein	GO:0045490 pectin catabolic process;GO:0000272 polysaccharide catabolic process;GO:0045488 pectin metabolic process	specific
AT3G61260	3195	3099	3180	6729	6904	6965	81.9719	88.5274	80.3712	191.827	182.143	187.312	8.27323e-28	-1.11276	down	AT3G61260	Remorin family protein	GO:0051665 membrane raft localization;GO:0051607 defense response to virus;GO:0051668 localization within membrane	specific
AT4G36540	149	86	118	249	236	276	2.4596	1.59152	1.93168	4.56289	4.0418	4.82104	1.26435e-06	-1.11233	down	BEE2	BR enhanced expression 2	GO:0045824 negative regulation of innate immune response;GO:0002683 negative regulation of immune system process;GO:0050777 negative regulation of immune response	specific
AT5G52960	170	138	158	337	343	329	4.93955	4.4456	4.50472	10.8826	10.2639	10.0138	6.42721e-08	-1.11146	down	AT5G52960	tRNA dimethylallyltransferase		specific
AT2G32440	302	260	311	628	644	618	3.49322	3.35354	3.51208	8.07441	7.63137	7.29935	1.15268e-11	-1.11128	down	KAO2	ent-kaurenoic acid hydroxylase 2	GO:0009686 gibberellin biosynthetic process;GO:0009685 gibberellin metabolic process;GO:0016102 diterpenoid biosynthetic process	common
AT1G74970	453	395	504	1000	874	1044	10.8098	10.4938	11.8343	26.5057	21.4377	26.1139	1.98769e-13	-1.10967	down	RPS9	ribosomal protein S9	GO:0006412 translation;GO:0010467 gene expression;GO:0009059 macromolecule biosynthetic process	specific
AT1G76180	8238	8451	8779	14526	15425	25427	184.984	211.292	194.206	362.441	356.209	598.519	0.00751527	-1.10919	down	ERD14	Dehydrin family protein	GO:0009269 response to desiccation;GO:0009409 response to cold;GO:0009414 response to water deprivation	specific
AT5G10450	10007	8357	10542	20641	20381	21311	159.064	148.349	164.816	365.025	333.299	356.024	1.77789e-19	-1.10717	down	GRF6	G-box regulating factor 6	GO:0045732 positive regulation of protein catabolic process;GO:0042176 regulation of protein catabolic process;GO:0050826 response to freezing	specific
AT1G70890	1843	1695	2027	3909	4107	3985	51.4943	52.7159	55.7855	121.365	118.024	116.734	3.43129e-24	-1.10442	down	MLP43	MLP-like protein 43	GO:0006952 defense response;GO:0006950 response to stress;GO:0050896 response to stimulus	specific
AT1G20840	10327	7419	8340	15923	20377	20020	90.688	71.7282	72.6373	156.47	183.582	184.575	1.71293e-14	-1.10426	down	TMT1	tonoplast monosaccharide transporter1	GO:0009750 response to fructose;GO:1902074 response to salt;GO:0009749 response to glucose	specific
AT3G24300	3309	2863	3417	6667	7083	6920	43.0236	41.448	43.761	96.3217	94.7175	94.3225	3.12329e-27	-1.10419	down	AMT1;3	ammonium transporter 1;3	GO:0080181 lateral root branching;GO:0001763 morphogenesis of a branching structure;GO:0010311 lateral root formation	specific
AT3G44326	847	802	926	1827	1883	1843	15.6134	16.4499	16.8081	37.4073	35.6846	35.6146	2.08425e-15	-1.1037	down	AT3G44326	F-box family protein	GO:0019218 regulation of steroid metabolic process;GO:0019216 regulation of lipid metabolic process;GO:0009620 response to fungus	common
AT1G66930	175	159	179	358	384	363	1.37381	1.38845	1.38187	3.12911	3.10285	2.99521	2.88275e-08	-1.10143	down	AT1G66930	Protein kinase superfamily protein	GO:0016310 phosphorylation;GO:0006796 phosphate-containing compound metabolic process;GO:0006793 phosphorus metabolic process	specific
AT4G28030	206	204	271	518	454	489	5.14534	5.6719	6.65676	14.3858	11.6565	12.7996	1.31585e-09	-1.10116	down	AT4G28030	Acyl-CoA N-acyltransferases (NAT) superfamily protein	GO:0018394 peptidyl-lysine acetylation;GO:0006474 N-terminal protein amino acid acetylation;GO:0006473 protein acetylation	specific
AT1G12790	110	95	103	216	218	229	2.12999	2.05525	1.96876	4.6763	4.36177	4.67686	4.34216e-06	-1.10094	down	AT1G12790	DNA ligase-like protein	GO:0010845 positive regulation of reciprocal meiotic recombination;GO:0045911 positive regulation of DNA recombination;GO:0045836 positive regulation of meiotic nuclear division	common
AT5G64850	208	212	176	392	435	463	5.64891	6.40191	4.70654	11.8299	12.1419	13.1663	5.11305e-09	-1.0999	down	AT5G64850	sorbin/SH3 domain protein		specific
AT5G40500	41	42	32	74	81	94	1.28856	1.41724	0.965707	2.56751	2.62504	3.12085	0.00109687	-1.09859	down	AT5G40500	uncharacterized protein		specific
AT4G38690	77	52	93	162	176	135	1.35415	1.01561	1.6098	3.17853	3.19566	2.50084	6.53232e-05	-1.09817	down	AT4G38690	PLC-like phosphodiesterases superfamily protein	GO:0006629 lipid metabolic process;GO:0044238 primary metabolic process;GO:0008152 metabolic process	specific
AT2G36430	245	209	258	502	516	507	3.57803	3.40496	3.71479	8.16549	7.76392	7.77636	7.41472e-10	-1.09635	down	AT2G36430	transmembrane protein, putative (DUF247)		specific
AT1G75550	33	33	42	97	59	74	1.48501	1.63953	1.84584	4.85127	2.73181	3.5002	0.00449082	-1.0956	down	AT1G75550	glycine-rich protein		specific
Arabidopsis_thaliana_newGene_462	114	150	159	346	211	349	1.98342	2.91194	2.73051	6.72995	3.78717	6.40441	0.00433187	-1.09471	down	None	None	None	specific
AT5G21930	447	390	391	863	951	822	3.5661	3.4825	3.07857	7.71324	7.76258	6.84385	3.66739e-13	-1.09469	down	PAA2	uncharacterized protein	GO:0006825 copper ion transport;GO:0009767 photosynthetic electron transport chain;GO:0000041 transition metal ion transport	specific
AT1G08520	1103	949	1008	1950	2358	2262	9.81267	9.40519	8.77129	19.1744	21.7142	21.1158	1.6212e-16	-1.0941	down	ALB1	ALBINA 1	GO:0015995 chlorophyll biosynthetic process;GO:0006779 porphyrin-containing compound biosynthetic process;GO:0033014 tetrapyrrole biosynthetic process	specific
AT1G18270	5500	5245	5507	10927	12054	11884	32.9534	35.1343	31.5268	75.658	77.4623	79.2687	7.75744e-25	-1.09292	down	AT1G18270	ketose-bisphosphate aldolase class-II family protein	GO:0005975 carbohydrate metabolic process;GO:0044238 primary metabolic process;GO:0008152 metabolic process	common
AT1G33290	352	300	326	701	694	695	6.21824	5.92899	5.6509	13.8116	12.6428	12.9136	4.9363e-12	-1.09127	down	AT1G33290	P-loop containing nucleoside triphosphate hydrolases superfamily protein		specific
AT1G01620	17769	16402	18446	36460	37694	38290	310.563	319.185	317.585	708.056	677.497	701.486	1.61742e-13	-1.09012	down	PIP1C	plasma membrane intrinsic protein 1C	GO:0006833 water transport;GO:0042044 fluid transport;GO:0009414 response to water deprivation	specific
AT2G41190	213	201	253	439	502	482	2.25094	2.36401	2.6413	5.17246	5.47228	5.35749	2.56778e-09	-1.08817	down	AT2G41190	Transmembrane amino acid transporter family protein		specific
AT1G49390	156	189	207	415	402	362	3.0157	4.15468	3.98448	8.99426	8.08335	7.39107	1.92287e-08	-1.08763	down	AT1G49390	2-oxoglutarate (2OG) and Fe(II)-dependent oxygenase superfamily protein	GO:0008150 biological_process	specific
AT3G10740	6856	6152	6939	13338	14859	14355	63.2491	63.1828	63.055	136.71	140.965	138.804	7.70836e-23	-1.08685	down	ASD1	alpha-L-arabinofuranosidase 1	GO:0046373 L-arabinose metabolic process;GO:0019566 arabinose metabolic process;GO:0045493 xylan catabolic process	specific
AT1G37150	29	32	24	68	64	50	0.573909	0.70694	0.462957	1.54625	1.34002	1.05876	0.00371653	-1.08595	down	HCS2	holocarboxylase synthetase 2	GO:0036211 protein modification process;GO:0043412 macromolecule modification;GO:0019538 protein metabolic process	specific
AT4G34060	17	50	46	82	68	93	0.108801	0.359117	0.289837	0.590369	0.455912	0.63144	0.00375776	-1.08521	down	DML3	demeter-like protein 3	GO:0044027 negative regulation of gene expression via chromosomal CpG island methylation;GO:0006284 base-excision repair;GO:0045814 negative regulation of gene expression, epigenetic	specific
AT3G47560	133	134	139	256	303	308	3.20982	3.61279	3.29635	6.83828	7.54664	7.83156	4.95716e-07	-1.08402	down	AT3G47560	alpha/beta-Hydrolases superfamily protein		common
AT2G37925	41	34	44	72	91	90	1.95996	1.76838	2.03383	3.7834	4.46155	4.49001	0.00136287	-1.08317	down	COPT4	copper transporter 4	GO:0035434 copper ion transmembrane transport;GO:0006825 copper ion transport;GO:0000041 transition metal ion transport	specific
AT5G24165	877	877	1148	2164	1906	2081	41.8278	46.5728	53.9398	114.732	93.5391	104.099	2.12434e-15	-1.08312	down	AT5G24165	uncharacterized protein		specific
AT3G25920	505	431	558	1033	1080	1056	10.2655	9.75137	11.1634	23.3403	22.5797	22.5022	6.94414e-13	-1.08298	down	RPL15	ribosomal protein L15	GO:0006412 translation;GO:0010467 gene expression;GO:0009059 macromolecule biosynthetic process	specific
AT5G66790	220	165	218	388	468	423	2.45106	2.0514	2.38209	4.84848	5.36922	4.93537	1.38263e-08	-1.08243	down	AT5G66790	Protein kinase superfamily protein	GO:0016310 phosphorylation;GO:0006796 phosphate-containing compound metabolic process;GO:0006793 phosphorus metabolic process	specific
AT2G47420	1114	976	1128	2237	2222	2372	20.2914	19.7779	20.2337	45.2674	41.6234	45.2889	2.02064e-16	-1.08204	down	DIM1A	Ribosomal RNA adenine dimethylase family protein	GO:0001708 cell fate specification;GO:0045165 cell fate commitment;GO:0051301 cell division	common
Arabidopsis_thaliana_newGene_229	78	46	71	133	123	155	0.577308	0.373765	0.519093	1.39612	1.13925	1.20659	0.000184055	-1.08146	down	None	None	None	specific
AT1G73110	51	48	70	125	106	126	0.74406	0.769744	1.00765	2.03363	1.59788	1.93227	0.000357306	-1.08128	down	AT1G73110	P-loop containing nucleoside triphosphate hydrolases superfamily protein	GO:0008150 biological_process	specific
AT4G24770	1077	990	1132	2251	2392	2142	19.3562	19.8095	20.0559	44.9869	44.2416	40.3747	2.47194e-16	-1.07975	down	RBP31	31-kDa RNA binding protein	GO:0043489 RNA stabilization;GO:1902369 negative regulation of RNA catabolic process;GO:0009895 negative regulation of catabolic process	specific
AT3G08740	319	248	327	641	622	625	7.60492	6.56427	7.68129	16.9719	15.2489	15.6216	4.80363e-11	-1.0792	down	AT3G08740	elongation factor P (EF-P) family protein	GO:0043043 peptide biosynthetic process;GO:0006518 peptide metabolic process;GO:0006414 translational elongation	specific
AT2G24060	294	255	249	551	599	545	5.63703	5.43475	4.6903	11.7318	11.7919	10.9891	2.01539e-10	-1.07908	down	AT2G24060	Translation initiation factor 3 protein	GO:0009658 chloroplast organization;GO:0009657 plastid organization;GO:0048366 leaf development	specific
AT3G47965	166	144	204	356	367	362	7.36866	7.11409	8.9338	17.6051	16.7787	16.8695	7.7483e-08	-1.07783	down	AT3G47965	uncharacterized protein		specific
AT3G45443	194	148	228	402	388	409	4.1115	3.49823	4.79433	9.47725	8.38126	9.0766	4.00621e-08	-1.07646	down	AT3G45443	uncharacterized protein	GO:0008150 biological_process	specific
AT4G13280	409	569	589	910	1355	1079	3.44653	5.55168	5.50347	7.81106	12.9153	8.83957	9.09645e-06	-1.07639	down	TPS12	terpenoid synthase 12	GO:0045338 farnesyl diphosphate metabolic process;GO:0016106 sesquiterpenoid biosynthetic process;GO:0006714 sesquiterpenoid metabolic process	common
AT1G25230	1633	1459	1642	3314	3403	3298	33.5833	33.4205	33.2672	75.7672	72.0004	71.1302	1.70192e-20	-1.07631	down	AT1G25230	Calcineurin-like metallo-phosphoesterase superfamily protein		specific
AT1G70290	3924	3721	3766	7512	8580	8118	29.7105	31.3689	28.0923	63.2019	66.8149	64.434	6.27209e-26	-1.07587	down	TPS8	trehalose-6-phosphatase synthase S8	GO:0005992 trehalose biosynthetic process;GO:0005991 trehalose metabolic process;GO:0046351 disaccharide biosynthetic process	common
AT2G01930	681	593	695	1400	1441	1318	11.3499	10.6631	11.2427	24.6937	23.4686	21.8515	4.23722e-13	-1.07538	down	BPC1	basic pentacysteine1	GO:0080157 regulation of plant-type cell wall organization or biogenesis;GO:1901002 positive regulation of response to salt stress;GO:1903338 regulation of cell wall organization or biogenesis	specific
Arabidopsis_thaliana_newGene_460	147	115	108	239	270	275	2.35186	2.04775	1.70317	4.32653	4.43373	4.69401	1.62427e-06	-1.07507	down	None	None	None	specific
AT1G22740	315	301	347	703	679	652	7.39583	7.86998	8.01906	18.3301	16.3936	16.0454	1.486e-11	-1.0749	down	RABG3B	RAB GTPase homolog G3B	GO:0010508 positive regulation of autophagy;GO:0010623 programmed cell death involved in cell development;GO:1905177 tracheary element differentiation	specific
AT5G67190	227	253	259	500	540	527	9.34363	11.5668	10.5009	22.8789	22.8708	22.7272	7.74204e-10	-1.07419	down	DEAR2	DREB and EAR motif protein 2	GO:0006355 regulation of DNA-templated transcription;GO:2001141 regulation of RNA biosynthetic process;GO:0051252 regulation of RNA metabolic process	specific
AT3G15250	170	168	207	383	379	387	4.15599	4.57594	4.9726	10.4132	9.52098	9.92232	4.38457e-08	-1.07245	down	AT3G15250	TPRXL		specific
AT5G03240	35379	31374	36643	70620	73040	74106	652.688	644.082	666.082	1448.97	1387.33	1434	1.00129e-07	-1.07031	down	UBQ3	polyubiquitin 3	GO:0010224 response to UV-B;GO:0009411 response to UV;GO:0006511 ubiquitin-dependent protein catabolic process	specific
AT1G65486	39	28	34	88	55	68	2.68129	2.02377	2.24839	6.0572	3.81577	4.83969	0.00360929	-1.07011	down	AT1G65486	uncharacterized protein	GO:0009723 response to ethylene;GO:0009751 response to salicylic acid;GO:0009753 response to jasmonic acid	common
AT5G51970	2371	2309	2632	5007	5028	5351	37.7696	34.35	36.1652	87.2687	77.4114	87.6305	3.66183e-25	-1.06774	down	AT5G51970	GroES-like zinc-binding alcohol dehydrogenase family protein	GO:0006060 sorbitol metabolic process;GO:0006059 hexitol metabolic process;GO:0019400 alditol metabolic process	common
AT2G13550	198	190	274	437	489	463	3.58844	3.83084	4.90116	8.82809	9.14989	8.82803	7.58623e-09	-1.06728	down	AT2G13550	uncharacterized protein	GO:0008150 biological_process	specific
AT5G65800	111	95	112	216	249	203	1.34828	1.27529	1.33285	2.91017	3.10703	2.58273	8.05599e-06	-1.06617	down	ACS5	ACC synthase 5	GO:0018871 1-aminocyclopropane-1-carboxylate metabolic process;GO:0042218 1-aminocyclopropane-1-carboxylate biosynthetic process;GO:0170043 non-proteinogenic amino acid biosynthetic process	specific
AT3G61870	117	130	125	245	264	276	2.38376	3.00584	2.50225	5.59146	5.72113	6.1155	1.80383e-06	-1.06564	down	AT3G61870	plant/protein		specific
AT2G42060	304	244	319	556	641	621	7.10605	6.34521	7.35157	14.4741	15.4323	15.2562	1.31904e-10	-1.06548	down	AT2G42060	Cysteine/Histidine-rich C1 domain family protein		specific
AT4G24090	69	95	88	169	173	190	1.48768	2.26948	1.86293	4.06367	3.81647	4.29566	3.67973e-05	-1.06354	down	AT4G24090	homer protein		specific
AT4G34240	577	471	537	1178	958	1177	6.42848	5.89302	5.99062	14.7917	11.0529	13.6121	6.33834e-10	-1.06318	down	ALDH3I1	aldehyde dehydrogenase 3I1	GO:0006081 aldehyde metabolic process;GO:0009414 response to water deprivation;GO:0009415 response to water	specific
AT2G38140	313	313	389	687	706	734	12.4375	13.8478	15.2043	30.3268	28.8389	30.5661	1.281e-11	-1.06301	down	PSRP4	plastid-specific ribosomal protein 4	GO:0032544 plastid translation;GO:0009657 plastid organization;GO:0006996 organelle organization	specific
AT5G57887	1367	1212	1738	3035	2887	3083	59.0669	58.2731	73.9815	145.693	128.277	139.646	2.00973e-18	-1.06177	down	AT5G57887	uncharacterized protein		specific
AT4G37580	129	110	86	219	248	217	1.59151	1.51465	1.04074	3.0066	3.15023	2.80793	6.26125e-06	-1.06168	down	HLS1	Acyl-CoA N-acyltransferases (NAT) superfamily protein	GO:0009734 auxin-activated signaling pathway;GO:0009640 photomorphogenesis;GO:0071365 cellular response to auxin stimulus	common
AT1G59590	433	413	480	938	1002	833	9.50619	10.0758	10.3724	22.8731	22.6174	19.162	2.03414e-12	-1.05957	down	ZCF37	ZCF37		specific
AT3G43890	207	155	192	410	361	382	2.37311	1.98231	2.16901	5.23847	4.26718	4.60055	7.02284e-08	-1.05891	down	AT3G43890	Cysteine/Histidine-rich C1 domain family protein		specific
AT4G18810	54	47	74	99	119	147	0.586359	0.573281	0.820942	1.22382	1.36345	1.73959	0.000408328	-1.05884	down	AT4G18810	NAD(P)-binding Rossmann-fold superfamily protein		common
AT1G11260	5443	4554	5272	10545	10568	10761	65.3103	60.8417	62.3223	140.602	130.421	135.361	1.07875e-23	-1.05854	down	STP1	sugar transporter 1	GO:0015749 monosaccharide transmembrane transport;GO:0034219 carbohydrate transmembrane transport;GO:0008643 carbohydrate transport	specific
AT4G22980	69	57	78	102	173	152	0.89903	0.823959	0.999599	1.48395	2.33087	2.09241	0.000307535	-1.05743	down	AT4G22980	molybdenum cofactor sulfurase-like protein		specific
AT1G14160	369	341	458	821	820	791	9.16355	9.41957	11.204	22.6791	20.9521	20.615	4.64033e-12	-1.0571	down	AT1G14160	Uncharacterized protein family (UPF0497)		specific
AT3G08010	182	200	276	447	492	433	3.24488	3.96524	4.84635	8.87715	9.0342	8.10129	1.16331e-08	-1.05676	down	ATAB2	RNA binding protein	GO:0048564 photosystem I assembly;GO:0009704 de-etiolation;GO:0009640 photomorphogenesis	specific
AT5G52830	498	509	456	984	1066	1018	8.67017	9.85815	7.80547	19.0238	19.0769	18.5724	1.57647e-12	-1.05666	down	WRKY27	WRKY DNA-binding protein 27	GO:0007263 nitric oxide mediated signal transduction;GO:0141124 intracellular signaling cassette;GO:0009739 response to gibberellin	specific
AT2G33800	853	756	899	1729	1859	1640	17.0537	16.8313	17.7114	38.4227	38.2201	34.3728	7.20854e-14	-1.05578	down	EMB3113	Ribosomal protein S5 family protein	GO:1901259 chloroplast rRNA processing;GO:0032544 plastid translation;GO:0009955 adaxial/abaxial pattern specification	specific
AT1G58340	465	440	501	906	1032	999	5.11363	5.38773	5.42748	11.0817	11.6841	11.5318	2.0808e-12	-1.05571	down	ZF14	MATE efflux family protein	GO:1905428 regulation of plant organ formation;GO:0006826 iron ion transport;GO:0060586 multicellular organismal-level iron ion homeostasis	common
AT2G27360	612	567	612	1147	1353	1243	10.0004	10.3041	9.76087	20.7593	22.5452	21.0196	1.67673e-12	-1.05521	down	AT2G27360	GDSL-like Lipase/Acylhydrolase superfamily protein		specific
AT1G72150	14485	12864	14360	27593	30108	29267	154.155	152.432	150.548	326.302	329.523	326.495	7.916e-15	-1.05419	down	PATL1	PATELLIN 1	GO:0009860 pollen tube growth;GO:0009932 cell tip growth;GO:0048588 developmental cell growth	specific
AT3G44890	335	369	390	775	749	758	8.30613	10.1975	9.53861	21.3714	19.133	19.7416	7.09145e-12	-1.05318	down	RPL9	ribosomal protein L9	GO:0006412 translation;GO:0010467 gene expression;GO:0009059 macromolecule biosynthetic process	specific
AT3G52105	54	91	94	184	155	160	2.45121	4.6367	4.22501	9.3908	7.32042	7.69973	7.14177e-05	-1.05203	down	AT3G52105	DIS3-exonuclease-like protein		specific
AT1G74370	174	166	172	360	348	358	3.52118	3.73846	3.44048	8.12429	7.25488	7.62016	1.54052e-07	-1.05169	down	AT1G74370	RING/U-box superfamily protein		common
AT4G11210	874	726	793	1665	1595	1709	35.9618	33.2938	32.163	76.197	67.5629	73.7758	1.87378e-13	-1.05045	down	AT4G11210	Disease resistance-responsive (dirigent-like protein) family protein	GO:0008150 biological_process	specific
AT1G18010	187	137	169	311	350	362	2.68647	2.18887	2.396	4.97081	5.18408	5.46478	2.68028e-07	-1.05041	down	AT1G18010	Major facilitator superfamily protein		specific
AT5G18290	128	133	155	296	308	260	2.43729	2.83298	2.90326	6.28939	6.04838	5.20121	1.26906e-06	-1.0492	down	SIP1;2	Aquaporin-like superfamily protein	GO:0006833 water transport;GO:0042044 fluid transport;GO:0055085 transmembrane transport	specific
AT1G74850	372	348	402	719	811	802	2.8492	2.97126	3.03645	6.12838	6.40346	6.45341	7.31696e-12	-1.04895	down	PTAC2	plastid transcriptionally active 2	GO:0042793 plastid transcription;GO:0006351 DNA-templated transcription;GO:0045893 positive regulation of DNA-templated transcription	specific
AT3G52150	347	323	332	677	690	716	6.65966	7.07833	6.81102	14.4555	13.6402	14.4327	2.74329e-11	-1.0486	down	PSRP2	RNA-binding (RRM/RBD/RNP motifs) family protein	GO:0080148 negative regulation of response to water deprivation;GO:1901001 negative regulation of response to salt stress;GO:2000070 regulation of response to water deprivation	specific
AT1G63410	37	56	68	93	122	121	1.33854	2.24967	2.43242	3.745	4.53704	4.60845	0.000583505	-1.0486	down	AT1G63410	LURP-one-like protein (DUF567)	GO:0008150 biological_process	specific
AT3G45050	52	90	79	153	171	139	1.32918	2.68637	2.0084	4.50636	4.80988	3.86631	0.000104678	-1.04855	down	AT3G45050	uncharacterized protein		specific
AT5G56010	7657	6880	7521	15342	16911	13517	72.2404	72.2651	69.895	161.101	164.082	134.229	2.77587e-16	-1.04737	down	HSP81-3	heat shock protein 81-3	GO:0071277 cellular response to calcium ion;GO:0051131 chaperone-mediated protein complex assembly;GO:0071248 cellular response to metal ion	specific
AT4G01890	35	73	61	102	115	138	0.488604	1.30165	0.838152	1.56893	1.6309	2.07931	0.00040235	-1.04714	down	AT4G01890	Pectin lyase-like superfamily protein	GO:0005975 carbohydrate metabolic process;GO:0044238 primary metabolic process;GO:0008152 metabolic process	specific
AT5G04000	88	70	89	180	159	171	2.93723	2.68708	2.97166	6.77851	5.54258	6.10429	8.11158e-05	-1.04712	down	AT5G04000	uncharacterized protein		specific
AT5G26730	28	40	40	91	62	71	0.777304	1.24642	1.10013	2.81913	1.77201	2.07406	0.0029148	-1.04682	down	AT5G26730	Fasciclin-like arabinogalactan family protein	GO:0008150 biological_process	specific
AT1G17100	91	53	110	178	212	131	2.25972	1.455	2.70934	4.93871	5.46393	3.44496	0.00291107	-1.04625	down	HBP1	SOUL heme-binding family protein		specific
AT3G56010	162	154	140	307	329	312	3.82959	4.06308	3.2677	8.09785	8.02948	7.74925	5.15642e-07	-1.04563	down	AT3G56010	uncharacterized protein	GO:0048564 photosystem I assembly;GO:0019684 photosynthesis, light reaction;GO:0015979 photosynthesis	specific
AT3G58490	546	607	743	1158	1377	1400	8.13464	9.98264	10.82	19.2371	20.9693	21.745	2.18819e-12	-1.0452	down	SPP1	Phosphatidic acid phosphatase (PAP2) family protein	GO:0090332 stomatal closure;GO:0006665 sphingolipid metabolic process;GO:0010118 stomatal movement	specific
AT4G16370	420	334	377	826	786	724	3.92539	3.46815	3.46306	8.57605	7.55303	7.08418	1.07454e-11	-1.04485	down	OPT3	oligopeptide transporter	GO:1990388 xylem-to-phloem iron transport;GO:0003008 system process;GO:0003013 circulatory system process	specific
AT1G11180	209	145	162	340	394	333	3.81451	3.05919	3.06415	7.4123	7.69522	6.8022	2.00247e-07	-1.04475	down	SCAMP2	Secretory carrier membrane protein (SCAMP) family protein	GO:0015031 protein transport;GO:0045184 establishment of protein localization;GO:0008104 protein localization	specific
AT1G35625	134	136	132	311	267	254	2.37488	2.5394	2.28183	6.0029	4.81109	4.68871	1.95163e-06	-1.04375	down	AT1G35625	RING/U-box superfamily protein		common
AT5G59250	457	423	490	938	944	949	5.58981	5.76617	5.90533	12.7586	11.8793	12.1767	4.5611e-12	-1.04275	down	AT5G59250	Major facilitator superfamily protein	GO:1904659 D-glucose transmembrane transport;GO:0008645 hexose transmembrane transport;GO:0015749 monosaccharide transmembrane transport	common
AT5G59430	934	856	896	1740	1890	1931	9.05163	9.23414	8.55461	18.7568	18.8503	19.6333	5.03243e-14	-1.04217	down	TRP1	telomeric repeat binding protein 1	GO:0009873 ethylene-activated signaling pathway;GO:0071369 cellular response to ethylene stimulus;GO:0000160 phosphorelay signal transduction system	common
AT4G04850	373	361	334	695	723	797	3.07545	3.08141	2.66861	6.24777	6.07322	6.53149	1.43739e-11	-1.04202	down	KEA3	K+ efflux antiporter 3	GO:1900069 regulation of cellular hyperosmotic salinity response;GO:1905157 positive regulation of photosynthesis;GO:0106049 regulation of cellular response to osmotic stress	specific
AT4G37540	1818	1779	1826	3652	3866	3711	41.7571	45.502	41.3152	93.2089	91.3325	89.3675	4.18351e-21	-1.04195	down	LBD39	LOB domain-containing protein 39		common
AT5G22340	277	264	336	573	587	650	4.68414	4.96151	5.58457	10.8096	10.204	11.5439	3.2659e-10	-1.04171	down	AT5G22340	NF-kappa-B inhibitor-like protein		specific
AT3G52380	440	393	399	826	833	886	6.91502	6.87437	6.17733	14.4216	13.4625	14.5938	6.09283e-12	-1.03983	down	CP33	chloroplast RNA-binding protein 33	GO:1901259 chloroplast rRNA processing;GO:0031425 chloroplast RNA processing;GO:0006364 rRNA processing	specific
AT4G01150	264	203	275	554	448	519	7.32281	6.67453	7.50976	16.9804	12.8169	15.1244	5.97673e-09	-1.03942	down	AT4G01150	CURVATURE THYLAKOID 1A-like protein	GO:0097753 membrane bending;GO:0090391 granum assembly;GO:0061024 membrane organization	specific
AT4G27310	224	143	192	358	403	386	4.33119	3.06113	3.64375	7.692	8.01362	7.82942	1.31688e-07	-1.03756	down	BBX28	B-box type zinc finger family protein	GO:0010100 negative regulation of photomorphogenesis;GO:0010099 regulation of photomorphogenesis;GO:2000030 regulation of response to red or far red light	specific
AT1G21770	774	627	996	1746	1441	1713	30.9256	27.8574	39.1975	77.5248	59.1987	71.7311	6.99071e-08	-1.03749	down	AT1G21770	Acyl-CoA N-acyltransferases (NAT) superfamily protein		specific
AT5G55250	113	104	117	217	272	200	1.87542	1.92316	1.92067	4.01609	4.69386	3.49853	1.04263e-05	-1.03715	down	IAMT1	IAA carboxylmethyltransferase 1	GO:0009944 polarity specification of adaxial/abaxial axis;GO:0009851 auxin biosynthetic process;GO:0009943 adaxial/abaxial axis specification	specific
AT4G27745	539	481	615	1013	1135	1216	10.888	12.1961	15.5215	19.3441	24.2501	22.2034	5.94752e-12	-1.0366	down	AT4G27745	Yippee family putative zinc-binding protein	GO:0008150 biological_process	specific
AT3G50010	611	567	725	1317	1295	1291	5.77399	5.95829	6.74538	13.8228	12.5766	12.7837	5.15713e-12	-1.03436	down	AT3G50010	Cysteine/Histidine-rich C1 domain family protein	GO:0008150 biological_process	common
AT1G70850	105371	105727	123739	222892	233465	231230	1929.75	2104.77	2173.8	4419.95	4281.7	4324.2	0.00245948	-1.03237	down	MLP34	MLP-like protein 34	GO:0006952 defense response;GO:0006950 response to stress;GO:0050896 response to stimulus	specific
AT3G01520	2186	1930	2182	4248	4333	4319	61.6075	60.548	60.5795	133.037	125.606	127.59	2.81251e-22	-1.02988	down	AT3G01520	Adenine nucleotide alpha hydrolases-like superfamily protein		specific
AT5G48220	188	161	188	353	393	354	2.71406	2.65929	2.68823	5.59062	5.62886	5.39387	2.09843e-07	-1.02986	down	AT5G48220	Aldolase-type TIM barrel family protein	GO:0000162 tryptophan biosynthetic process;GO:0046219 indolalkylamine biosynthetic process;GO:0006586 indolalkylamine metabolic process	specific
AT4G34138	2075	1932	2188	4039	4320	4342	27.0652	28.0562	28.1223	58.5489	57.9676	59.3775	3.73705e-22	-1.02976	down	UGT73B1	UDP-glucosyl transferase 73B1		common
AT5G66040	4706	4210	5036	9592	9377	9561	169.812	169.755	179.588	386.324	349.441	363.661	5.73515e-23	-1.0291	down	STR16	sulfurtransferase protein 16		specific
AT5G08330	352	260	440	704	683	751	7.50816	6.18373	9.24305	16.6934	15.0053	16.799	7.73458e-11	-1.02854	down	TCP11	TCP family transcription factor	GO:0043433 negative regulation of DNA-binding transcription factor activity;GO:0051090 regulation of DNA-binding transcription factor activity;GO:0042753 positive regulation of circadian rhythm	specific
AT1G20810	96	122	98	183	213	257	2.33377	3.20899	2.26511	4.91638	5.18293	6.45233	1.47427e-05	-1.02792	down	AT1G20810	FKBP-like peptidyl-prolyl cis-trans isomerase family protein		specific
AT4G20360	2637	1795	2557	4649	4476	5061	34.2823	25.9779	32.7464	67.1642	59.849	68.9797	3.25585e-17	-1.02424	down	RABE1b	RAB GTPase homolog E1B	GO:0009658 chloroplast organization;GO:0009657 plastid organization;GO:0048366 leaf development	specific
AT1G11380	541	515	646	1137	1188	1144	11.1668	11.8364	13.1261	26.0707	25.2282	24.7628	1.11394e-11	-1.02375	down	AT1G11380	PLAC8 family protein		specific
AT5G52790	415	413	351	794	815	805	5.6755	6.3484	4.71347	12.1893	11.5906	11.4982	1.45984e-11	-1.02234	down	AT5G52790	CBS domain protein with a domain protein (DUF21)	GO:0010960 magnesium ion homeostasis;GO:0055080 monoatomic cation homeostasis;GO:0098771 inorganic ion homeostasis	specific
AT4G15430	263	291	245	502	576	562	2.31069	2.85597	2.12121	4.91986	5.2285	5.20596	1.87316e-09	-1.02229	down	AT4G15430	ERD (early-responsive to dehydration stress) family protein		specific
AT1G12250	87	91	100	178	182	207	1.87456	2.16387	2.11926	4.27148	4.05152	4.69353	5.51049e-05	-1.02048	down	AT1G12250	Pentapeptide repeat-containing protein		specific
AT2G14880	240	158	245	453	428	417	6.2351	4.56207	6.27401	13.1109	11.4476	11.3901	8.87865e-08	-1.01936	down	AT2G14880	SWIB/MDM2 domain superfamily protein		specific
AT2G22850	229	206	266	466	496	461	6.02453	6.02233	6.87943	13.6045	13.4339	12.6995	2.31234e-08	-1.01891	down	bZIP6	basic leucine-zipper 6	GO:0006355 regulation of DNA-templated transcription;GO:2001141 regulation of RNA biosynthetic process;GO:0051252 regulation of RNA metabolic process	common
AT3G09190	147	81	114	208	211	272	2.77435	1.68969	2.11716	4.36355	4.08766	5.37524	2.3203e-05	-1.01791	down	AT3G09190	Concanavalin A-like lectin family protein	GO:0048573 photoperiodism, flowering;GO:0009648 photoperiodism;GO:0010228 vegetative to reproductive phase transition of meristem	specific
AT4G22570	570	593	597	1253	1167	1160	14.2629	16.5646	14.6626	34.7645	29.9123	30.2894	1.21754e-11	-1.01734	down	APT3	adenine phosphoribosyl transferase 3	GO:0006168 adenine salvage;GO:0043096 purine nucleobase salvage;GO:0046083 adenine metabolic process	specific
AT3G11720	762	690	707	1386	1472	1532	8.92632	9.00157	8.16835	18.0522	17.7397	18.8279	3.52027e-12	-1.0162	down	AT3G11720	Polyketide cyclase/dehydrase and lipid transport superfamily protein	GO:0008150 biological_process	specific
AT4G02530	203	166	239	409	381	438	5.30019	4.7836	6.08968	11.9303	10.111	11.9463	1.56257e-07	-1.01603	down	AT4G02530	chloroplast thylakoid lumen protein	GO:0010206 photosystem II repair;GO:0030091 protein repair;GO:0009765 photosynthesis, light harvesting	specific
AT5G17810	30	28	23	51	47	67	0.678568	0.710779	0.515959	1.0961	0.935846	1.56622	0.00877979	-1.01507	down	WOX12	WUSCHEL related homeobox 12	GO:0048830 adventitious root development;GO:0048364 root development;GO:0022622 root system development	specific
AT1G69935	115	149	126	267	271	258	2.84779	4.11867	3.11484	7.4064	7.02332	6.8604	4.38124e-06	-1.01451	down	SHW1	short hypocotyl in white light1	GO:0090227 regulation of red or far-red light signaling pathway;GO:1901333 positive regulation of lateral root development;GO:0048578 positive regulation of long-day photoperiodism, flowering	specific
AT5G65495	165	149	239	348	403	364	6.27002	6.29808	8.96835	14.7165	15.774	14.5122	3.37235e-07	-1.0122	down	AT5G65495	uncharacterized protein		specific
AT1G71200	86	85	80	175	159	175	2.76288	3.05756	2.52724	6.27733	5.28434	5.91681	0.000121552	-1.01213	down	AT1G71200	basic helix-loop-helix (bHLH) DNA-binding superfamily protein	GO:0071280 cellular response to copper ion;GO:0071248 cellular response to metal ion;GO:0046688 response to copper ion	common
AT1G78120	1944	1847	1934	3788	4029	3780	25.0623	26.5067	24.5996	54.282	53.4678	51.0088	2.00419e-20	-1.01107	down	TPR12	Tetratricopeptide repeat (TPR)-like superfamily protein		specific
AT1G74180	197	193	205	406	451	348	1.53291	1.67605	1.57378	3.51007	3.6171	2.84456	1.67994e-07	-1.01076	down	RLP14	receptor like protein 14	GO:0007165 signal transduction;GO:0023052 signaling;GO:0007154 cell communication	common
AT1G15730	216	179	179	360	387	415	3.21203	2.96198	2.62417	5.96322	5.92878	6.48883	1.91242e-07	-1.01015	down	AT1G15730	Cobalamin biosynthesis CobW-like protein	GO:0120127 response to zinc ion starvation;GO:0042594 response to starvation;GO:0031667 response to nutrient levels	specific
AT5G24230	596	500	628	1079	1174	1217	9.3983	9.06472	10.1994	18.9456	19.7396	20.586	2.60796e-11	-1.00587	down	AT5G24230	Lipase class 3-related protein	GO:0006629 lipid metabolic process;GO:0044238 primary metabolic process;GO:0008152 metabolic process	specific
AT3G10060	100	73	98	187	167	189	2.17584	1.75301	2.09273	4.55521	3.74798	4.32624	0.000109236	-1.00519	down	AT3G10060	FKBP-like peptidyl-prolyl cis-trans isomerase family protein	GO:0008150 biological_process	specific
AT3G16150	197	204	265	457	450	432	3.46267	3.97906	4.58531	8.89169	8.13057	7.9957	7.23437e-08	-1.00505	down	ASPGB1	N-terminal nucleophile aminohydrolases (Ntn hydrolases) superfamily protein		specific
AT4G16950	770	765	699	1391	1630	1500	4.30906	4.77255	4.19152	9.77421	9.32292	9.26823	3.58227e-12	-1.00481	down	RPP5	Disease resistance protein (TIR-NBS-LRR class) family	GO:0050832 defense response to fungus;GO:0009620 response to fungus;GO:0098542 defense response to other organism	common
AT1G55510	396	338	330	656	738	754	6.44264	6.11907	5.28789	11.8748	12.3618	12.8826	1.07191e-10	-1.00478	down	BCDH BETA1	branched-chain alpha-keto acid decarboxylase E1 beta subunit	GO:0009083 branched-chain amino acid catabolic process;GO:0009081 branched-chain amino acid metabolic process;GO:0009063 amino acid catabolic process	specific
AT1G01320	1014	1002	1082	1970	2138	2141	3.85579	4.24035	4.04494	8.30834	8.37618	8.51644	6.54012e-14	-1.0044	down	AT1G01320	Tetratricopeptide repeat (TPR)-like superfamily protein	GO:0010906 regulation of glucose metabolic process;GO:0019750 chloroplast localization;GO:0051644 plastid localization	specific
AT5G20160	1327	1089	1459	2592	2446	2731	38.9437	35.3343	41.938	84.0731	73.4469	83.4323	2.5411e-15	-1.00388	down	AT5G20160	Ribosomal protein L7Ae/L30e/S12e/Gadd45 family protein	GO:0042254 ribosome biogenesis;GO:0022613 ribonucleoprotein complex biogenesis;GO:0044085 cellular component biogenesis	specific
AT5G44190	252	220	228	430	502	478	4.09187	3.97432	3.65656	7.77097	8.40508	8.14818	3.61464e-08	-1.00202	down	GLK2	GOLDEN2-like 2	GO:1900056 negative regulation of leaf senescence;GO:0010380 regulation of chlorophyll biosynthetic process;GO:1901463 regulation of tetrapyrrole biosynthetic process	specific
AT2G17440	3100	2733	3151	5739	6382	5939	33.8838	33.2612	33.9333	69.7144	71.745	68.0542	1.13012e-22	-1.002	down	PIRL5	plant intracellular ras group-related LRR 5		common
AT4G16008	93	80	103	164	181	209	3.11291	2.97646	3.39447	6.08814	6.20212	7.32477	9.34825e-05	-1.00133	down	AT4G16008	uncharacterized protein	GO:0008150 biological_process	common
AT5G14070	120	125	171	323	249	259	4.01862	4.65151	5.67164	12.0567	8.61356	9.11641	5.70862e-05	-1.00107	down	ROXY2	Thioredoxin superfamily protein	GO:0000122 negative regulation of transcription by RNA polymerase II;GO:0048653 anther development;GO:0048443 stamen development	specific
AT4G30120	109	92	103	195	184	231	1.08636	1.01971	1.00693	2.15603	1.88336	2.40825	5.07369e-05	-1.00067	down	HMA3	heavy metal atpase 3	GO:0071585 detoxification of cadmium ion;GO:1990170 stress response to cadmium ion;GO:0061687 detoxification of inorganic compound	specific
AT1G09710	214	172	258	400	446	442	2.24089	1.97525	2.64418	4.5797	4.84096	4.88076	1.41735e-07	-1.00037	down	AT1G09710	Homeodomain-like superfamily protein		specific
AT4G00080	2335	2007	2245	1099	1084	1117	64.6076	61.8413	61.1988	33.7918	30.8404	32.3792	3.11139e-14	1.00113	up	UNE11	Plant invertase/pectin methylesterase inhibitor superfamily protein	GO:0009567 double fertilization forming a zygote and endosperm;GO:0009566 fertilization;GO:0019953 sexual reproduction	specific
AT4G37430	1876	1798	1879	889	973	927	24.3024	25.9322	23.9869	12.7901	12.9655	12.5816	4.87849e-13	1.0016	up	CYP91A2	cytochrome P450, family 91, subfamily A, polypeptide 2	GO:0042343 indole glucosinolate metabolic process;GO:0042430 indole-containing compound metabolic process;GO:0016143 S-glycoside metabolic process	specific
AT4G20160	100	108	97	46	66	42	0.637001	0.770645	0.610939	0.323715	0.434292	0.278774	0.00173246	1.00176	up	AT4G20160	golgin family A protein		common
AT5G16770	576	490	583	285	304	236	9.63324	9.24678	9.75718	5.36838	5.26659	4.20565	4.00396e-09	1.00184	up	MYB9	myb domain protein 9		common
AT1G25275	1015	931	1435	592	514	578	48.1895	49.1622	66.8526	31.1885	24.9927	28.7345	5.62344e-05	1.00188	up	AT1G25275	thionin-like protein	GO:0009624 response to nematode;GO:0043207 response to external biotic stimulus;GO:0051707 response to other organism	specific
AT5G09220	58786	52592	58528	27633	28752	28755	749.122	746.193	734.714	391.249	376.785	384.089	1.55996e-08	1.00219	up	AAP2	amino acid permease 2	GO:0015800 acidic amino acid transport;GO:0110126 phloem loading;GO:0015804 neutral amino acid transport	common
AT4G37800	495	577	654	255	322	291	9.94908	12.9237	12.9558	5.69926	6.6528	6.12923	1.06578e-08	1.00257	up	XTH7	xyloglucan endotransglucosylase/hydrolase 7	GO:0010411 xyloglucan metabolic process;GO:0010410 hemicellulose metabolic process;GO:0010383 cell wall polysaccharide metabolic process	common
AT4G21865	173	143	156	85	86	65	5.03545	4.62648	4.45831	2.73597	2.57534	1.96483	0.000205623	1.00285	up	AT4G21865	uncharacterized protein		specific
AT1G30870	6099	5281	6150	2730	3110	2936	112.618	108.573	111.876	56.0004	59.0514	56.8139	9.04208e-23	1.00366	up	AT1G30870	Peroxidase superfamily protein	GO:0006979 response to oxidative stress;GO:0006950 response to stress;GO:0050896 response to stimulus	common
AT1G26970	409	334	388	183	175	207	5.82807	5.37422	5.46899	2.87764	2.60488	3.14209	2.66648e-07	1.00416	up	AT1G26970	Protein kinase superfamily protein	GO:0016310 phosphorylation;GO:0006796 phosphate-containing compound metabolic process;GO:0006793 phosphorus metabolic process	common
AT4G39730	6041	5053	6437	2933	2918	2893	194.211	180.889	203.865	104.775	96.4826	97.4847	5.3599e-23	1.00468	up	PLAT1	Lipase/lipooxygenase, PLAT/LH2 family protein	GO:0009409 response to cold;GO:0009414 response to water deprivation;GO:0009415 response to water	common
AT2G29480	311	252	314	153	141	143	7.47415	6.72899	7.43363	4.05999	3.47293	3.60041	2.48231e-06	1.00485	up	GSTU2	glutathione S-transferase tau 2	GO:0006749 glutathione metabolic process;GO:0009407 toxin catabolic process;GO:0009404 toxin metabolic process	specific
AT1G11450	2641	2564	2891	1218	1375	1460	47.644	50.0712	50.5412	24.3449	25.727	27.3754	6.79162e-16	1.00603	up	UMAMIT27	nodulin MtN21 /EamA-like transporter family protein		specific
AT5G40230	842	742	782	367	407	410	13.4681	13.3431	12.2727	6.44692	6.64402	6.80969	4.53562e-11	1.00619	up	UMAMIT37	nodulin MtN21 /EamA-like transporter family protein		specific
AT2G28140	96	106	119	48	69	44	2.29667	2.64489	2.76796	1.26745	1.69466	1.09513	0.00128884	1.00709	up	AT2G28140	enabled-like protein (DUF1635)		common
AT1G22065	2530	2211	2625	1226	1184	1261	93.8617	91.3538	95.9615	50.541	45.1851	49.0444	2.84693e-15	1.00752	up	AT1G22065	uncharacterized protein		specific
AT4G26770	507	476	506	260	248	235	6.65035	6.95827	6.5422	3.78593	3.33632	3.23075	1.42788e-08	1.00782	up	AT4G26770	Phosphatidate cytidylyltransferase family protein	GO:0016024 CDP-diacylglycerol biosynthetic process;GO:0046341 CDP-diacylglycerol metabolic process;GO:0046474 glycerophospholipid biosynthetic process	common
AT5G63790	3232	2888	3250	1386	1714	1583	56.0988	55.8167	55.5587	26.7166	30.5868	28.7861	1.57116e-17	1.00847	up	NAC102	NAC domain containing protein 102	GO:0016143 S-glycoside metabolic process;GO:0019760 glucosinolate metabolic process;GO:1901657 glycosyl compound metabolic process	specific
AT4G20830	9600	8956	9171	4285	5006	4577	115.968	121.005	109.648	57.6502	62.4723	58.0869	3.38663e-22	1.00866	up	AT4G20830	FAD-binding Berberine family protein	GO:0050832 defense response to fungus;GO:0009620 response to fungus;GO:0006979 response to oxidative stress	specific
AT2G16900	1156	950	993	458	696	397	14.7948	14.5846	12.7125	7.22009	9.16513	5.34114	4.1124e-07	1.00879	up	AT2G16900	phospholipase-like protein (PEARLI 4) family protein		specific
AT2G47650	11716	10186	12383	5463	5879	5741	127.672	123.653	130.495	66.4405	65.8002	65.5718	2.50385e-21	1.00884	up	UXS4	UDP-xylose synthase 4	GO:0033319 UDP-D-xylose metabolic process;GO:0033320 UDP-D-xylose biosynthetic process;GO:0042732 D-xylose metabolic process	specific
AT1G66880	1566	1422	1523	711	734	807	8.80448	8.9016	8.43698	4.44101	4.24432	4.75513	3.97682e-12	1.00888	up	AT1G66880	Protein kinase superfamily protein	GO:0071456 cellular response to hypoxia;GO:0036294 cellular response to decreased oxygen levels;GO:0071453 cellular response to oxygen levels	specific
AT5G23850	577	597	552	252	331	283	6.93943	7.98561	6.55676	3.36314	4.09418	3.55985	2.35523e-09	1.00921	up	AT5G23850	O-glucosyltransferase rumi-like protein (DUF821)		specific
AT5G61010	2059	1483	2324	1088	709	1098	16.6186	13.3836	18.4871	9.74096	6.00342	9.24858	7.06e-05	1.00958	up	EXO70E2	exocyst subunit exo70 family protein E2	GO:1903533 regulation of protein targeting;GO:1903551 regulation of extracellular exosome assembly;GO:1903553 positive regulation of extracellular exosome assembly	common
AT5G19875	423	350	422	167	204	225	14.7504	13.5762	14.4982	6.46448	7.30556	8.22915	1.89053e-07	1.00987	up	AT5G19875	uncharacterized protein	GO:0006979 response to oxidative stress;GO:0006950 response to stress;GO:0050896 response to stimulus	common
AT4G26010	6953	5926	7076	3206	3299	3427	127.561	121.041	127.88	65.3533	62.2386	65.9069	3.26115e-23	1.01005	up	AT4G26010	Peroxidase superfamily protein	GO:0006979 response to oxidative stress;GO:0006950 response to stress;GO:0050896 response to stimulus	common
AT5G49990	1942	1759	1892	919	926	943	22.5883	21.0151	21.5113	11.1535	10.9561	11.1673	2.51618e-13	1.01006	up	AT5G49990	Xanthine/uracil permease family protein	GO:0055085 transmembrane transport;GO:0006810 transport;GO:0051234 establishment of localization	specific
AT2G37240	255	259	246	131	109	139	5.36117	6.02982	5.02012	3.05869	2.35115	2.99471	8.06931e-06	1.01112	up	AT2G37240	Thioredoxin superfamily protein		common
AT1G59730	258	173	284	105	119	130	10.1754	7.59208	11.0241	4.5809	4.80712	5.34143	2.90428e-05	1.01129	up	TH7	thioredoxin H-type 7		specific
AT1G61340	182	157	173	65	101	90	4.10688	4.0064	3.94982	1.65908	2.35362	2.19643	0.000130886	1.01154	up	FBS1	F-box family protein	GO:0009961 response to 1-aminocyclopropane-1-carboxylic acid;GO:0043200 response to amino acid;GO:1901698 response to nitrogen compound	specific
AT5G04080	926	872	945	468	464	433	38.908	42.308	39.4364	23.2784	21.1897	20.2135	1.77844e-11	1.01207	up	AT5G04080	cysteine-rich TM module stress tolerance protein	GO:0008150 biological_process	specific
AT5G12010	1371	1322	1506	618	697	778	18.1382	19.4697	19.6228	9.07269	9.47836	10.7755	7.35882e-12	1.01223	up	AT5G12010	nuclease		specific
AT1G02570	309	289	312	138	140	175	7.77477	8.0935	7.74413	3.84862	3.62069	4.60716	1.72994e-06	1.01359	up	AT1G02570	uncharacterized protein	GO:0008150 biological_process	common
AT3G61760	588	518	561	264	279	286	6.97449	6.83491	6.55526	3.47831	3.4054	3.55613	2.53858e-09	1.01392	up	DL1B	DYNAMIN-like 1B		common
AT4G19700	1445	1324	1446	712	667	713	31.1903	31.8075	30.7385	17.0732	14.7935	16.1329	5.28647e-12	1.01508	up	RING	SBP (S-ribonuclease binding protein) family protein	GO:0043069 negative regulation of programmed cell death;GO:0043161 proteasome-mediated ubiquitin-dependent protein catabolic process;GO:0010498 proteasomal protein catabolic process	specific
AT1G30040	509	468	429	232	252	216	8.2542	8.48171	6.88694	4.19257	4.19599	3.66141	2.73248e-08	1.01554	up	GA2OX2	gibberellin 2-oxidase	GO:0016103 diterpenoid catabolic process;GO:0045487 gibberellin catabolic process;GO:0008300 isoprenoid catabolic process	specific
AT2G45680	758	616	636	321	324	353	10.5051	9.5044	8.68886	4.94416	4.60898	5.12468	1.63331e-10	1.01556	up	TCP9	TCP family transcription factor	GO:1900056 negative regulation of leaf senescence;GO:0008361 regulation of cell size;GO:0032535 regulation of cellular component size	common
AT2G32930	503	554	490	280	254	236	5.58212	6.8346	5.35368	3.44396	2.88972	2.73795	7.30961e-09	1.01601	up	ZFN2	zinc finger nuclease 2		specific
AT3G05937	430	482	543	243	233	246	11.2441	14.0238	13.9817	7.04785	6.26102	6.73372	1.51512e-08	1.01738	up	AT3G05937	uncharacterized protein		specific
AT1G74950	2222	2133	2157	1108	1053	1068	39.6695	42.4019	37.9426	21.9775	19.3404	19.9757	1.59088e-14	1.01847	up	TIFY10B	TIFY domain/Divergent CCT motif family protein	GO:0009753 response to jasmonic acid;GO:0070542 response to fatty acid;GO:0009611 response to wounding	specific
AT2G29620	653	546	717	280	314	354	5.7577	5.3487	6.22341	2.69068	2.85271	3.28213	2.66304e-10	1.0185	up	AT2G29620	dentin sialophosphoprotein	GO:0008150 biological_process	specific
AT1G76680	4219	5609	5363	2796	2350	2399	65.2904	96.7673	83.7706	49.3064	38.1299	39.4092	2.20952e-05	1.01886	up	OPR1	12-oxophytodienoate reductase 1	GO:0031408 oxylipin biosynthetic process;GO:0031407 oxylipin metabolic process;GO:0010150 leaf senescence	common
AT1G47990	67	41	60	21	30	32	1.56403	1.06932	1.38613	0.543916	0.719179	0.770007	0.00816131	1.01927	up	GA2OX4	gibberellin 2-oxidase 4	GO:0016103 diterpenoid catabolic process;GO:0045487 gibberellin catabolic process;GO:0008300 isoprenoid catabolic process	specific
AT3G01710	344	312	325	144	175	168	4.93739	4.99514	4.59899	2.28946	2.56817	2.51878	8.05986e-07	1.0197	up	AT3G01710	TPX2 (targeting protein for Xklp2) protein family	GO:0008150 biological_process	specific
AT5G23820	16132	14120	14495	7015	7720	7432	447.574	436.172	396.153	216.236	220.263	216.106	1.20684e-19	1.02082	up	AT5G23820	MD-2-related lipid recognition domain-containing protein	GO:0006952 defense response;GO:0006950 response to stress;GO:0050896 response to stimulus	specific
AT3G07960	536	413	421	223	231	223	4.34498	3.81386	3.42013	2.03794	1.9565	1.88987	2.80643e-08	1.02178	up	PIP5K6	Phosphatidylinositol-4-phosphate 5-kinase family protein	GO:0072583 clathrin-dependent endocytosis;GO:0006898 receptor-mediated endocytosis;GO:0006897 endocytosis	specific
AT4G23515	87	67	95	27	30	66	1.57879	1.34477	1.69221	0.535332	0.547096	1.24397	0.00512268	1.02198	up	AT4G23515	Toll-Interleukin-Resistance (TIR) domain family protein	GO:0007165 signal transduction;GO:0023052 signaling;GO:0007154 cell communication	specific
AT1G75160	91	81	105	38	61	38	1.41745	1.40469	1.61122	0.652832	0.968788	0.605431	0.00180313	1.02393	up	AT1G75160	DUF620 family protein (DUF620)		common
AT2G34910	875	842	885	445	403	436	15.0402	16.1204	14.9873	8.49788	7.11599	7.85689	1.13574e-11	1.02418	up	AT2G34910	root hair specific protein	GO:0080183 response to photooxidative stress;GO:0048564 photosystem I assembly;GO:0019684 photosynthesis, light reaction	specific
AT5G38710	1916	1719	1978	860	905	1005	24.8333	24.9883	25.247	12.3391	12.1612	13.6449	1.12958e-13	1.02439	up	AT5G38710	Methylenetetrahydrofolate reductase family protein	GO:0006562 proline catabolic process;GO:0010133 proline catabolic process to glutamate;GO:0009065 glutamine family amino acid catabolic process	specific
AT1G05710	1129	1085	1118	494	588	567	20.3636	23.2016	19.7004	10.7906	10.9753	11.4115	1.1596e-11	1.02475	up	AT1G05710	basic helix-loop-helix (bHLH) DNA-binding superfamily protein	GO:0006355 regulation of DNA-templated transcription;GO:2001141 regulation of RNA biosynthetic process;GO:0051252 regulation of RNA metabolic process	specific
AT5G51060	3844	3413	3668	1767	1811	1812	27.6827	27.3692	26.0254	14.136	13.4135	13.6748	3.8604e-20	1.02494	up	RHD2	NADPH/respiratory burst oxidase protein D	GO:0033198 response to ATP;GO:0014074 response to purine-containing compound;GO:0046683 response to organophosphorus	specific
AT1G73805	95	72	82	47	28	47	1.27372	1.07262	1.08065	0.698468	0.386806	0.654455	0.00226667	1.02536	up	SARD1	Calmodulin binding protein-like protein	GO:0080142 regulation of salicylic acid biosynthetic process;GO:0071219 cellular response to molecule of bacterial origin;GO:0010337 regulation of salicylic acid metabolic process	specific
AT4G21745	78	69	58	36	27	38	1.73334	1.70315	1.26666	0.891181	0.612267	0.877607	0.00451954	1.02767	up	AT4G21745	PAK-box/P21-Rho-binding family protein		specific
AT5G63140	204	182	179	66	113	101	3.15648	3.13645	2.73357	1.12731	1.79398	1.64073	5.80213e-05	1.02842	up	PAP29	purple acid phosphatase 29	GO:0016311 dephosphorylation;GO:0006796 phosphate-containing compound metabolic process;GO:0006793 phosphorus metabolic process	specific
AT5G58860	8402	7207	8342	3923	3962	3881	107.972	103.116	105.602	56.0081	52.3509	52.271	8.26825e-24	1.02892	up	CYP86A1	cytochrome P450, family 86, subfamily A, polypeptide 1	GO:0010345 suberin biosynthetic process;GO:0009699 phenylpropanoid biosynthetic process;GO:0044550 secondary metabolite biosynthetic process	common
AT1G60960	3341	3388	3575	1746	1938	1392	49.984	56.4373	52.6316	29.0228	29.8391	21.8888	1.97946e-19	1.02896	up	IRT3	iron regulated transporter 3	GO:0071577 zinc ion transmembrane transport;GO:0006829 zinc ion transport;GO:0006826 iron ion transport	specific
AT1G54530	144	152	166	117	57	51	8.51831	10.0125	9.70549	7.72048	3.46199	3.17153	0.00225893	1.02968	up	AT1G54530	Calcium-binding EF hand family protein	GO:0008150 biological_process	specific
AT2G22290	120	87	87	51	35	58	3.58693	2.87511	2.5246	1.69874	1.03929	1.7799	0.00123426	1.03003	up	RABH1d	RAB GTPase homolog H1D		common
AT5G36140	1393	1344	1492	673	709	696	22.4563	24.0755	23.6742	12.0701	11.7531	11.8848	2.5863e-12	1.03154	up	CYP716A2	cytochrome P450, family 716, subfamily A, polypeptide 2	GO:0006722 triterpenoid metabolic process;GO:0006721 terpenoid metabolic process;GO:0006720 isoprenoid metabolic process	common
AT3G01750	770	733	757	333	414	366	6.59616	6.99522	6.38786	3.17168	3.64408	3.28928	2.43895e-11	1.03204	up	AT3G01750	Ankyrin repeat family protein		common
AT5G48070	1451	1347	1544	744	678	705	29.5467	30.5403	30.9873	16.8381	14.1933	15.0394	1.59798e-12	1.0325	up	XTH20	xyloglucan endotransglucosylase/hydrolase 20	GO:0010411 xyloglucan metabolic process;GO:0071365 cellular response to auxin stimulus;GO:0010410 hemicellulose metabolic process	specific
AT3G11430	1802	1531	1734	775	932	780	21.3513	20.1958	20.2328	10.2003	11.3557	9.67759	3.05271e-13	1.03294	up	GPAT5	glycerol-3-phosphate acyltransferase 5	GO:0010345 suberin biosynthetic process;GO:0016024 CDP-diacylglycerol biosynthetic process;GO:0046341 CDP-diacylglycerol metabolic process	common
AT2G01580	438	402	456	215	209	211	11.6041	11.8577	11.8977	6.32164	5.68501	5.84142	3.84982e-08	1.03332	up	AT2G01580	uncharacterized protein		common
AT1G20380	1408	1336	1618	653	734	752	13.7388	14.5014	15.5639	7.06087	7.37773	7.64904	1.65347e-12	1.03391	up	AT1G20380	Prolyl oligopeptidase family protein	GO:0050832 defense response to fungus;GO:0009620 response to fungus;GO:0098542 defense response to other organism	specific
AT5G65530	2516	2379	2702	1155	1341	1230	30.217	31.8102	31.9734	15.4124	16.56	15.4842	3.87281e-16	1.03497	up	AT5G65530	Protein kinase superfamily protein	GO:0010091 trichome branching;GO:0010090 trichome morphogenesis;GO:0010026 trichome differentiation	specific
AT5G65160	996	927	938	458	511	435	9.99631	10.3602	9.30854	5.10454	5.30833	4.57139	6.59291e-12	1.03513	up	TPR14	tetratricopeptide repeat (TPR)-containing protein		common
AT4G27290	422	397	384	166	225	201	3.51987	3.65103	3.12747	1.51987	1.90821	1.73655	1.0302e-07	1.03579	up	AT4G27290	S-locus lectin protein kinase family protein	GO:0048544 recognition of pollen;GO:0008037 cell recognition;GO:0009987 cellular process	common
AT5G51500	634	502	595	268	280	298	8.91752	7.86594	8.2455	4.19291	4.04145	4.38789	6.13609e-10	1.03604	up	AT5G51500	Plant invertase/pectin methylesterase inhibitor superfamily	GO:0045490 pectin catabolic process;GO:0000272 polysaccharide catabolic process;GO:0045488 pectin metabolic process	common
AT1G58320	134	165	177	84	62	87	6.8166	9.34523	8.91607	4.7216	3.23706	4.64849	0.000123904	1.03611	up	AT1G58320	PLAC8 family protein	GO:0008150 biological_process	common
AT3G47510	367	317	477	177	188	201	14.0703	13.5499	18.0448	7.54758	7.41774	8.07766	3.25506e-07	1.03622	up	AT3G47510	uncharacterized protein		specific
AT5G60900	62	63	69	31	29	35	0.498629	0.564081	0.549562	0.278781	0.23572	0.297431	0.00492328	1.03633	up	RLK1	receptor-like protein kinase 1		specific
AT2G04040	68	95	93	41	47	38	1.00221	1.55354	1.35786	0.660828	0.716171	0.575204	0.0021892	1.03665	up	DTX1	MATE efflux family protein	GO:0015691 cadmium ion transport;GO:0046618 xenobiotic export from cell;GO:1990961 xenobiotic detoxification by transmembrane export across the plasma membrane	specific
AT1G78610	1670	1505	1810	866	776	790	13.7947	13.836	14.7285	7.94844	6.5907	6.83831	2.38967e-13	1.03668	up	MSL6	mechanosensitive channel of small conductance-like 6		specific
AT2G37580	589	502	482	247	280	244	16.2834	15.4603	13.1296	7.5798	7.94134	7.07635	2.91676e-09	1.03709	up	AT2G37580	RING/U-box superfamily protein	GO:0016567 protein ubiquitination;GO:0032446 protein modification by small protein conjugation;GO:0070647 protein modification by small protein conjugation or removal	specific
AT5G49270	3072	2779	2741	1385	1430	1392	32.6582	32.8962	28.7071	16.3528	15.6367	15.5141	2.11702e-17	1.0377	up	SHV2	COBRA-like extracellular glycosyl-phosphatidyl inositol-anchored protein family	GO:0034410 cell wall beta-glucan biosynthetic process;GO:0052324 plant-type cell wall cellulose biosynthetic process;GO:0052541 plant-type cell wall cellulose metabolic process	common
AT2G03720	899	855	880	395	467	429	23.7049	24.5558	22.6632	11.5901	12.4503	11.4679	6.90545e-12	1.03827	up	MRH6	Adenine nucleotide alpha hydrolases-like superfamily protein	GO:0048469 cell maturation;GO:0048764 trichoblast maturation;GO:0048765 root hair cell differentiation	common
AT5G19420	2250	2036	2338	1006	1147	1083	12.8529	12.9506	13.151	6.38658	6.7347	6.48309	3.57332e-15	1.03975	up	AT5G19420	Regulator of chromosome condensation (RCC1) family with FYVE zinc finger domain-containing protein	GO:0010374 stomatal complex development;GO:0090558 plant epidermis development;GO:0009888 tissue development	specific
AT2G14960	412	403	446	209	228	179	4.56794	4.97218	4.86652	2.57352	2.59782	2.07622	4.64974e-08	1.03977	up	GH3.1	Auxin-responsive GH3 family protein	GO:0009733 response to auxin;GO:0009725 response to hormone;GO:0009719 response to endogenous stimulus	specific
AT5G67480	1507	1384	1574	693	747	739	22.2955	22.8262	23.0262	11.3689	11.3775	12.0085	9.12998e-13	1.04082	up	BT4	BTB and TAZ domain protein 4	GO:0042542 response to hydrogen peroxide;GO:0009739 response to gibberellin;GO:0000302 response to reactive oxygen species	specific
AT1G29000	209	217	221	108	117	91	5.52322	6.38027	5.74441	3.14975	3.18145	2.50193	1.55432e-05	1.04225	up	AT1G29000	Heavy metal transport/detoxification superfamily protein	GO:0008150 biological_process	common
AT5G13400	166	101	162	75	61	71	1.73249	1.17434	1.66329	0.868946	0.648543	0.773585	0.000169754	1.04231	up	AT5G13400	Major facilitator superfamily protein	GO:0006857 oligopeptide transport;GO:0015833 peptide transport;GO:0042886 amide transport	specific
AT2G23950	2825	2838	3034	1298	1503	1449	25.7403	28.7912	27.2281	13.1334	14.083	13.8305	1.29308e-17	1.04232	up	AT2G23950	Leucine-rich repeat protein kinase family protein	GO:1901653 cellular response to peptide;GO:0001894 tissue homeostasis;GO:0007639 homeostasis of number of meristem cells	common
AT1G12560	2598	2220	2449	1188	1171	1175	57.4833	54.6937	53.3733	29.2039	26.6444	27.2361	4.33382e-16	1.04406	up	EXPA7	expansin A7	GO:0009828 plant-type cell wall loosening;GO:0009827 plant-type cell wall modification;GO:0048767 root hair elongation	common
AT1G02520	3468	3055	3284	1552	1624	1599	20.4761	20.0871	19.1023	10.1789	9.86096	9.89702	2.77875e-19	1.04417	up	ABCB11	P-glycoprotein 11	GO:0055085 transmembrane transport;GO:0006810 transport;GO:0051234 establishment of localization	common
AT3G45960	109	99	115	52	51	54	2.48961	2.51208	2.60367	1.2866	1.19162	1.28329	0.000748716	1.04469	up	EXLA3	expansin-like A3	GO:0009828 plant-type cell wall loosening;GO:0009827 plant-type cell wall modification;GO:0009664 plant-type cell wall organization	specific
AT1G72490	77	105	122	54	53	41	1.08559	1.63627	1.68809	0.843191	0.764316	0.604464	0.000978817	1.04496	up	AT1G72490	uncharacterized protein	GO:0080181 lateral root branching;GO:0001763 morphogenesis of a branching structure;GO:0010102 lateral root morphogenesis	specific
AT1G22490	47	67	57	26	36	22	0.880186	1.39957	1.05155	0.532962	0.687371	0.43165	0.00723485	1.04532	up	AT1G22490	basic helix-loop-helix (bHLH) DNA-binding superfamily protein	GO:0006355 regulation of DNA-templated transcription;GO:2001141 regulation of RNA biosynthetic process;GO:0051252 regulation of RNA metabolic process	specific
AT1G53860	162	147	102	71	83	47	2.56829	2.59496	1.58157	1.24925	1.34062	0.769285	0.00441635	1.04553	up	AT1G53860	Remorin family protein		specific
AT2G25940	672	593	588	293	303	306	9.36313	9.20045	8.06998	4.52523	4.34322	4.46729	1.7115e-10	1.04596	up	ALPHA-VPE	alpha-vacuolar processing enzyme	GO:0006624 vacuolar protein processing;GO:0016485 protein processing;GO:0051604 protein maturation	specific
AT2G18050	2659	2631	2793	1245	1339	1351	79.6481	87.7171	82.4274	41.4442	41.2182	42.4183	5.31374e-17	1.04665	up	HIS1-3	histone H1-3	GO:0006334 nucleosome assembly;GO:0034728 nucleosome organization;GO:0065004 protein-DNA complex assembly	common
AT4G08570	345	294	307	176	132	150	7.21415	6.85246	6.32194	4.08889	2.83521	3.28728	4.70698e-07	1.04702	up	AT4G08570	Heavy metal transport/detoxification superfamily protein		specific
AT4G38620	2162	2195	2370	1096	1109	1060	38.3872	43.3934	41.4622	21.6153	20.2504	19.7309	1.52915e-15	1.04956	up	MYB4	myb domain protein 4	GO:1900377 negative regulation of secondary metabolite biosynthetic process;GO:1903085 regulation of sinapate ester biosynthetic process;GO:1903086 negative regulation of sinapate ester biosynthetic process	common
AT3G61880	94	121	97	36	47	70	1.11225	1.59635	1.13781	0.464092	0.573173	0.865143	0.00171009	1.05027	up	CYP78A9	cytochrome p450 78a9	GO:0048316 seed development;GO:0010154 fruit development;GO:0048608 reproductive structure development	common
AT4G40020	88	63	77	34	21	55	1.08109	0.861103	0.932392	0.463933	0.256144	0.704833	0.00246389	1.05028	up	AT4G40020	Myosin heavy chain-related protein		common
AT3G48440	531	453	473	184	268	257	9.01009	8.55406	7.90642	3.45936	4.66643	4.56235	6.37828e-09	1.05075	up	AT3G48440	Zinc finger C-x8-C-x5-C-x3-H type family protein		specific
AT5G56160	412	370	411	190	200	188	4.18885	4.25492	4.15394	2.11933	2.1307	2.04726	6.09229e-08	1.05079	up	AT5G56160	Sec14p-like phosphatidylinositol transfer family protein		specific
AT4G30560	1504	1349	1407	738	804	520	14.2693	14.2739	13.1552	7.79312	7.85041	5.16643	8.41616e-13	1.05226	up	CNGC9	cyclic nucleotide gated channel 9		specific
AT4G15350	183	141	203	78	90	86	2.67057	2.29821	2.92812	1.26578	1.3488	1.31762	4.81354e-05	1.05345	up	CYP705A2	cytochrome P450, family 705, subfamily A, polypeptide 2	GO:0008150 biological_process	specific
AT1G01750	2237	1967	2226	999	1089	1021	66.4826	65.0912	65.1815	32.976	33.2918	31.7944	2.5405e-15	1.05373	up	ADF11	actin depolymerizing factor 11	GO:0030042 actin filament depolymerization;GO:0051261 protein depolymerization;GO:0008154 actin polymerization or depolymerization	common
AT5G60800	333	372	339	165	176	166	6.20801	7.95495	6.4733	3.58187	3.33223	3.42275	1.97218e-07	1.05427	up	AT5G60800	Heavy metal transport/detoxification superfamily protein	GO:0009910 negative regulation of flower development;GO:2000242 negative regulation of reproductive process;GO:0048581 negative regulation of post-embryonic development	specific
AT5G03670	1175	1142	1163	523	612	552	13.3266	14.2707	12.9047	6.54709	7.09255	6.59087	2.6782e-12	1.05434	up	TRM28	histone-lysine N-methyltransferase SETD1B-like protein		specific
AT1G24735	248	163	288	125	115	94	7.11056	4.699	7.71012	3.86559	3.52987	2.68348	0.000385892	1.05564	up	AT1G24735	S-adenosyl-L-methionine-dependent methyltransferases superfamily protein	GO:0008150 biological_process	common
AT2G28400	277	257	221	109	100	157	8.44109	8.70181	6.62599	3.69618	3.12789	4.99141	3.72484e-06	1.05567	up	AT2G28400	senescence regulator (Protein of unknown function, DUF584)	GO:0009646 response to absence of light;GO:0009738 abscisic acid-activated signaling pathway;GO:0010150 leaf senescence	specific
AT5G61510	3787	3387	3746	1754	1742	1774	62.5851	62.3339	60.9878	32.2156	29.6121	30.7311	3.20516e-21	1.05581	up	AT5G61510	GroES-like zinc-binding alcohol dehydrogenase family protein	GO:0009644 response to high light intensity;GO:0009642 response to light intensity;GO:0030154 cell differentiation	common
AT1G77390	60	64	57	24	30	34	0.9286	1.08769	0.859801	0.399309	0.46773	0.549001	0.00550105	1.05612	up	CYCA1;2	CYCLIN A1;2	GO:0007135 meiosis II;GO:0061983 meiosis II cell cycle process;GO:0051445 regulation of meiotic cell cycle	specific
AT1G32060	281	259	260	139	126	121	4.11655	4.22605	3.75776	2.2649	1.89778	1.86077	1.96396e-06	1.05628	up	PRK	phosphoribulokinase	GO:0015977 carbon fixation;GO:0019253 reductive pentose-phosphate cycle;GO:0019685 photosynthesis, dark reaction	common
AT1G67800	2001	1737	1917	814	918	1000	26.3132	25.074	24.466	11.8916	12.193	13.6719	1.96038e-14	1.05661	up	AT1G67800	Copine (Calcium-dependent phospholipid-binding protein) family	GO:0009789 positive regulation of abscisic acid-activated signaling pathway;GO:0009967 positive regulation of signal transduction;GO:0010647 positive regulation of cell communication	common
AT1G72800	434	361	392	176	192	205	7.71844	7.14434	6.85531	3.47569	3.49619	3.81703	5.56117e-08	1.05685	up	AT1G72800	RNA-binding (RRM/RBD/RNP motifs) family protein		specific
AT2G35890	216	174	162	79	102	86	3.15916	2.81947	2.33043	1.27866	1.52031	1.31398	3.78117e-05	1.05817	up	CPK25	calcium-dependent protein kinase 25		common
AT1G11190	1021	993	1140	460	498	564	18.1289	19.6089	19.8772	9.05417	9.04595	10.5788	2.00642e-12	1.05827	up	BFN1	bifunctional nuclease i	GO:0080187 floral organ senescence;GO:0006308 DNA catabolic process;GO:0141188 nucleic acid catabolic process	specific
AT5G57340	1682	1655	1651	806	811	791	28.5141	30.729	27.2829	14.8001	14.018	13.6198	1.06891e-13	1.05851	up	AT5G57340	ras guanine nucleotide exchange factor Q-like protein		specific
AT4G15630	122	100	154	62	55	63	3.31096	3.02329	4.12723	1.87326	1.52895	1.785	0.000289051	1.05864	up	AT4G15630	Uncharacterized protein family (UPF0497)		specific
AT5G15950	396	350	346	171	185	171	5.14599	5.07363	4.44544	2.46164	2.45479	2.3259	1.00559e-07	1.05885	up	AT5G15950	Adenosylmethionine decarboxylase family protein	GO:0006597 spermine biosynthetic process;GO:0008215 spermine metabolic process;GO:0006596 polyamine biosynthetic process	specific
AT5G15960	654	505	853	361	296	303	27.2337	23.4041	34.9659	16.6719	12.6714	13.1962	0.000128538	1.05889	up	KIN1	stress-responsive protein (KIN1) / stress-induced protein (KIN1)	GO:0010017 red or far-red light signaling pathway;GO:0071489 cellular response to red or far red light;GO:0009631 cold acclimation	common
AT3G28550	43784	40363	45914	18218	23249	21318	310.565	318.769	320.823	143.58	169.587	158.495	1.75622e-11	1.05921	up	AT3G28550	Proline-rich extensin-like family protein	GO:0009664 plant-type cell wall organization;GO:0071669 plant-type cell wall organization or biogenesis;GO:0071555 cell wall organization	specific
AT5G45110	1329	1325	1379	597	738	614	12.8801	14.3019	13.164	6.42644	7.35172	6.23314	1.23431e-12	1.05935	up	NPR3	NPR1-like protein 3	GO:0009862 systemic acquired resistance, salicylic acid mediated signaling pathway;GO:0010112 regulation of systemic acquired resistance;GO:2000022 regulation of jasmonic acid mediated signaling pathway	specific
AT4G26270	765	661	787	337	369	359	8.37348	8.06564	8.48756	4.09968	4.15683	4.1129	7.31926e-12	1.0596	up	PFK3	phosphofructokinase 3	GO:0006002 fructose 6-phosphate metabolic process;GO:0006096 glycolytic process;GO:0009134 nucleoside diphosphate catabolic process	specific
AT5G03550	64	80	67	37	30	35	4.34772	6.0941	4.47491	2.78299	2.11707	2.46793	0.00322069	1.06016	up	AT5G03550	MATH domain/coiled-coil protein		specific
AT3G21690	3173	2900	2949	1384	1562	1405	37.1593	37.8078	34.0168	18.0065	18.8109	17.2433	1.28232e-18	1.0604	up	AT3G21690	MATE efflux family protein	GO:0046618 xenobiotic export from cell;GO:1990961 xenobiotic detoxification by transmembrane export across the plasma membrane;GO:0042908 xenobiotic transport	specific
AT3G54200	1775	1435	1723	720	851	801	45.2647	40.7395	43.2857	20.3946	22.3223	21.4064	9.53905e-14	1.06112	up	AT3G54200	Late embryogenesis abundant (LEA) hydroxyproline-rich glycoprotein family		specific
AT3G17600	113	77	87	38	38	57	3.08519	2.32518	2.33126	1.1364	1.06046	1.63215	0.00114298	1.06184	up	IAA31	indole-3-acetic acid inducible 31	GO:0009630 gravitropism;GO:0009629 response to gravity;GO:0009606 tropism	common
AT4G34630	998	923	1140	511	488	469	25.8597	26.6317	29.0907	14.7031	12.9969	12.7199	1.28726e-12	1.06201	up	AT4G34630	prostatic spermine-binding-like protein		specific
AT5G04960	4480	3936	4339	1917	2238	1983	52.9816	51.8272	50.5425	25.1896	27.2156	24.5731	1.80382e-23	1.06206	up	AT5G04960	Plant invertase/pectin methylesterase inhibitor superfamily	GO:1902066 regulation of cell wall pectin metabolic process;GO:0032881 regulation of polysaccharide metabolic process;GO:0006109 regulation of carbohydrate metabolic process	common
AT2G34020	3519	3424	3821	1660	1824	1694	38.4509	41.655	41.1243	20.1551	20.4917	19.4028	3.57744e-21	1.06265	up	AT2G34020	Calcium-binding EF-hand family protein		specific
AT3G59900	253	217	249	96	114	136	7.796	7.46098	7.5716	3.2862	3.61304	4.40085	4.60681e-06	1.0627	up	ARGOS	auxin-regulated gene involved in organ size	GO:0046622 positive regulation of organ growth;GO:0048639 positive regulation of developmental growth;GO:0046620 regulation of organ growth	specific
AT2G22470	9086	8545	10182	4380	4493	4479	304.121	318.452	335.729	162.887	154.641	157.141	8.78335e-25	1.063	up	AGP2	arabinogalactan protein 2		common
AT1G65610	3188	2863	3096	1443	1515	1437	34.4507	34.4518	32.9563	17.3303	16.8401	16.2758	5.99947e-19	1.06329	up	KOR2	Six-hairpin glycosidases superfamily protein		specific
AT3G19390	9387	8288	9000	4224	4286	4301	129.82	127.614	122.607	64.9059	60.9466	62.3401	6.34417e-25	1.06333	up	AT3G19390	Granulin repeat cysteine protease family protein		specific
AT3G58900	1149	822	1295	476	537	547	14.9476	12.1521	16.6511	7.06988	7.2313	7.49092	3.95053e-07	1.06397	up	AT3G58900	F-box/RNI-like superfamily protein	GO:0008150 biological_process	common
AT1G58270	22678	20153	22850	10237	10790	10493	346.327	342.669	343.743	173.697	169.45	167.954	1.21065e-17	1.06422	up	ZW9	TRAF-like family protein		specific
AT1G65920	529	509	533	227	267	262	3.68824	3.9479	3.6627	1.76	1.91109	1.91479	1.23687e-09	1.06474	up	AT1G65920	Regulator of chromosome condensation (RCC1) family with FYVE zinc finger domain-containing protein		specific
AT4G22217	149	177	168	92	57	88	8.78134	11.6414	9.77097	6.02631	3.45904	5.39163	6.33604e-05	1.06477	up	AT4G22217	defensin-like protein	GO:0008150 biological_process	common
AT5G46730	452	423	662	221	252	262	9.76844	10.1843	14.092	5.29104	5.59576	5.93565	7.49378e-05	1.06499	up	AT5G46730	glycine-rich protein		common
AT3G04370	483	402	470	209	219	221	9.72227	8.99649	9.32107	4.66206	4.52037	4.65236	8.51652e-09	1.06576	up	PDLP4	plasmodesmata-located protein 4		common
AT5G54390	3744	3368	4002	1820	1763	1733	53.8996	53.9851	56.7436	29.098	26.0985	26.1396	6.42189e-22	1.06669	up	HL	HAL2-like protein	GO:0046854 phosphatidylinositol phosphate biosynthetic process;GO:0006661 phosphatidylinositol biosynthetic process;GO:0046488 phosphatidylinositol metabolic process	specific
AT2G20610	10553	9552	9716	4549	4962	4802	143.269	144.238	129.991	69.0642	69.6534	67.6815	1.87469e-24	1.06691	up	SUR1	Tyrosine transaminase family protein	GO:0001560 regulation of cell growth by extracellular stimulus;GO:0048830 adventitious root development;GO:0009684 indoleacetic acid biosynthetic process	specific
AT5G37670	56	54	72	30	37	20	2.45995	2.62373	3.11174	1.44006	1.66115	0.918166	0.00442867	1.06795	up	AT5G37670	HSP20-like chaperones superfamily protein	GO:0006457 protein folding;GO:0000302 response to reactive oxygen species;GO:0051604 protein maturation	common
AT1G62200	2211	2020	2389	1118	1050	993	24.101	24.5753	25.7356	13.4627	11.7675	11.3083	5.22477e-16	1.06864	up	PTR6	Major facilitator superfamily protein	GO:0006857 oligopeptide transport;GO:0015833 peptide transport;GO:0042886 amide transport	common
AT5G42510	1380	1095	1470	642	597	640	57.445	50.7312	60.2931	29.6778	25.5278	27.9203	5.14848e-13	1.06882	up	AT5G42510	Disease resistance-responsive (dirigent-like protein) family protein	GO:0008150 biological_process	common
AT3G05830	563	524	523	270	271	229	10.1573	10.4456	8.81165	5.01668	4.77874	4.21419	6.13491e-10	1.07051	up	AT3G05830	spindle pole body component-like protein		specific
AT4G25434	464	458	500	203	217	261	10.059	10.9312	10.4413	4.73565	4.89661	5.80327	4.32057e-09	1.07054	up	NUDT10	nudix hydrolase homolog 10	GO:0008150 biological_process	specific
AT5G54160	29257	25977	29332	12745	13918	13760	489.278	483.691	483.229	236.828	239.35	241.192	1.61776e-15	1.07072	up	OMT1	O-methyltransferase 1	GO:0042428 serotonin metabolic process;GO:0030187 melatonin biosynthetic process;GO:0030186 melatonin metabolic process	specific
AT2G28440	449	394	408	217	193	186	12.7051	12.4	11.3715	6.81649	5.62238	5.50237	1.8062e-08	1.07302	up	AT2G28440	proline-rich family protein	GO:0008150 biological_process	common
AT1G80760	287	253	236	140	129	101	5.33034	5.20459	4.23779	2.91749	2.4705	1.9822	1.77613e-06	1.07338	up	NIP6;1	NOD26-like intrinsic protein 6;1	GO:0046713 borate transport;GO:0010036 response to boron-containing substance;GO:0080029 cellular response to boron-containing substance levels	common
AT1G14780	1742	1652	1690	767	921	743	18.1545	19.1641	17.3538	8.88336	9.87353	8.1167	4.08775e-14	1.07371	up	AT1G14780	MAC/Perforin domain-containing protein	GO:2000031 regulation of salicylic acid mediated signaling pathway;GO:0009966 regulation of signal transduction;GO:0010646 regulation of cell communication	common
AT2G45040	281	265	224	129	114	125	5.07419	5.31827	3.9826	2.57527	2.10945	2.35035	2.02959e-06	1.0738	up	AT2G45040	Matrixin family protein		common
AT5G44050	328	318	361	159	155	166	4.55026	4.91745	4.93528	2.4524	2.20271	2.40443	1.46495e-07	1.07402	up	AT5G44050	MATE efflux family protein	GO:0046618 xenobiotic export from cell;GO:1990961 xenobiotic detoxification by transmembrane export across the plasma membrane;GO:0042908 xenobiotic transport	specific
AT3G52430	1730	1371	1604	724	722	793	20.4682	18.0564	18.6956	9.51332	8.78368	9.82621	8.05526e-14	1.07408	up	PAD4	alpha/beta-Hydrolases superfamily protein	GO:0071327 cellular response to trehalose stimulus;GO:0010618 aerenchyma formation;GO:0010353 response to trehalose	specific
AT2G46940	663	517	568	291	258	282	18.1495	15.7341	15.3021	8.8448	7.23637	8.06462	1.22096e-10	1.07426	up	AT2G46940	fold protein		common
AT5G41550	251	205	207	54	135	130	1.75435	1.59922	1.43041	0.42048	0.97028	0.954492	0.000114754	1.07469	up	AT5G41550	Disease resistance protein (TIR-NBS-LRR class) family	GO:0007165 signal transduction;GO:0023052 signaling;GO:0007154 cell communication	specific
AT1G70460	2134	2020	2136	966	1026	1009	17.8541	18.8135	17.6031	8.97908	8.8248	8.8425	1.21664e-15	1.07493	up	PERK13	root hair specific 10	GO:1990641 response to iron ion starvation;GO:0006995 cellular response to nitrogen starvation;GO:0043562 cellular response to nitrogen levels	common
AT4G13110	485	504	578	239	255	253	9.0725	10.4918	10.6595	4.96252	4.89844	4.94952	8.15137e-10	1.07569	up	AT4G13110	BSD domain-containing protein		specific
AT3G21750	517	500	485	254	222	239	6.37777	6.8664	5.89444	3.47428	2.81754	3.08593	1.4325e-09	1.07699	up	UGT71B1	UDP-glucosyl transferase 71B1		specific
AT1G64700	239	152	209	90	104	90	6.94527	4.89442	5.97968	2.87866	3.08243	2.73323	1.24548e-05	1.07802	up	AT1G64700	DUF4228 domain protein	GO:0050832 defense response to fungus;GO:0009620 response to fungus;GO:0098542 defense response to other organism	common
AT4G15975	87	82	100	39	50	39	2.0122	2.11499	2.2984	1.0119	1.18581	0.951966	0.00111184	1.07826	up	AT4G15975	RING/U-box superfamily protein	GO:0008150 biological_process	specific
AT2G04170	4752	5141	3688	2096	2477	1931	69.1051	83.3493	54.7901	33.9911	37.0689	29.3981	0.000114372	1.07953	up	AT2G04170	TRAF-like family protein		specific
AT1G13990	1317	1200	1340	614	580	632	27.203	26.6411	25.2402	14.0737	12.6188	13.2695	3.73707e-13	1.08299	up	AT1G13990	plant/protein		specific
AT2G01590	53	57	94	35	32	29	1.21693	1.46185	2.12368	0.877415	0.751911	0.685422	0.00640054	1.08324	up	CRR3	chlororespiratory reduction 3	GO:0009773 photosynthetic electron transport in photosystem I;GO:0009767 photosynthetic electron transport chain;GO:0022900 electron transport chain	specific
AT5G42650	2179	1844	1994	994	925	925	27.6548	26.0574	24.9328	14.0182	12.0726	12.3029	1.21873e-15	1.08428	up	AOS	allene oxide synthase	GO:0019369 arachidonate metabolic process;GO:0019373 epoxygenase P450 pathway;GO:0006690 icosanoid metabolic process	specific
AT5G17390	354	390	388	170	191	177	9.15589	11.2993	10.0194	4.78224	5.08184	4.77575	3.7452e-08	1.08429	up	AT5G17390	Adenine nucleotide alpha hydrolases-like superfamily protein	GO:0008150 biological_process	specific
AT2G47540	1985	1755	2151	864	953	967	69.0496	67.9935	73.7299	33.3769	34.0774	35.2648	1.76059e-15	1.08583	up	AT2G47540	Pollen Ole e 1 allergen and extensin family protein		specific
AT1G29300	1367	1321	1326	598	665	639	17.215	18.5245	16.4421	8.3593	8.60531	8.42995	3.14451e-13	1.08682	up	UNE1	intracellular protein transporter, putative (DUF641)	GO:0009959 negative gravitropism;GO:0009567 double fertilization forming a zygote and endosperm;GO:0009566 fertilization	specific
AT2G22880	72	54	80	44	20	32	4.74663	3.98365	5.16787	3.17441	1.35466	2.20495	0.00216036	1.08699	up	AT2G22880	VQ motif-containing protein	GO:0010224 response to UV-B;GO:0009411 response to UV;GO:0009416 response to light stimulus	specific
AT1G56580	3142	3073	3481	1633	1432	1505	102.896	112.047	112.283	59.4002	48.2226	51.6552	1.25567e-20	1.08831	up	SVB	plant/protein (Protein of unknown function, DUF538)	GO:0030968 endoplasmic reticulum unfolded protein response;GO:0006986 response to unfolded protein;GO:0034620 cellular response to unfolded protein	specific
AT5G37690	3169	3478	3656	1533	1728	1614	52.4309	63.3007	59.8645	27.7537	29.4702	27.98	2.39054e-21	1.08959	up	AT5G37690	SGNH hydrolase-type esterase superfamily protein	GO:0008150 biological_process	common
AT2G36660	118	83	109	57	43	45	1.35144	1.0565	1.23315	0.725399	0.506263	0.541269	0.000467298	1.08994	up	PAB7	poly(A) binding protein 7		specific
AT1G24267	3294	3164	3429	1622	1741	1299	45.4374	48.5929	46.5865	24.8578	24.6904	18.772	6.85756e-21	1.09045	up	AT1G24267	bZIP transcription factor, putative (DUF1664)		common
AT4G27590	72	50	67	21	30	38	2.60841	1.95745	2.2703	0.765815	0.996148	1.27961	0.0032886	1.09198	up	AT4G27590	Heavy metal transport/detoxification superfamily protein	GO:0008150 biological_process	specific
AT5G17450	219	271	302	114	130	130	7.3249	10.326	10.0403	4.15118	4.57743	4.63506	1.10428e-06	1.09303	up	HIPP21	Heavy metal transport/detoxification superfamily protein	GO:0071585 detoxification of cadmium ion;GO:1990170 stress response to cadmium ion;GO:0061687 detoxification of inorganic compound	common
AT4G38740	31533	26568	34847	14591	14186	14803	841.155	789.093	915.722	432.46	389.138	413.908	1.82965e-15	1.09325	up	ROC1	rotamase CYP 1	GO:0001932 regulation of protein phosphorylation;GO:0042325 regulation of phosphorylation;GO:0009704 de-etiolation	common
AT1G10690	405	369	327	176	166	177	14.4346	14.627	11.4621	6.95993	6.08518	6.59061	3.65879e-08	1.09337	up	AT1G10690	cyclin-dependent kinase inhibitor	GO:0032875 regulation of DNA endoreduplication;GO:0090329 regulation of DNA-templated DNA replication;GO:0006275 regulation of DNA replication	specific
AT3G47600	139	128	136	56	66	68	2.13174	2.17543	2.04789	0.95669	1.03017	1.09115	0.000148066	1.09375	up	MYB94	myb domain protein 94	GO:1904278 positive regulation of wax biosynthetic process;GO:1904276 regulation of wax biosynthetic process;GO:0046889 positive regulation of lipid biosynthetic process	specific
AT3G07970	328	349	432	163	195	164	5.41599	6.40974	7.03927	2.98761	3.30891	2.83226	3.26969e-08	1.09392	up	QRT2	Pectin lyase-like superfamily protein	GO:0009830 cell wall modification involved in abscission;GO:0044277 cell wall disassembly;GO:0010047 fruit dehiscence	common
AT4G05020	4586	4127	5018	2043	2275	2135	46.4964	46.5905	50.1144	22.9942	23.7199	22.6725	1.16891e-25	1.09401	up	NDB2	NAD(P)H dehydrogenase B2	GO:0006116 NADH oxidation;GO:0010230 alternative respiration;GO:0006734 NADH metabolic process	common
AT2G30870	49016	45176	49133	21679	22939	22713	1118.33	1147.61	1104.29	549.568	538.202	543.185	1.77844e-11	1.09636	up	GSTF10	glutathione S-transferase PHI 10	GO:0009407 toxin catabolic process;GO:0009404 toxin metabolic process;GO:0098754 detoxification	specific
AT1G16490	99	111	142	39	64	63	1.90931	2.38537	2.70281	0.836717	1.25728	1.27867	0.00030187	1.09681	up	MYB58	myb domain protein 58	GO:2000652 regulation of secondary cell wall biogenesis;GO:0009809 lignin biosynthetic process;GO:1903338 regulation of cell wall organization or biogenesis	common
AT3G28345	8096	7221	8071	3428	3705	3846	47.5622	47.2358	46.713	22.3764	22.3846	23.6817	7.6496e-27	1.09715	up	ABCB15	ABC transporter family protein	GO:0055085 transmembrane transport;GO:0006810 transport;GO:0051234 establishment of localization	specific
AT3G27460	1045	981	1050	348	538	565	17.6366	18.5052	17.4452	6.48348	9.25494	9.92722	3.88443e-13	1.09757	up	SGF29a	SGF29 tudor-like domain-containing protein	GO:0009651 response to salt stress;GO:0006970 response to osmotic stress;GO:0009628 response to abiotic stimulus	common
AT1G10000	100	117	105	45	50	57	2.48705	3.2466	2.57229	1.25094	1.27802	1.48059	0.000455785	1.09779	up	AT1G10000	Ribonuclease H-like superfamily protein		common
AT5G43230	538	482	574	241	260	246	4.42234	4.51066	4.63058	2.19319	2.17549	2.13332	2.70283e-10	1.09791	up	AT5G43230	EEIG1/EHBP1 protein amino-terminal domain protein	GO:0008150 biological_process	common
AT4G30490	2732	2452	2740	1193	1294	1228	32.069	32.0477	31.6876	15.5551	15.6246	15.1059	2.38088e-18	1.09868	up	AT4G30490	AFG1-like ATPase family protein		specific
AT5G02780	469	435	527	256	177	234	10.1253	10.413	11.3596	6.44781	3.91994	5.28623	1.14068e-09	1.09943	up	GSTL1	glutathione transferase lambda 1	GO:0010731 protein glutathionylation;GO:0036211 protein modification process;GO:0043412 macromolecule modification	common
AT5G58970	272	272	262	131	118	129	3.46496	3.85044	3.27009	2.01976	1.53289	1.72248	7.48898e-07	1.09974	up	UCP2	uncoupling protein 2	GO:0003333 amino acid transmembrane transport;GO:0006865 amino acid transport;GO:0055085 transmembrane transport	specific
AT5G41280	100	63	72	31	42	37	2.10701	1.46564	1.48734	0.705357	0.90275	0.7979	0.001451	1.09991	up	AT5G41280	Receptor-like protein kinase-related family protein	GO:0008150 biological_process	common
AT3G55090	343	373	403	130	191	206	3.54019	4.29078	4.09823	1.48598	2.02144	2.22844	3.01075e-08	1.10072	up	ABCG16	ABC-2 type transporter family protein	GO:0010208 pollen wall assembly;GO:0010927 cellular component assembly involved in morphogenesis;GO:0032989 cellular anatomical entity morphogenesis	specific
AT1G49430	2417	2148	2496	1078	1069	1153	23.744	23.49	24.1553	11.7589	10.7939	11.8668	2.24294e-17	1.10138	up	LACS2	long-chain acyl-CoA synthetase 2	GO:0010143 cutin biosynthetic process;GO:0010025 wax biosynthetic process;GO:0010166 wax metabolic process	common
AT1G79180	499	494	511	228	237	238	10.1726	11.2201	10.251	4.97778	4.95924	5.03815	5.95584e-10	1.10521	up	MYB63	myb domain protein 63	GO:2000652 regulation of secondary cell wall biogenesis;GO:0009809 lignin biosynthetic process;GO:1903338 regulation of cell wall organization or biogenesis	specific
AT5G07475	1415	1279	1250	541	648	657	44.2874	44.5696	38.5525	18.812	20.8427	21.5573	1.45457e-13	1.10577	up	AT5G07475	Cupredoxin superfamily protein		common
AT3G43930	122	118	99	47	56	56	1.50705	1.64139	1.2051	0.657891	0.69406	0.723449	0.000323376	1.10634	up	AT3G43930	BRCT domain-containing DNA repair protein	GO:0008150 biological_process	common
AT1G08830	8052	7151	9013	3667	3700	3900	211.081	208.717	232.753	106.817	99.7387	107.166	2.30009e-27	1.10642	up	CSD1	copper/zinc superoxide dismutase 1	GO:0071280 cellular response to copper ion;GO:0071457 cellular response to ozone;GO:0071493 cellular response to UV-B	common
AT2G38790	502	431	367	187	248	174	10.6449	10.1775	7.67196	4.39369	5.3985	3.87481	1.67077e-06	1.10655	up	AT2G38790	uncharacterized protein		specific
AT1G08290	281	277	356	125	137	164	3.64272	3.99548	4.55129	1.7917	1.82089	2.22287	1.8002e-07	1.10671	up	WIP3	WIP domain protein 3	GO:0006355 regulation of DNA-templated transcription;GO:2001141 regulation of RNA biosynthetic process;GO:0051252 regulation of RNA metabolic process	specific
AT4G27560	1982	1667	1930	798	921	881	26.3529	24.6773	25.2826	11.7902	12.5828	12.2802	1.39489e-15	1.10704	up	AT4G27560	UDP-Glycosyltransferase superfamily protein	GO:0046283 anthocyanin-containing compound metabolic process;GO:0009812 flavonoid metabolic process;GO:0042440 pigment metabolic process	specific
AT5G26310	1817	1630	1793	834	808	797	24.4169	24.3863	23.7373	12.4542	11.1622	11.2238	3.30502e-15	1.1075	up	UGT72E3	UDP-Glycosyltransferase superfamily protein		common
AT2G35380	2460	2276	2349	1064	1146	1095	50.2705	52.4939	47.6635	24.2052	24.2834	23.4703	1.72072e-17	1.10773	up	AT2G35380	Peroxidase superfamily protein	GO:0042744 hydrogen peroxide catabolic process;GO:0042743 hydrogen peroxide metabolic process;GO:0072593 reactive oxygen species metabolic process	common
AT5G27600	2980	2934	3073	1336	1485	1370	28.9444	31.7313	29.408	14.4156	14.8316	13.9424	4.77159e-20	1.10903	up	LACS7	long-chain acyl-CoA synthetase 7	GO:0010193 response to ozone;GO:0001676 long-chain fatty acid metabolic process;GO:0000302 response to reactive oxygen species	specific
AT3G22880	594	517	561	257	271	250	8.82232	8.52331	8.2154	4.22484	4.11967	3.86837	8.30186e-11	1.10908	up	DMC1	DNA repair (Rad51) family protein	GO:0051026 chiasma assembly;GO:0007129 homologous chromosome pairing at meiosis;GO:0045143 homologous chromosome segregation	common
AT3G58000	67	68	54	19	35	35	2.86931	3.27335	2.2772	0.875007	1.53512	1.55374	0.00326114	1.10918	up	AT3G58000	VQ motif-containing protein	GO:0008150 biological_process	common
AT5G39610	508	460	642	241	268	238	9.65803	9.81787	12.131	5.14606	5.21507	4.75982	1.41059e-10	1.10948	up	NAC6	NAC domain containing protein 6	GO:0090398 cellular senescence;GO:0090400 stress-induced premature senescence;GO:1904248 regulation of age-related resistance	specific
AT1G50110	1606	1311	1562	649	737	695	27.9713	25.4235	26.7965	12.5488	13.2052	12.6828	2.52698e-14	1.11021	up	AT1G50110	D-aminoacid aminotransferase-like PLP-dependent enzymes superfamily protein	GO:0033321 homomethionine metabolic process;GO:0033506 glucosinolate biosynthetic process from homomethionine;GO:0009099 L-valine biosynthetic process	common
AT1G60095	789	779	825	362	381	371	8.52408	9.37413	8.78139	4.34412	4.23489	4.20461	3.45755e-13	1.11064	up	AT1G60095	Mannose-binding lectin superfamily protein	GO:0008150 biological_process	specific
AT4G23810	223	250	247	121	109	105	3.36509	4.2009	3.66312	2.02354	1.69149	1.6579	1.64921e-06	1.11135	up	WRKY53	WRKY family transcription factor	GO:2000022 regulation of jasmonic acid mediated signaling pathway;GO:0010193 response to ozone;GO:0042542 response to hydrogen peroxide	specific
AT4G30980	1892	1598	2043	797	936	834	35.1611	33.0698	37.3887	16.4394	17.8784	16.2455	1.1264e-15	1.11166	up	LRL2	LJRHL1-like 2	GO:0048235 pollen sperm cell differentiation;GO:0055046 microgametogenesis;GO:0048232 male gamete generation	specific
AT3G62260	827	657	772	348	352	345	12.0636	10.6647	11.0905	5.62131	5.25344	5.25411	4.86333e-13	1.11259	up	AT3G62260	Protein phosphatase 2C family protein	GO:0009651 response to salt stress;GO:0006970 response to osmotic stress;GO:0009628 response to abiotic stimulus	specific
AT4G29020	1373	1221	1623	608	609	735	39.1636	38.7765	45.6094	19.2512	17.8498	21.9641	3.8651e-14	1.1134	up	AT4G29020	glycine-rich protein		specific
AT1G64930	300	295	315	150	151	121	4.46339	4.87439	4.61534	2.46421	2.30432	1.8762	1.54977e-07	1.11416	up	CYP89A7	cytochrome P450, family 87, subfamily A, polypeptide 7	GO:0008150 biological_process	common
AT4G40090	6654	5771	6678	2844	3086	2918	203.363	196.384	201.038	96.5556	96.9788	93.4774	6.87879e-28	1.11511	up	AGP3	arabinogalactan protein 3	GO:0007275 multicellular organism development;GO:0032501 multicellular organismal process;GO:0048856 anatomical structure development	common
AT5G25220	1835	1569	1908	746	905	810	22.1021	21.0319	22.6271	9.97721	11.1948	10.2109	1.90475e-15	1.11539	up	KNAT3	homeobox protein knotted-1-like 3	GO:0009722 detection of cytokinin stimulus;GO:0034097 response to cytokine;GO:0071345 cellular response to cytokine stimulus	common
AT5G55580	609	449	394	260	212	198	6.33711	5.20317	3.99045	2.99675	2.20996	2.15378	0.000207295	1.11768	up	AT5G55580	Mitochondrial transcription termination factor family protein	GO:1904821 chloroplast disassembly;GO:0010343 singlet oxygen-mediated programmed cell death;GO:0071452 cellular response to singlet oxygen	common
AT5G11440	309	291	315	147	147	129	7.83832	8.21186	7.85591	4.13206	3.84552	3.40032	1.32033e-07	1.1182	up	CID5	CTC-interacting domain 5	GO:0008150 biological_process	common
AT4G03490	247	248	260	95	142	114	2.48495	2.77807	2.57283	1.05898	1.46714	1.19597	1.06707e-06	1.11835	up	AT4G03490	Ankyrin repeat family protein	GO:0008150 biological_process	specific
AT4G30280	3319	2831	3235	1533	1412	1383	72.3827	68.7385	69.5136	37.1408	31.6569	31.6188	3.76549e-21	1.11856	up	XTH18	xyloglucan endotransglucosylase/hydrolase 18	GO:0010411 xyloglucan metabolic process;GO:0010410 hemicellulose metabolic process;GO:0010383 cell wall polysaccharide metabolic process	specific
AT1G33780	2227	2203	2301	961	1046	1110	38.6431	42.5122	39.3431	18.4019	18.7139	20.0766	2.57176e-17	1.11958	up	AT1G33780	electron transporter, putative (DUF179)		common
AT1G29290	115	72	88	48	36	42	4.30395	3.0145	3.24079	1.97556	1.37379	1.64641	0.000559416	1.12025	up	AT1G29290	B-cell lymphoma 6 protein	GO:0010037 response to carbon dioxide;GO:0006995 cellular response to nitrogen starvation;GO:1902025 nitrate import	specific
AT5G20400	3559	3266	3527	1604	1561	1600	65.7151	67.1431	64.1424	32.9026	29.628	30.9675	9.06928e-23	1.1245	up	AT5G20400	2-oxoglutarate (2OG) and Fe(II)-dependent oxygenase superfamily protein		common
AT5G28646	203	168	163	84	93	69	4.78818	4.36378	3.79038	2.18484	2.25489	1.70383	1.46623e-05	1.12481	up	WVD2	TPX2 (targeting protein for Xklp2) protein family	GO:0001578 microtubule bundle formation;GO:0007163 establishment or maintenance of cell polarity;GO:0010091 trichome branching	specific
AT5G44240	9226	8819	9035	3910	4435	4150	57.7278	61.4398	55.6892	27.1818	28.5407	27.214	1.55758e-27	1.12487	up	ALA2	aminophospholipid ATPase 2	GO:0015914 phospholipid transport;GO:0015748 organophosphate ester transport;GO:0006869 lipid transport	common
AT3G49760	305	249	307	147	114	133	8.92489	8.11363	8.86172	4.78069	3.41901	4.07413	1.76601e-07	1.12558	up	bZIP5	basic leucine-zipper 5	GO:0006355 regulation of DNA-templated transcription;GO:2001141 regulation of RNA biosynthetic process;GO:0051252 regulation of RNA metabolic process	specific
AT1G04490	232	243	238	103	121	105	3.53512	4.05338	3.45921	1.76611	1.88013	1.55742	1.42177e-06	1.12712	up	AT1G04490	hypothetical protein (DUF3527)		specific
AT5G62940	400	389	392	172	189	183	5.84775	6.34517	5.65149	2.789	2.84367	2.80384	6.44296e-09	1.12745	up	HCA2	Dof-type zinc finger DNA-binding family protein	GO:0090057 root radial pattern formation;GO:0010067 procambium histogenesis;GO:0010065 primary meristem tissue development	specific
AT1G48260	327	322	331	149	165	137	4.57716	5.04427	4.50217	2.28823	2.34031	1.98305	5.34653e-08	1.12795	up	CIPK17	CBL-interacting protein kinase 17	GO:0007165 signal transduction;GO:0023052 signaling;GO:0007154 cell communication	specific
AT4G17215	1428	1315	1678	620	770	640	50.0701	51.3208	57.9324	23.9524	27.7643	23.5011	1.23329e-14	1.12821	up	AT4G17215	Pollen Ole e 1 allergen and extensin family protein		common
AT2G45220	7924	7034	7852	3291	3664	3517	101.428	100.24	99.0023	46.8006	48.2301	47.1752	2.06872e-28	1.12936	up	AT2G45220	Plant invertase/pectin methylesterase inhibitor superfamily	GO:0050829 defense response to Gram-negative bacterium;GO:0045490 pectin catabolic process;GO:0000272 polysaccharide catabolic process	common
AT2G02850	657	558	744	301	261	333	21.204	20.0443	23.6577	10.7798	8.63404	11.2547	1.87848e-12	1.12951	up	ARPN	plantacyanin	GO:0048653 anther development;GO:0048443 stamen development;GO:0048466 androecium development	common
AT5G64510	137	133	147	67	59	65	1.92492	2.08643	2.04589	1.0389	0.84646	0.952135	6.74598e-05	1.13036	up	TIN1	tunicamycin induced protein	GO:0030968 endoplasmic reticulum unfolded protein response;GO:0006986 response to unfolded protein;GO:0034620 cellular response to unfolded protein	common
AT5G15890	694	669	672	290	273	370	9.43597	10.1256	8.9951	4.37064	3.80608	5.26775	1.16992e-12	1.13326	up	TBL21	TRICHOME BIREFRINGENCE-LIKE 21	GO:0008150 biological_process	specific
AT4G33040	135	91	184	69	48	68	4.00041	3.00601	5.37352	2.27603	1.44383	2.111	0.00499763	1.13408	up	AT4G33040	Thioredoxin superfamily protein		common
AT3G45080	508	385	469	220	220	180	11.6214	9.795	10.5704	5.57587	5.17405	4.31124	8.28199e-10	1.13537	up	AT3G45080	P-loop containing nucleoside triphosphate hydrolases superfamily protein		common
AT1G80030	3313	3217	4043	832	1148	2874	13.4761	15.7562	16.7121	7.4242	8.08535	13.3693	0.00734099	1.13564	up	AT1G80030	Molecular chaperone Hsp40/DnaJ family protein	GO:0006457 protein folding;GO:0051604 protein maturation;GO:0009408 response to heat	specific
AT1G03250	2188	1912	2058	910	1000	904	42.5828	41.4413	39.4068	19.6536	20.0701	18.4805	4.67627e-17	1.13605	up	AT1G03250	R3H domain protein		common
AT3G03990	3438	3194	3939	1693	1452	1667	69.0001	71.3644	77.8707	37.7347	29.9619	35.0684	1.16432e-23	1.13636	up	AT3G03990	alpha/beta-Hydrolases superfamily protein	GO:1902348 cellular response to strigolactone;GO:1901600 strigolactone metabolic process;GO:1901601 strigolactone biosynthetic process	specific
AT5G59990	81	83	123	36	51	44	2.00669	2.25483	2.98379	1.09101	1.27625	1.12263	0.000438897	1.13705	up	AT5G59990	CCT motif family protein	GO:0009909 regulation of flower development;GO:0048831 regulation of shoot system development;GO:2000241 regulation of reproductive process	specific
AT5G19790	1042	998	913	404	452	497	25.5093	27.2274	22.0146	10.9749	11.3664	12.7622	4.61831e-14	1.13774	up	RAP2.11	uncharacterized protein	GO:0035865 cellular response to potassium ion;GO:0035864 response to potassium ion;GO:0071248 cellular response to metal ion	common
AT3G07400	2854	2720	2754	1176	1390	1240	19.3128	20.4919	18.3556	8.83886	9.66537	8.78744	5.57542e-20	1.1394	up	AT3G07400	lipase class 3 family protein	GO:0006629 lipid metabolic process;GO:0044238 primary metabolic process;GO:0008152 metabolic process	common
AT5G47230	813	726	756	326	398	324	15.6012	15.4963	14.2887	6.94263	7.84433	6.50246	1.47603e-13	1.13941	up	ERF5	ethylene responsive element binding factor 5	GO:0009873 ethylene-activated signaling pathway;GO:0071369 cellular response to ethylene stimulus;GO:0000160 phosphorelay signal transduction system	specific
AT1G34260	2428	2033	2172	962	971	1089	11.358	10.4715	9.8634	5.05178	4.76608	5.24947	8.21159e-18	1.13955	up	FAB1D	FORMS APLOID AND BINUCLEATE CELLS 1A	GO:0046488 phosphatidylinositol metabolic process;GO:0006650 glycerophospholipid metabolic process;GO:0046486 glycerolipid metabolic process	common
AT3G50150	238	227	227	100	106	110	3.08248	3.17686	2.86055	1.41209	1.39516	1.4612	1.37707e-06	1.13957	up	AT3G50150	transmembrane protein, putative (DUF247)	GO:0008150 biological_process	specific
AT1G66160	421	426	383	207	177	177	6.80532	7.66383	6.0976	3.70956	2.93839	2.99663	3.44098e-09	1.13989	up	CMPG1	CYS, MET, PRO, and GLY protein 1	GO:0016567 protein ubiquitination;GO:0032446 protein modification by small protein conjugation;GO:0070647 protein modification by small protein conjugation or removal	specific
AT1G75590	235	204	226	108	99	95	6.13467	5.94181	5.82266	3.11338	2.64583	2.60564	1.6841e-06	1.14129	up	AT1G75590	SAUR-like auxin-responsive protein family	GO:0009733 response to auxin;GO:0009725 response to hormone;GO:0009719 response to endogenous stimulus	specific
AT3G57630	2915	2611	3002	1249	1359	1271	21.8261	21.4012	21.9413	10.274	10.1865	9.6886	1.83648e-20	1.14175	up	AT3G57630	exostosin family protein	GO:0010409 extensin metabolic process;GO:0006029 proteoglycan metabolic process;GO:0010384 cell wall proteoglycan metabolic process	common
AT5G23530	3506	3213	3329	1501	1568	1500	54.4748	55.5975	50.9511	25.9086	25.0547	24.4286	6.83499e-23	1.14382	up	CXE18	carboxyesterase 18	GO:0009860 pollen tube growth;GO:0009932 cell tip growth;GO:0048588 developmental cell growth	common
AT3G07390	3156	2720	3174	1262	1365	1483	60.3233	57.8732	59.7582	26.7943	26.8283	29.7055	2.53525e-21	1.14393	up	AIR12	auxin-induced in root cultures-like protein	GO:0030198 extracellular matrix organization;GO:0043062 extracellular structure organization;GO:0010102 lateral root morphogenesis	specific
AT2G29440	1055	1006	1185	470	482	521	29.4078	31.2024	32.519	14.5312	13.8069	15.2193	2.20559e-14	1.14502	up	GSTU6	glutathione S-transferase tau 6	GO:0006749 glutathione metabolic process;GO:0009407 toxin catabolic process;GO:0009404 toxin metabolic process	specific
AT3G23570	2266	1828	2299	942	1041	910	48.099	43.1928	48.0685	22.2085	22.7086	20.2379	9.85571e-18	1.14623	up	AT3G23570	alpha/beta-Hydrolases superfamily protein		specific
AT1G24430	972	823	906	419	423	381	14.7675	13.9173	13.5583	7.06673	6.59885	6.06297	2.24974e-14	1.14688	up	AT1G24430	HXXXD-type acyl-transferase family protein		common
AT1G65060	435	416	377	166	191	202	5.12996	5.44828	4.36886	2.16713	2.3373	2.51548	3.27612e-09	1.14756	up	4CL3	4-coumarate:CoA ligase 3	GO:0010584 pollen exine formation;GO:0010208 pollen wall assembly;GO:0010927 cellular component assembly involved in morphogenesis	common
AT5G22630	11745	10444	11074	4869	5251	4959	147.603	146.143	137.097	67.9899	67.8615	65.3184	1.52467e-27	1.14795	up	ADT5	arogenate dehydratase 5	GO:0009094 L-phenylalanine biosynthetic process;GO:0009095 aromatic amino acid family biosynthetic process, prephenate pathway;GO:1902223 erythrose 4-phosphate/phosphoenolpyruvate family amino acid biosynthetic process	common
AT1G70140	918	891	911	436	408	388	8.50552	9.19517	8.31639	4.49095	3.89053	3.76438	2.25086e-14	1.14833	up	FH8	formin 8	GO:0045010 actin nucleation;GO:0007015 actin filament organization;GO:0030036 actin cytoskeleton organization	specific
AT2G37280	4018	3784	3858	1572	1809	1915	21.6535	22.7009	20.4776	9.40783	10.0212	10.8138	2.01365e-25	1.14834	up	ABCG33	pleiotropic drug resistance 5	GO:0010164 response to cesium ion;GO:0010038 response to metal ion;GO:0042221 response to chemical	specific
AT1G30210	393	356	369	173	174	159	5.55723	5.49713	5.108	2.67237	2.47738	2.33225	6.03241e-09	1.14948	up	TCP24	TEOSINTE BRANCHED 1, cycloidea, and PCF family 24	GO:0045962 positive regulation of development, heterochronic;GO:0008285 negative regulation of cell population proliferation;GO:0040034 regulation of development, heterochronic	specific
AT2G23290	1019	910	1046	433	490	423	20.5413	20.4208	20.7677	9.69276	10.1446	8.93124	1.76639e-14	1.14975	up	MYB70	myb domain protein 70		common
AT1G78990	1072	950	1117	460	477	481	17.9102	17.6641	18.3839	8.54075	8.19028	8.42409	1.55431e-14	1.15062	up	AT1G78990	HXXXD-type acyl-transferase family protein		common
AT5G63710	3747	3421	3666	1526	1717	1662	39.3037	39.9439	37.8208	17.7541	18.6977	18.4167	2.33896e-24	1.15083	up	AT5G63710	Leucine-rich repeat protein kinase family protein		specific
AT5G45580	652	505	622	276	251	274	13.5712	11.9177	13.0494	6.53262	5.54913	6.15586	4.6655e-12	1.151	up	AT5G45580	Homeodomain-like superfamily protein	GO:2000762 regulation of phenylpropanoid metabolic process;GO:0043455 regulation of secondary metabolic process;GO:0006355 regulation of DNA-templated transcription	specific
AT2G01510	65	67	52	18	23	43	0.840993	0.965112	0.658355	0.258148	0.300394	0.584855	0.00239288	1.1517	up	AT2G01510	Tetratricopeptide repeat (TPR)-like superfamily protein	GO:0009451 RNA modification;GO:0016070 RNA metabolic process;GO:0043412 macromolecule modification	specific
AT3G15700	302	311	327	140	136	149	4.69426	5.40318	5.01957	2.42461	2.20121	2.45843	4.42467e-08	1.15258	up	AT3G15700	P-loop containing nucleoside triphosphate hydrolases superfamily protein		common
AT1G32240	481	492	515	187	250	238	6.77599	7.72412	7.14966	2.92007	3.61912	3.51698	1.68604e-10	1.15275	up	KAN2	Homeodomain-like superfamily protein	GO:0010158 abaxial cell fate specification;GO:0009944 polarity specification of adaxial/abaxial axis;GO:0009943 adaxial/abaxial axis specification	specific
AT1G07640	1942	1763	1933	768	940	842	30.1485	31.0668	29.6175	13.072	14.8498	13.5826	9.91647e-17	1.15291	up	OBP2	Dof-type zinc finger DNA-binding family protein	GO:0090057 root radial pattern formation;GO:0010439 regulation of glucosinolate biosynthetic process;GO:0009956 radial pattern formation	specific
AT3G15300	1507	1197	1276	556	578	661	38.2139	33.7978	31.8703	15.675	15.0699	17.5554	8.83709e-15	1.15419	up	AT3G15300	VQ motif-containing protein		specific
AT3G09290	143	112	151	49	67	67	6.2801	5.44562	6.52751	2.37261	3.0195	3.08761	5.77313e-05	1.15463	up	TAC1	telomerase activator1	GO:0006355 regulation of DNA-templated transcription;GO:2001141 regulation of RNA biosynthetic process;GO:0051252 regulation of RNA metabolic process	common
AT5G63850	6626	5900	6632	2758	2952	2926	82.0095	81.3018	80.854	37.9306	37.5749	37.9512	9.14383e-30	1.1551	up	AAP4	amino acid permease 4	GO:0006865 amino acid transport;GO:0055085 transmembrane transport;GO:0006810 transport	specific
AT1G17840	543	536	567	226	251	266	4.06932	4.47495	4.18714	1.87896	1.93591	2.08903	2.21056e-11	1.15652	up	ABCG11	white-brown complex-like protein	GO:0080051 cutin transport;GO:0010222 stem vascular tissue pattern formation;GO:0042335 cuticle development	specific
AT5G67140	256	201	202	91	103	103	6.25513	5.51262	4.83005	2.42249	2.4899	2.63886	1.47815e-06	1.15692	up	AT5G67140	F-box/RNI-like superfamily protein		specific
AT4G39580	91	62	69	28	41	31	1.8435	1.39545	1.37626	0.624039	0.850751	0.640881	0.00103219	1.1575	up	AT4G39580	Galactose oxidase/kelch repeat superfamily protein		specific
AT1G77520	5363	4849	5905	2770	2120	2325	86.5652	87.4461	91.929	50.6244	35.6407	39.4783	9.98693e-26	1.15795	up	AT1G77520	O-methyltransferase family protein		common
AT3G22410	304	278	303	116	139	144	4.60654	4.68944	4.51422	1.94448	2.16525	2.27524	7.87109e-08	1.15799	up	AT3G22410	Sec14p-like phosphatidylinositol transfer family protein		specific
AT4G27850	237	236	234	98	105	116	2.5288	2.81473	2.47465	1.14853	1.14825	1.29177	7.8708e-07	1.15811	up	AT4G27850	Glycine-rich protein family		specific
AT4G39955	2066	1881	2222	903	935	934	32.1089	38.4807	40.3031	18.5655	17.3456	17.7234	1.05453e-17	1.15841	up	AT4G39955	alpha/beta-Hydrolases superfamily protein		specific
AT1G03340	105	95	113	42	61	38	1.84521	1.84824	1.94836	0.808275	1.09611	0.69584	0.000233631	1.1588	up	AT1G03340	uncharacterized protein	GO:0008150 biological_process	specific
AT3G54050	521	411	477	241	192	197	7.67344	6.71547	6.91029	3.90192	2.89376	3.02869	2.08561e-10	1.15942	up	HCEF1	high cyclic electron flow 1	GO:0030388 fructose 1,6-bisphosphate metabolic process;GO:0015977 carbon fixation;GO:0019253 reductive pentose-phosphate cycle	common
AT3G03780	34274	30574	34614	14186	15274	15207	299.856	297.821	298.316	137.893	137.409	139.438	1.50513e-16	1.16053	up	MS2	methionine synthase 2	GO:0009086 methionine biosynthetic process;GO:0006555 methionine metabolic process;GO:0000097 sulfur amino acid biosynthetic process	common
AT4G12350	77	44	77	29	29	30	2.02996	1.2394	1.87469	0.811655	0.78547	0.818327	0.00131789	1.16202	up	MYB42	myb domain protein 42	GO:0009094 L-phenylalanine biosynthetic process;GO:0009095 aromatic amino acid family biosynthetic process, prephenate pathway;GO:1902223 erythrose 4-phosphate/phosphoenolpyruvate family amino acid biosynthetic process	common
AT1G79860	377	271	307	143	144	140	5.02777	4.01884	4.02952	2.1217	1.96747	1.9474	2.50733e-08	1.16293	up	ROPGEF12	RHO guanyl-nucleotide exchange factor 12	GO:0080092 regulation of pollen tube growth;GO:0051510 regulation of unidimensional cell growth;GO:0022604 regulation of cell morphogenesis	specific
AT5G35580	1200	1019	1146	487	531	490	17.2159	16.2778	16.1979	7.74372	7.83332	7.35757	8.41271e-15	1.16297	up	AT5G35580	Protein kinase superfamily protein	GO:0002683 negative regulation of immune system process;GO:0050777 negative regulation of immune response;GO:0002682 regulation of immune system process	common
AT1G14870	8390	7774	8690	3574	3816	3756	259.188	267.402	264.451	122.675	121.204	121.602	7.65687e-30	1.16302	up	PCR2	PLANT CADMIUM RESISTANCE 2	GO:0006979 response to oxidative stress;GO:0006950 response to stress;GO:0050896 response to stimulus	common
AT1G31480	2389	2233	2292	979	1063	1063	17.4106	18.2198	16.5314	7.92187	7.9757	8.17146	8.8686e-19	1.16315	up	SGR2	shoot gravitropism 2 (SGR2)	GO:0009590 detection of gravity;GO:0009660 amyloplast organization;GO:0009959 negative gravitropism	common
AT3G26590	4640	4337	4826	1974	2196	2009	59.3822	61.8047	60.8427	28.0698	28.9035	26.9418	9.67629e-29	1.16619	up	AT3G26590	MATE efflux family protein	GO:0046618 xenobiotic export from cell;GO:1990961 xenobiotic detoxification by transmembrane export across the plasma membrane;GO:0042908 xenobiotic transport	specific
AT1G44830	90	85	106	47	34	44	2.85001	2.99197	3.29351	1.65674	1.07995	1.45659	0.000313379	1.16712	up	AT1G44830	Integrase-type DNA-binding superfamily protein	GO:1900030 regulation of pectin biosynthetic process;GO:0009861 jasmonic acid and ethylene-dependent systemic resistance;GO:0032885 regulation of polysaccharide biosynthetic process	specific
AT1G51440	169	172	177	73	79	80	2.16295	2.44709	2.23419	1.03284	1.03534	1.06739	9.23237e-06	1.16804	up	AT1G51440	alpha/beta-Hydrolases superfamily protein	GO:0008150 biological_process	specific
AT4G37400	3608	3227	3552	1504	1606	1528	48.1153	47.9101	46.6625	22.2772	22.0242	21.3599	2.39033e-24	1.16899	up	CYP81F3	cytochrome P450, family 81, subfamily F, polypeptide 3	GO:0042343 indole glucosinolate metabolic process;GO:0042430 indole-containing compound metabolic process;GO:0016143 S-glycoside metabolic process	specific
AT1G13600	184	168	216	85	97	71	6.12607	6.22906	7.10717	3.15727	3.33127	2.47126	3.91864e-06	1.16973	up	bZIP58	basic leucine-zipper 58	GO:0006355 regulation of DNA-templated transcription;GO:2001141 regulation of RNA biosynthetic process;GO:0051252 regulation of RNA metabolic process	specific
AT5G17230	856	828	987	392	387	411	10.0812	10.8761	11.4754	5.13976	4.68003	5.07026	6.98711e-15	1.17065	up	PSY	PHYTOENE SYNTHASE	GO:0016109 tetraterpenoid biosynthetic process;GO:0016117 carotenoid biosynthetic process;GO:0016108 tetraterpenoid metabolic process	specific
AT2G38860	6007	5772	5922	2606	2555	2735	89.3769	95.6097	86.783	43.0314	39.0581	42.6069	2.26768e-30	1.17171	up	YLS5	Class I glutamine amidotransferase-like superfamily protein		specific
AT4G15280	236	202	224	76	113	107	3.74976	3.57456	3.50391	1.34107	1.84126	1.78028	1.1378e-06	1.17205	up	UGT71B5	UDP-glucosyl transferase 71B5		specific
AT4G21340	583	525	539	214	279	243	11.7553	11.7908	10.6973	4.78408	5.7854	5.12514	1.28987e-11	1.17244	up	B70	basic helix-loop-helix (bHLH) DNA-binding superfamily protein	GO:0006355 regulation of DNA-templated transcription;GO:2001141 regulation of RNA biosynthetic process;GO:0051252 regulation of RNA metabolic process	specific
AT5G18910	183	145	161	61	76	81	2.41774	2.13003	2.0905	0.889565	1.0272	1.11609	1.29122e-05	1.17293	up	AT5G18910	Protein kinase superfamily protein	GO:0046777 protein autophosphorylation;GO:0006468 protein phosphorylation;GO:0016310 phosphorylation	common
AT1G80940	1640	1458	1644	692	710	708	31.2808	31.1589	30.8689	14.7425	13.867	14.1511	4.23922e-16	1.17302	up	AT1G80940	Snf1 kinase interactor-like protein	GO:0009909 regulation of flower development;GO:0048831 regulation of shoot system development;GO:2000241 regulation of reproductive process	common
AT1G76470	53	71	69	36	32	18	1.00212	1.48896	1.2705	0.755321	0.619537	0.340043	0.00147281	1.17311	up	AT1G76470	NAD(P)-binding Rossmann-fold superfamily protein		specific
AT2G42600	13309	12185	12743	5456	5829	5748	89.8406	91.3998	83.735	40.7239	40.4048	40.4498	1.46807e-27	1.17388	up	PPC2	phosphoenolpyruvate carboxylase 2	GO:0006099 tricarboxylic acid cycle;GO:0009060 aerobic respiration;GO:0045333 cellular respiration	common
AT3G04320	1676	1660	1868	741	776	800	43.9846	48.4939	48.2948	21.5842	20.9325	21.9839	1.04749e-16	1.17395	up	AT3G04320	Kunitz family trypsin and protease inhibitor protein	GO:0008150 biological_process	specific
[truncated: 1,343 more rows]

## Sheet: Supplementary Table 2C
Supplementary Table 2C. The dark-affected PSR genes indentified by comparison of the expression levels between -Pi-dark and +Pi-dark. AD1, AD2, and AD3 represent three biological replicated roots grown in darkness on -Pi medium; APD1, APD2, and APD3 refer to three biological replicated roots grown in darkness on +Pi medium; FPKM refers to fragments per kilobase of exon model per million mapped fr…
[truncated: 2,203 more rows]

[truncated: 1 more sheets: Supplementary Table 2D]
