# Supplementary material for: Physiological and transcriptional analyses of Arabidopsis primary root growth in response to phosphate starvation under light and dark conditions
Source: Front Plant Sci. 2025 Apr 10;16:1557118. doi: 10.3389/fpls.2025.1557118 (PMC12018419; doi:10.3389/fpls.2025.1557118)
Supplement: Supplementary file 4 [file Table3.xlsx]

## Sheet: Supplementary Table 3
Supplementary Table 3. The heatmap of hierarchical clustering of all PSR genes. APD1 to 3 and APL1 to 3 refer to three biological replicated roots grown in darkness or under light, respectively, on +Pi medium; AD1 to 3 and AL 1 to 3 represent three biological replicated roots grown in darkness or under light, respectively, on -Pi medium. All PSR genes were obtained by comparisons of AL vs. APL, A…
AGI code	Cluster	Hallmark PSI genes	APD1	APD2	APD3	APL1	APL2	APL3	AD1	AD2	AD3	AL1	AL2	AL3	Gene Symbol	Description	Biological Process (GO)
AT2G32830	1	PHT1;5	0.26	0.04	0.19	0.18	0.36	0.31	20.79	19.28	20.9	33.01	30.38	28.92	PHT1;5	phosphate transporter 1;5	GO:0006817 phosphate ion transport;GO:0015698 inorganic anion transport;GO:0055085 transmembrane transport
AT2G01880	1	PAP7	48.76	44	39.98	40.57	46.76	52.07	99.14	129.07	105.42	131.22	134.13	133.99	PAP7	purple acid phosphatase 7	GO:0016311 dephosphorylation;GO:0006796 phosphate-containing compound metabolic process;GO:0006793 phosphorus metabolic process
AT4G36350	1	PAP25	0	0	0	0	0	0.06	11.39	10.12	10.12	11.02	11.63	11.16	PAP25	purple acid phosphatase 25	GO:0006796 phosphate-containing compound metabolic process;GO:0006793 phosphorus metabolic process;GO:0008152 metabolic process
AT4G24890	1	PAP24	0.47	0.4	0.41	0.76	0.57	0.41	40.56	42.87	43.43	45.88	44.62	41	PAP24	purple acid phosphatase 24	GO:0016311 dephosphorylation;GO:0006796 phosphate-containing compound metabolic process;GO:0006793 phosphorus metabolic process
AT4G13700	1	PAP23	1.09	0.92	1.38	1.03	1.17	1.05	16.59	12.88	15.59	13.19	14.75	26.9	PAP23	purple acid phosphatase 23	GO:0016311 dephosphorylation;GO:0006796 phosphate-containing compound metabolic process;GO:0006793 phosphorus metabolic process
AT3G52820	1	PAP22	4.35	4.9	5.36	5.09	4.85	3.82	54.49	48.2	50.12	62.96	63.03	60.6	PAP22	purple acid phosphatase 22	GO:0016311 dephosphorylation;GO:0006796 phosphate-containing compound metabolic process;GO:0006793 phosphorus metabolic process
AT2G46880	1	PAP14	0	0	0	0	0	0	15.86	14.3	16.23	18.96	17.5	17.31	PAP14	purple acid phosphatase 14	GO:0008150 biological_process
AT2G18130	1	PAP11	0	0	0	0	0	0	2.47	1.18	1.73	3.22	2.28	2.78	PAP11	purple acid phosphatase 11	GO:0016311 dephosphorylation;GO:0006796 phosphate-containing compound metabolic process;GO:0006793 phosphorus metabolic process
Arabidopsis_thaliana_newGene_147	1	—	4.67	4.11	4.2	5.2	3.65	5.96	32.68	33.31	36.95	39.21	44.29	41.54	None	None	None
Arabidopsis_thaliana_newGene_235	1	—	40.94	48.98	48.82	57.72	54.73	48.8	78.18	84.57	87.19	86.05	83.1	83.56	None	None	None
Arabidopsis_thaliana_newGene_331	1	—	1.02	0.72	0.34	0.84	0.61	1.24	0.44	1.1	0.99	7.39	12.35	9.77	None	None	None
Arabidopsis_thaliana_newGene_367	1	—	1.52	1.44	1.34	1.73	1.1	1.91	1.06	1.03	0.9	13.78	13.01	13.64	None	None	None
Arabidopsis_thaliana_newGene_378	1	—	3.01	3.66	3.7	4.16	4.79	3.6	7.75	6.88	7.7	17.07	9.39	12.15	None	None	None
Arabidopsis_thaliana_newGene_488	1	—	3.77	3.13	3.14	7.15	6.12	6.62	14.34	13.96	14.49	17.34	16.54	16.06	None	None	None
Arabidopsis_thaliana_newGene_695	1	—	6.09	5.5	5.76	3.55	4.26	3.9	8.06	7.52	6.44	15.68	15	15.98	None	None	None
Arabidopsis_thaliana_newGene_730	1	—	0.99	0.99	1.15	2.08	1.53	1.62	3.06	2.82	4.29	4.48	4.06	3.83	None	None	None
Arabidopsis_thaliana_newGene_732	1	—	1.14	1.45	0.59	1.32	0.63	1.82	1.95	2.39	2.9	1.93	2.06	2.07	None	None	None
AT1G01030	1	—	1.03	0.78	1.3	0.64	0.65	0.42	1.78	0.75	1.91	1.61	1.53	1.76	NGA3	AP2/B3-like transcriptional factor family protein	GO:0048480 stigma development;GO:1900618 regulation of shoot system morphogenesis;GO:1901371 regulation of leaf morphogenesis
AT1G01453	1	—	1.69	2.22	2.53	4.53	3.59	4.15	6.29	6.31	6.27	9.1	5.6	6.98	AT1G01453	late embryogenesis abundant hydroxyproline-rich glycoprotein family protein
AT1G01600	1	—	1.98	2.59	2.21	1.99	1.84	2.1	6.61	6.91	7.22	10.4	10.43	9.03	CYP86A4	cytochrome P450, family 86, subfamily A, polypeptide 4	GO:0006631 fatty acid metabolic process;GO:0032787 monocarboxylic acid metabolic process;GO:0019752 carboxylic acid metabolic process
AT1G02220	1	—	7.31	10.73	9.99	9.02	9	8.05	37.4	37.39	39.05	46.38	48.7	47.23	NAC003	NAC domain containing protein 3	GO:0006355 regulation of DNA-templated transcription;GO:2001141 regulation of RNA biosynthetic process;GO:0051252 regulation of RNA metabolic process
AT1G02230	1	—	0.92	0.61	0.66	0.48	0.48	0	1.62	1.92	2.38	2.3	1.67	2.69	NAC004	NAC domain containing protein 4	GO:0006355 regulation of DNA-templated transcription;GO:2001141 regulation of RNA biosynthetic process;GO:0051252 regulation of RNA metabolic process
AT1G02390	1	—	1.62	2.04	1.76	1.39	1.64	1.06	2.62	3.01	3.63	3.92	4.12	4.51	GPAT2	glycerol-3-phosphate acyltransferase 2	GO:0016024 CDP-diacylglycerol biosynthetic process;GO:0046341 CDP-diacylglycerol metabolic process;GO:0046474 glycerophospholipid biosynthetic process
AT1G02850	1	—	11.5	11.99	10.9	6.06	7.3	6.89	19.67	16.46	18.95	45.29	47.55	45.53	BGLU11	beta glucosidase 11	GO:0005975 carbohydrate metabolic process;GO:0044238 primary metabolic process;GO:0008152 metabolic process
AT1G02920	1	—	44.3	46.07	47.06	45.23	52.23	50.81	83.39	91.57	88.75	236.85	313.78	285.02	GSTF7	glutathione S-transferase 7	GO:0009407 toxin catabolic process;GO:0009404 toxin metabolic process;GO:0046686 response to cadmium ion
AT1G02930	1	—	10.07	12.37	11.24	17.44	15.79	15.83	19	19.55	13.5	249.36	256.27	179.26	GSTF6	glutathione S-transferase 6	GO:0009407 toxin catabolic process;GO:0009404 toxin metabolic process;GO:0046686 response to cadmium ion
AT1G02980	1	—	0.07	0.32	0.35	0.19	0.03	0.44	0.67	0.69	0.67	0.73	0.89	0.75	CUL2	cullin 2	GO:0006511 ubiquitin-dependent protein catabolic process;GO:0019941 modification-dependent protein catabolic process;GO:0043632 modification-dependent macromolecule catabolic process
AT1G03170	1	—	0.19	0.19	0.14	0.12	0.03	0.12	1.84	2.86	2.03	3.46	4.04	3.52	FAF2	FANTASTIC four-like protein (DUF3049)	GO:0010075 regulation of meristem growth;GO:0010073 meristem maintenance;GO:0048638 regulation of developmental growth
AT1G03230	1	—	87.98	98.32	85.1	90.95	95.31	90.75	107.7	102.47	109.09	240.3	237.5	236.24	AT1G03230	Eukaryotic aspartyl protease family protein
AT1G04160	1	—	6.91	8.17	7.39	7.73	7.81	8.01	16.24	13.95	14.27	15.56	14.94	14.28	XIB	myosin XI B	GO:0030048 actin filament-based movement;GO:0048767 root hair elongation;GO:0007015 actin filament organization
AT1G04490	1	—	2.52	2.78	3.07	2.83	3.1	2.52	3.98	3.92	4.03	5.8	6.65	5.58	AT1G04490	hypothetical protein (DUF3527)
AT1G05010	1	—	29.03	27.99	29.27	30.41	32.42	28.32	39.7	40.08	43.89	74.25	78.21	72.44	EFE	ethylene-forming enzyme	GO:0009692 ethylene metabolic process;GO:0009693 ethylene biosynthetic process;GO:0043449 alkene metabolic process
AT1G05020	1	—	0.68	0.9	0.59	1.03	1.26	1.1	1.66	2.15	1.8	1.62	1.97	1.7	AT1G05020	ENTH/ANTH/VHS superfamily protein	GO:0048268 clathrin coat assembly;GO:0072583 clathrin-dependent endocytosis;GO:0006898 receptor-mediated endocytosis
AT1G05300	1	—	17.41	20.58	19.45	23.93	25.88	24.23	57.34	59.15	59.45	67.83	70.6	67.09	ZIP5	zinc transporter 5 precursor	GO:0071577 zinc ion transmembrane transport;GO:0006829 zinc ion transport;GO:0000041 transition metal ion transport
AT1G05450	1	—	1.06	1.84	2.16	1.89	1.75	3.33	6.23	6.29	7.79	8.63	7.71	6.06	AT1G05450	Bifunctional inhibitor/lipid-transfer protein/seed storage 2S albumin superfamily protein
AT1G05560	1	—	0.73	0.94	0.9	1.04	1.42	0.66	0.87	1.23	1.12	2.89	2.49	1.9	UGT75B1	UDP-glucosyltransferase 75B1	GO:0046482 para-aminobenzoic acid metabolic process;GO:0042537 benzene-containing compound metabolic process;GO:0009072 aromatic amino acid metabolic process
AT1G05610	1	—	1.28	0.97	1.35	1.53	1.35	1.32	9.73	9.33	8.94	9.95	11.15	8.73	APS2	ADP-glucose pyrophosphorylase small subunit 2	GO:0005978 glycogen biosynthetic process;GO:0005977 glycogen metabolic process;GO:0006112 energy reserve metabolic process
AT1G05680	1	—	1.54	2.03	1.67	2.11	2.08	1.81	3.42	3.27	3.11	7.31	7.44	6.29	UGT74E2	Uridine diphosphate glycosyltransferase 74E2	GO:0071475 cellular hyperosmotic salinity response;GO:0071474 cellular hyperosmotic response;GO:0080024 indolebutyric acid metabolic process
AT1G05710	1	—	18.05	15.97	18.21	17.26	18.11	18.48	19.71	19.52	22.66	33.4	38.05	31.79	AT1G05710	basic helix-loop-helix (bHLH) DNA-binding superfamily protein	GO:0006355 regulation of DNA-templated transcription;GO:2001141 regulation of RNA biosynthetic process;GO:0051252 regulation of RNA metabolic process
AT1G06180	1	—	8.55	8.65	8.25	7.24	7.5	7.4	17.45	17.28	14.26	25.33	26.74	22.92	MYB13	myb domain protein 13	GO:0009909 regulation of flower development;GO:0048831 regulation of shoot system development;GO:2000241 regulation of reproductive process
AT1G06350	1	—	0.93	1.92	1.55	0.96	1.6	1.17	2.65	1.73	2.67	5.05	4.17	3.59	ADS4	Fatty acid desaturase family protein	GO:0006636 unsaturated fatty acid biosynthetic process;GO:0033559 unsaturated fatty acid metabolic process;GO:0010025 wax biosynthetic process
AT1G06475	1	—	3.8	2.73	3.78	2.99	4.23	3.88	4.61	7.06	8.67	4.43	4.47	6.54	AT1G06475	uncharacterized protein
AT1G06520	1	—	0.71	0.97	0.78	0.72	0.71	0.8	0.27	0.45	0.72	2.6	2.96	3.03	GPAT1	glycerol-3-phosphate acyltransferase 1	GO:0016024 CDP-diacylglycerol biosynthetic process;GO:0046341 CDP-diacylglycerol metabolic process;GO:0048235 pollen sperm cell differentiation
AT1G06980	1	—	2.4	1.98	2.71	2.52	3.4	2.99	4.72	4.1	4.84	4.75	4.94	4.11	AT1G06980	6,7-dimethyl-8-ribityllumazine synthase
AT1G07135	1	—	1.09	0.77	1.78	0.41	0.65	1.37	1.92	2.26	2.45	3.3	2.9	4.52	AT1G07135	glycine-rich protein	GO:0071456 cellular response to hypoxia;GO:0036294 cellular response to decreased oxygen levels;GO:0071453 cellular response to oxygen levels
AT1G07640	1	—	24.52	27.16	26.52	20.91	24.51	22	44.17	45.38	44.43	49.44	50.95	47.8	OBP2	Dof-type zinc finger DNA-binding family protein	GO:0090057 root radial pattern formation;GO:0010439 regulation of glucosinolate biosynthetic process;GO:0009956 radial pattern formation
AT1G07795	1	—	1.25	1.44	1.71	1.83	2.15	2.23	4.05	5.63	4.54	3.38	2.34	2.48	AT1G07795	forkhead box protein G1	GO:0008150 biological_process
AT1G08230	1	—	4.34	3.43	4.06	4.34	4.12	3.9	19.74	18.99	19.39	22.29	22.91	17.64	AT1G08230	Transmembrane amino acid transporter family protein	GO:0015812 gamma-aminobutyric acid transport;GO:0006865 amino acid transport;GO:0046942 carboxylic acid transport
AT1G08290	1	—	2.95	2.47	3.14	2.87	3.01	3.6	2.44	3.09	3.08	5.97	6.55	7.34	WIP3	WIP domain protein 3	GO:0006355 regulation of DNA-templated transcription;GO:2001141 regulation of RNA biosynthetic process;GO:0051252 regulation of RNA metabolic process
AT1G08430	1	—	7.2	6.65	8.51	6.23	5.28	4.81	89.1	89.77	92.76	138.77	150.09	141.99	ALMT1	aluminum-activated malate transporter 1	GO:0071423 malate transmembrane transport;GO:0010044 response to aluminum ion;GO:0015743 malate transport
AT1G09240	1	—	0	0	0.04	0	0	0	0.61	0.55	1.04	2.35	2.29	2.23	NAS3	nicotianamine synthase 3	GO:0030417 nicotianamine metabolic process;GO:0030418 nicotianamine biosynthetic process;GO:0072351 tricarboxylic acid biosynthetic process
AT1G09530	1	—	1.39	2.7	2.32	2.66	2.54	2.59	8.69	8.91	8.61	9.42	8.63	9.88	PIF3	phytochrome interacting factor 3	GO:0035902 response to immobilization stress;GO:1990785 response to water-immersion restraint stress;GO:0031539 positive regulation of anthocyanin metabolic process
AT1G09932	1	—	4.51	4.01	3.27	3.71	3.02	3.55	4.85	6.08	5.94	24.01	20.05	17.84	AT1G09932	Phosphoglycerate mutase family protein
AT1G10640	1	—	0.65	0.49	1.02	0.78	0.82	0.72	1.36	1.83	1.26	1.74	2.01	1.97	AT1G10640	Pectin lyase-like superfamily protein	GO:0005975 carbohydrate metabolic process;GO:0044238 primary metabolic process;GO:0008152 metabolic process
AT1G10690	1	—	11.21	12.55	14.68	11.13	10.04	10.68	16.19	15.77	16.17	23.67	23.99	18.5	AT1G10690	cyclin-dependent kinase inhibitor	GO:0032875 regulation of DNA endoreduplication;GO:0090329 regulation of DNA-templated DNA replication;GO:0006275 regulation of DNA replication
AT1G10990	1	—	6.63	7.87	5.71	4.34	5.88	5.51	10.33	11.25	10.15	14.23	14.18	12.24	AT1G10990	uncharacterized protein	GO:0008150 biological_process
AT1G11130	1	—	20.26	20.84	19.36	21.16	22.15	21.44	55.35	52.86	50.07	61.46	60.84	59.92	SUB	Leucine-rich repeat protein kinase family protein	GO:0010058 regulation of atrichoblast fate specification;GO:0010059 positive regulation of atrichoblast fate specification;GO:0042660 positive regulation of cell fate specification
AT1G11190	1	—	12.48	14.91	14.38	14.48	14.93	17.14	19.97	18.63	20.69	29.73	32.16	32.08	BFN1	bifunctional nuclease i	GO:0080187 floral organ senescence;GO:0006308 DNA catabolic process;GO:0141188 nucleic acid catabolic process
AT1G11300	1	—	0.49	0.66	0.45	0.46	0.62	0.55	1.36	1.14	1.21	1.98	1.68	1.69	AT1G11300	G-type lectin S-receptor-like Serine/Threonine-kinase	GO:0048544 recognition of pollen;GO:0008037 cell recognition;GO:0009987 cellular process
AT1G11410	1	—	1	0.9	0.69	1.43	1.24	1.41	1.83	1.34	1.75	3.33	4.23	3.6	AT1G11410	S-locus lectin protein kinase family protein	GO:0048544 recognition of pollen;GO:0008037 cell recognition;GO:0009987 cellular process
AT1G11450	1	—	45.16	46.1	46.44	38.94	42.46	44.34	65.05	68.53	63.09	78.14	82.11	81.56	UMAMIT27	nodulin MtN21 /EamA-like transporter family protein
AT1G11655	1	—	1.59	2.81	2.96	5.09	2.5	4.89	5.51	6.2	4.29	3.98	4.27	3.57	AT1G11655	uncharacterized protein	GO:0008150 biological_process
AT1G12200	1	—	22.29	16.45	19.63	23.73	24.52	24.04	100.55	97.4	100.39	131.6	128.56	132.42	FMO	Flavin-binding monooxygenase family protein	GO:0050832 defense response to fungus;GO:0009620 response to fungus;GO:0098542 defense response to other organism
AT1G12950	1	—	8.6	10.23	9.15	10.07	11.59	10.18	37.43	37.01	36.73	57.12	60.21	52.47	RSH2	root hair specific 2	GO:0046618 xenobiotic export from cell;GO:1990961 xenobiotic detoxification by transmembrane export across the plasma membrane;GO:0042908 xenobiotic transport
AT1G13340	1	—	7.03	7.59	6.5	6.96	5.35	6.1	11.31	11.69	10.37	17.3	16.65	17.41	AT1G13340	Regulator of Vps4 activity in the MVB pathway protein	GO:0015031 protein transport;GO:0045184 establishment of protein localization;GO:0008104 protein localization
AT1G13480	1	—	2.25	2.71	2.6	1.66	1.86	1.84	5.81	4.74	5.65	9.15	9.79	7.8	AT1G13480	hypothetical protein (DUF1262)	GO:0008150 biological_process
AT1G13520	1	—	2.87	2.41	2	1.54	1.66	2.04	7.81	6.73	7.71	12.29	11.89	12.14	AT1G13520	hypothetical protein (DUF1262)
AT1G13990	1	—	21.78	24.3	21.87	22.51	20.83	21.49	35.95	35.17	35.44	44.61	43.69	40.73	AT1G13990	plant/protein
AT1G14120	1	—	65.16	67.26	63.12	84.16	81.51	78.99	140.37	141.64	136.92	196.74	199.2	199.95	AT1G14120	2-oxoglutarate (2OG) and Fe(II)-dependent oxygenase superfamily protein
AT1G14520	1	—	1.57	1.33	2.19	1.12	1.41	1.58	1.86	2.74	1.4	3.78	4.63	4.05	MIOX1	myo-inositol oxygenase 1	GO:0019310 inositol catabolic process;GO:0046174 polyol catabolic process;GO:0046164 alcohol catabolic process
AT1G14550	1	—	0.44	1.53	0.84	0	0.34	0.38	3	2.65	2.85	6.14	6.37	7.24	AT1G14550	Peroxidase superfamily protein	GO:0042744 hydrogen peroxide catabolic process;GO:0042743 hydrogen peroxide metabolic process;GO:0072593 reactive oxygen species metabolic process
AT1G14600	1	—	1.11	1.13	0.7	0.78	0.97	1.32	1.68	1.67	1.02	3.62	3.68	3.26	AT1G14600	Homeodomain-like superfamily protein	GO:0006355 regulation of DNA-templated transcription;GO:2001141 regulation of RNA biosynthetic process;GO:0051252 regulation of RNA metabolic process
AT1G14920	1	—	20.2	22.5	20.06	24.92	23.5	24.72	48.16	45.44	48.47	58.18	51.29	54.4	GAI	GRAS family transcription factor family protein	GO:0006808 regulation of nitrogen utilization;GO:0010336 gibberellic acid homeostasis;GO:0009939 positive regulation of gibberellic acid mediated signaling pathway
AT1G15460	1	—	5.49	6.81	5.81	6.2	5.92	5.96	14.41	15.26	16.85	16.16	16.84	16.03	BOR4	HCO3- transporter family	GO:0035445 borate transmembrane transport;GO:0046713 borate transport;GO:0010036 response to boron-containing substance
AT1G16400	1	—	49.45	44.68	49.66	38.31	45.09	39.96	164.02	174.37	173.12	205.98	219.61	186.94	CYP79F2	cytochrome P450, family 79, subfamily F, polypeptide 2	GO:0016144 S-glycoside biosynthetic process;GO:0019761 glucosinolate biosynthetic process;GO:1901659 glycosyl compound biosynthetic process
AT1G16850	1	—	3.57	3.6	2.71	6.46	4.05	3.07	5.54	6.19	6.85	5.33	5.31	4.58	AT1G16850	uncharacterized protein	GO:0009651 response to salt stress;GO:0006970 response to osmotic stress;GO:0009628 response to abiotic stimulus
AT1G17090	1	—	3.67	9.06	12.29	3.08	7.99	3.53	17.53	4.18	6.73	9.28	14.79	16.18	AT1G17090	uncharacterized protein
AT1G17170	1	—	39.7	39.23	41.01	38.89	32.09	36.35	84.71	84.67	86.14	112.61	109.17	109.94	GSTU24	glutathione S-transferase TAU 24	GO:0018973 trinitrotoluene metabolic process;GO:0018974 2,4,6-trinitrotoluene metabolic process;GO:0019326 nitrotoluene metabolic process
AT1G17180	1	—	39.89	42.44	44.66	41.86	41.3	45.1	74.91	76.58	75.87	125.77	129.42	125.65	GSTU25	glutathione S-transferase TAU 25	GO:0018973 trinitrotoluene metabolic process;GO:0018974 2,4,6-trinitrotoluene metabolic process;GO:0019326 nitrotoluene metabolic process
AT1G17380	1	—	1.8	2.2	2.19	1.82	1.44	1.81	2.17	2.85	2.69	9.94	11.18	8.28	JAZ5	jasmonate-zim-domain protein 5	GO:0009753 response to jasmonic acid;GO:0070542 response to fatty acid;GO:0009611 response to wounding
AT1G17420	1	—	0.03	0	0	0.04	0.03	0	0.05	0.02	0.03	1.87	2.24	1.64	LOX3	lipoxygenase 3	GO:0080086 stamen filament development;GO:0009901 anther dehiscence;GO:0031408 oxylipin biosynthetic process
AT1G17744	1	—	1.22	1.04	0.38	0.4	2.88	1.07	2.51	3.36	1.56	2.38	1.92	1.55	AT1G17744	uncharacterized protein	GO:0008150 biological_process
AT1G17745	1	—	127.65	130.19	123.41	126.62	127.14	129.77	277.14	265.42	273.7	301.68	299.26	298.92	PGDH	D-3-phosphoglycerate dehydrogenase	GO:0006564 L-serine biosynthetic process;GO:0006563 L-serine metabolic process;GO:0009070 serine family amino acid biosynthetic process
AT1G17830	1	—	2.58	2.96	1.59	2.85	2.73	2.95	23.33	23.39	21.36	24.85	27.16	27.85	AT1G17830	hypothetical protein (DUF789)
AT1G17840	1	—	3.33	4.14	3.75	3.01	3.19	3.38	4.78	4.25	4.45	6.67	7.34	6.76	ABCG11	white-brown complex-like protein	GO:0080051 cutin transport;GO:0010222 stem vascular tissue pattern formation;GO:0042335 cuticle development
AT1G17950	1	—	2.98	2.93	4.12	4.72	3.89	4.52	11.7	8.74	9.63	10.24	11.66	10.72	MYB52	myb domain protein 52	GO:1901347 negative regulation of secondary cell wall biogenesis;GO:1903339 negative regulation of cell wall organization or biogenesis;GO:1901348 positive regulation of secondary cell wall biogenesis
AT1G18410	1	—	1.3	1.81	1.62	1.39	1.19	0.97	4.12	4.09	3.88	4.44	5.04	3.75	AT1G18410	P-loop containing nucleoside triphosphate hydrolases superfamily protein	GO:0007018 microtubule-based movement;GO:0007017 microtubule-based process;GO:0009987 cellular process
AT1G18570	1	—	7.1	8.84	7.88	9.36	9.97	10.07	19.62	16.9	17.68	22	24.63	24.6	MYB51	myb domain protein 51	GO:0009759 indole glucosinolate biosynthetic process;GO:0052544 defense response by callose deposition in cell wall;GO:0052482 defense response by cell wall thickening
AT1G18590	1	—	33.38	29.58	31.38	28.59	28.49	27.33	79.51	74.5	73.04	84.5	80.77	85.62	SOT17	sulfotransferase 17	GO:0016144 S-glycoside biosynthetic process;GO:0019761 glucosinolate biosynthetic process;GO:1901659 glycosyl compound biosynthetic process
AT1G19020	1	—	16.21	14.47	17.09	13.01	10.62	10.67	32.49	44.19	48.17	47.03	51.45	50.6	AT1G19020	CDP-diacylglycerol-glycerol-3-phosphate 3-phosphatidyltransferase	GO:0000302 response to reactive oxygen species;GO:0071456 cellular response to hypoxia;GO:0036294 cellular response to decreased oxygen levels
AT1G19180	1	—	48.84	50.18	51.81	54.76	52.03	55.67	40.58	42.58	42.11	147.76	147.38	142.33	JAZ1	jasmonate-zim-domain protein 1	GO:1900067 regulation of cellular response to alkaline pH;GO:0009867 jasmonic acid mediated signaling pathway;GO:0071395 cellular response to jasmonic acid stimulus
AT1G19230	1	—	7.95	8.97	9.37	9.28	9.48	9.89	19.97	18.05	18.16	22.77	21.77	19.76	AT1G19230	Riboflavin synthase-like superfamily protein	GO:0006952 defense response;GO:0006950 response to stress;GO:0050896 response to stimulus
AT1G19250	1	—	1.87	2.47	2.08	1.16	2.08	2.3	9.63	8.25	8.16	18.1	16.11	16.01	FMO1	flavin-dependent monooxygenase 1	GO:0062034 L-pipecolic acid biosynthetic process;GO:0009626 plant-type hypersensitive response;GO:0034050 symbiont-induced defense-related programmed cell death
AT1G19380	1	—	3.87	5.04	4.22	5.1	5.36	6.52	3.77	3.74	4.15	14.19	11.83	15.46	AT1G19380	sugar, putative (DUF1195)
AT1G19850	1	—	16.69	16.79	15.73	14.76	15.36	15.09	17.56	16.94	17.65	37.41	38.64	35.16	MP	Transcriptional factor B3 family protein / auxin-responsive factor AUX/IAA-like protein	GO:0009942 longitudinal axis specification;GO:0000578 embryonic axis specification;GO:0009880 embryonic pattern specification
AT1G19960	1	—	2.23	1.12	2.51	0.74	0.54	1.15	11.21	8.9	8.88	10.76	13.84	13.12	AT1G19960	transcription factor
AT1G20380	1	—	14.12	15.84	15.07	11.29	12.18	12.39	23.82	22.46	23.81	22.53	23.78	25.12	AT1G20380	Prolyl oligopeptidase family protein	GO:0050832 defense response to fungus;GO:0009620 response to fungus;GO:0098542 defense response to other organism
AT1G20510	1	—	32.54	33.12	29.11	27.95	26.97	26.7	47.08	48.44	46.72	67.61	64.46	58.37	OPCL1	OPC-8:0 CoA ligase1	GO:0009695 jasmonic acid biosynthetic process;GO:0042759 long-chain fatty acid biosynthetic process;GO:0009694 jasmonic acid metabolic process
AT1G20735	1	—	0	0	0	0	0	0	1.67	2.75	2	2.21	1.89	2.91	AT1G20735	F-box and associated interaction domains-containing protein	GO:0008150 biological_process
AT1G21320	1	—	0.15	0.29	0.36	0.61	0.49	0.28	6.79	6.93	6.17	7.49	7.47	6.99	AT1G21320	nucleic acid/nucleotide binding protein
AT1G21440	1	—	71.06	70.11	48.24	59.18	61.91	63.22	131.12	126.55	125.17	150.5	145.81	150.67	AT1G21440	Phosphoenolpyruvate carboxylase family protein
AT1G21520	1	—	0.88	0.79	0.45	0.61	0.36	1.09	0.38	0.44	0.64	3.76	4.77	3.29	AT1G21520	uncharacterized protein	GO:0006979 response to oxidative stress;GO:0006950 response to stress;GO:0050896 response to stimulus
AT1G21910	1	—	3.16	3.22	3.09	3.06	2.81	2.9	3.5	2.93	3.22	10.59	10.38	9.22	DREB26	Integrase-type DNA-binding superfamily protein	GO:0071497 cellular response to freezing;GO:0050826 response to freezing;GO:0070417 cellular response to cold
AT1G22065	1	—	81.64	77.93	82.23	80.85	74.57	79.44	123.52	129.78	128.06	153.93	149.81	154.86	AT1G22065	uncharacterized protein
AT1G22150	1	—	0.04	0.04	0.25	0.23	0.16	0.04	34.54	31.9	35.18	37.32	38.56	34.3	SULTR1;3	sulfate transporter 1;3
AT1G22340	1	—	0.92	0.67	0.74	0.86	0.86	0.91	0.98	0.73	0.79	2.44	3.15	2.09	UGT85A7	UDP-glucosyl transferase 85A7	GO:0008150 biological_process
AT1G22490	1	—	1.01	0.92	0.86	0.85	1.13	0.7	1.41	1.51	0.66	1.44	2.3	1.7	AT1G22490	basic helix-loop-helix (bHLH) DNA-binding superfamily protein	GO:0006355 regulation of DNA-templated transcription;GO:2001141 regulation of RNA biosynthetic process;GO:0051252 regulation of RNA metabolic process
AT1G22710	1	—	48.39	47.73	47.78	73.89	73.53	78.69	92.14	86.94	89.13	120.81	122.32	118.83	SUC2	sucrose-proton symporter 2	GO:0009915 phloem sucrose loading;GO:0110126 phloem loading;GO:0015766 disaccharide transport
AT1G23010	1	—	2.7	2.97	3.17	3.43	4.49	3.52	7.22	6.94	7.14	10.32	11.56	8.87	LPR1	Cupredoxin superfamily protein	GO:0016036 cellular response to phosphate starvation;GO:0009267 cellular response to starvation;GO:0010073 meristem maintenance
AT1G23200	1	—	0.49	0.66	0.53	0.5	0.29	0.37	1.7	1.76	1.5	3.93	5.1	4.13	AT1G23200	Plant invertase/pectin methylesterase inhibitor superfamily	GO:0045490 pectin catabolic process;GO:0000272 polysaccharide catabolic process;GO:0045488 pectin metabolic process
AT1G23540	1	—	1.02	1.28	1.27	0.8	1.32	1.09	2.17	1.88	2.09	2.41	2.58	2.69	PERK12	Protein kinase superfamily protein	GO:0032502 developmental process;GO:0008150 biological_process
AT1G23730	1	—	1.74	1.48	0.46	1.82	2.17	2.85	0.15	0.07	0.46	3.84	4.55	5.45	BCA3	beta carbonic anhydrase 3	GO:0015976 carbon utilization;GO:0031667 response to nutrient levels;GO:0050896 response to stimulus
AT1G24100	1	—	66.22	66.72	67.08	60.94	60.31	60.59	113.4	118.09	114.24	143.93	148.83	147.57	UGT74B1	UDP-glucosyl transferase 74B1	GO:0052544 defense response by callose deposition in cell wall;GO:0052482 defense response by cell wall thickening;GO:0052542 defense response by callose deposition
AT1G24140	1	—	1.51	1.66	1.15	1.02	0.87	0.58	2.26	2.79	2.2	5.65	5.65	4.59	AT1G24140	Matrixin family protein	GO:0050832 defense response to fungus;GO:0009620 response to fungus;GO:0098542 defense response to other organism
AT1G24430	1	—	7.86	7.87	9.18	11.3	10.89	9.82	17.46	16.37	15.88	24.22	22.82	21.88	AT1G24430	HXXXD-type acyl-transferase family protein
AT1G24575	1	—	10.04	10.73	12.67	15.62	13.33	12.38	86.8	88.87	90.94	119.25	121.65	120.58	AT1G24575	DEAD-box ATP-dependent RNA helicase-like protein	GO:0008150 biological_process
AT1G25275	1	—	29.51	24.26	34.51	49.89	41.25	46.55	13.75	18.68	17.37	79.03	80.62	107.89	AT1G25275	thionin-like protein	GO:0009624 response to nematode;GO:0043207 response to external biotic stimulus;GO:0051707 response to other organism
AT1G26380	1	—	0.05	0.04	0	0.14	0	0.04	3.46	3.66	2.7	3.93	3.51	3.12	AT1G26380	FAD-binding Berberine family protein	GO:0071456 cellular response to hypoxia;GO:0036294 cellular response to decreased oxygen levels;GO:0071453 cellular response to oxygen levels
AT1G26410	1	—	0	0.04	0.13	0	0.04	0	1.14	1.12	1.1	2.54	2.37	2.73	AT1G26410	FAD-binding Berberine family protein	GO:0071456 cellular response to hypoxia;GO:0036294 cellular response to decreased oxygen levels;GO:0071453 cellular response to oxygen levels
AT1G26420	1	—	0.66	0.54	0.43	0.54	0.88	0.34	3.39	2.27	1.78	4.62	5.75	5.42	AT1G26420	FAD-binding Berberine family protein
AT1G26730	1	—	2.79	2.86	2.58	2.39	2.27	2.32	1.83	1.85	1.64	5.19	6.51	6.3	AT1G26730	EXS (ERD1/XPR1/SYG1) family protein
AT1G26945	1	—	7.61	8.68	5.9	7.71	8.81	8.67	14.81	13.66	12.13	28.75	30.05	25.45	KDR	basic helix-loop-helix (bHLH) DNA-binding superfamily protein	GO:0040008 regulation of growth;GO:0009416 response to light stimulus;GO:0009314 response to radiation
AT1G26970	1	—	3.53	5.09	3.91	4.6	4.3	5.09	6.95	9.45	7.42	9.56	8.81	8.83	AT1G26970	Protein kinase superfamily protein	GO:0016310 phosphorylation;GO:0006796 phosphate-containing compound metabolic process;GO:0006793 phosphorus metabolic process
AT1G27200	1	—	9.51	10.91	9.61	10.04	11.13	10.43	26.61	23.77	25.16	30.67	29.46	29.92	AT1G27200	glycosyltransferase family protein (DUF23)
AT1G27730	1	—	10.14	10.74	10.48	6.68	5.83	5.3	11.69	12.09	11.87	18.71	20.21	19.87	STZ	salt tolerance zinc finger	GO:0035264 multicellular organism growth;GO:0010117 photoprotection;GO:0010200 response to chitin
AT1G27950	1	—	32.14	29.13	38.68	29.25	29.88	26.93	35.57	37.33	35.53	66.29	62.94	66.11	LTPG1	glycosylphosphatidylinositol-anchored lipid protein transfer 1	GO:0042335 cuticle development;GO:0006869 lipid transport;GO:0010876 lipid localization
AT1G28010	1	—	1.79	1.37	1.66	1.08	1.56	1.26	1.07	1.06	1.33	3.38	3.29	3.5	ABCB14	P-glycoprotein 14	GO:0055085 transmembrane transport;GO:0006810 transport;GO:0051234 establishment of localization
AT1G28190	1	—	3.72	4.52	3.38	4.59	4.31	4.64	10.78	11.7	11.73	21.65	25.81	20.97	AT1G28190	uncharacterized protein	GO:0009620 response to fungus;GO:0043207 response to external biotic stimulus;GO:0051707 response to other organism
AT1G28260	1	—	4.25	8.73	8.41	9.95	11.52	10.29	14.34	13.16	13.63	22.62	22.23	23.18	AT1G28260	Telomerase activating protein Est1
AT1G28360	1	—	1.66	2.1	3.23	2.68	1.64	1.5	3.99	3.78	3.57	6.69	7.1	5.88	ERF12	ERF domain protein 12	GO:0009873 ethylene-activated signaling pathway;GO:0071369 cellular response to ethylene stimulus;GO:0000160 phosphorelay signal transduction system
AT1G28370	1	—	1.77	2.93	2.45	1.63	1.38	1.88	2.23	1.52	1.04	4.81	4.16	4.7	ERF11	ERF domain protein 11	GO:0009873 ethylene-activated signaling pathway;GO:0071369 cellular response to ethylene stimulus;GO:0000160 phosphorelay signal transduction system
AT1G28470	1	—	7.03	8.44	8.05	9.09	7.99	9.26	14.31	15.55	13.55	19.85	19.46	19.41	NAC010	NAC domain containing protein 10	GO:2000652 regulation of secondary cell wall biogenesis;GO:1903338 regulation of cell wall organization or biogenesis;GO:0044087 regulation of cellular component biogenesis
AT1G28480	1	—	1.08	1.22	0.5	0.87	0.87	0.85	3.2	4.17	3.75	10.77	9.82	11.35	GRX480	Thioredoxin superfamily protein	GO:0000122 negative regulation of transcription by RNA polymerase II;GO:0009863 salicylic acid mediated signaling pathway;GO:0071446 cellular response to salicylic acid stimulus
AT1G28590	1	—	0.16	0.42	0.3	0.05	0.45	0.25	1.68	1.55	1.77	4.13	3.34	2.55	AT1G28590	GDSL-like Lipase/Acylhydrolase superfamily protein
AT1G28610	1	—	0.37	0.29	0.37	0.41	0.78	0.1	1.59	1.22	1.2	2.36	2	1.75	AT1G28610	GDSL-like Lipase/Acylhydrolase superfamily protein
AT1G29290	1	—	2.19	3.01	2.44	3.16	2.27	2.67	3.65	2.85	2.14	7.06	4.94	5.23	AT1G29290	B-cell lymphoma 6 protein	GO:0010037 response to carbon dioxide;GO:0006995 cellular response to nitrogen starvation;GO:1902025 nitrate import
AT1G29300	1	—	13.02	13.43	13.17	13.37	14.2	13.66	23.5	25.23	22.73	28.23	30.38	26.53	UNE1	intracellular protein transporter, putative (DUF641)	GO:0009959 negative gravitropism;GO:0009567 double fertilization forming a zygote and endosperm;GO:0009566 fertilization
AT1G29540	1	—	1.32	1.04	1.03	1	1.32	1.06	3.1	2.71	2.6	3.38	2.15	2.72	AT1G29540	LOW protein: protein BOBBER-like protein
AT1G29860	1	—	0.39	0.22	0.21	0.15	0.4	0.06	0.19	0	0.21	3.96	5.27	4.87	WRKY71	WRKY DNA-binding protein 71	GO:1900057 positive regulation of leaf senescence;GO:1900055 regulation of leaf senescence;GO:0051094 positive regulation of developmental process
AT1G30040	1	—	6.08	6.18	5.01	6.71	6.92	5.93	2.95	3.05	2.75	13.54	13.91	11.11	GA2OX2	gibberellin 2-oxidase	GO:0016103 diterpenoid catabolic process;GO:0045487 gibberellin catabolic process;GO:0008300 isoprenoid catabolic process
AT1G30210	1	—	4.76	5.41	5.56	4.27	4.09	3.78	7.58	8.36	7.68	9.11	9.01	8.24	TCP24	TEOSINTE BRANCHED 1, cycloidea, and PCF family 24	GO:0045962 positive regulation of development, heterochronic;GO:0008285 negative regulation of cell population proliferation;GO:0040034 regulation of development, heterochronic
AT1G30530	1	—	3.41	4.07	3.8	4.31	4.72	4.6	5.91	5.9	6.19	12.88	13.95	13.87	UGT78D1	UDP-glucosyl transferase 78D1	GO:0051553 flavone biosynthetic process;GO:0051555 flavonol biosynthetic process;GO:0051552 flavone metabolic process
AT1G30550	1	—	9.66	17.3	10.31	10.44	10.13	15.59	22.38	23.38	22.67	16.49	16.88	20.83	AT1G30550	S-adenosyl-L-methionine-dependent methyltransferase superfamily protein	GO:0036261 7-methylguanosine cap hypermethylation;GO:0036260 RNA capping;GO:0000966 RNA 5'-end processing
AT1G30990	1	—	9.5	8.44	8.88	6.87	6.43	7.34	13.08	13.86	10.34	20.67	17.89	18.76	AT1G30990	Polyketide cyclase/dehydrase and lipid transport superfamily protein	GO:0006952 defense response;GO:0006950 response to stress;GO:0050896 response to stimulus
AT1G31490	1	—	1.53	0.99	1.68	1.61	2.33	1.5	2.81	2.81	2.69	1.92	2.98	2.41	AT1G31490	HXXXD-type acyl-transferase family protein	GO:0009308 amine metabolic process;GO:0008152 metabolic process;GO:0009987 cellular process
AT1G31650	1	—	6.38	7.13	7.16	6.56	6.37	6.83	5.7	6.18	6.03	15.71	18.01	16.19	ROPGEF14	RHO guanyl-nucleotide exchange factor 14	GO:0080092 regulation of pollen tube growth;GO:0051510 regulation of unidimensional cell growth;GO:0022604 regulation of cell morphogenesis
AT1G32240	1	—	5.7	6.66	7.13	4.67	5.97	5.7	10.71	12.17	10.25	11.11	12.67	11.54	KAN2	Homeodomain-like superfamily protein	GO:0010158 abaxial cell fate specification;GO:0009944 polarity specification of adaxial/abaxial axis;GO:0009943 adaxial/abaxial axis specification
AT1G32970	1	—	0.53	0.37	0.44	0.39	0.53	0.54	1.16	0.59	1.11	8.59	10	7.8	AT1G32970	Subtilisin-like serine endopeptidase family protein
AT1G33030	1	—	0.36	0.13	0.18	0.33	0.13	0.35	0.49	0.45	0.49	4.08	5.23	4.67	AT1G33030	O-methyltransferase family protein
AT1G33090	1	—	1.12	0.99	0.93	1.28	1.78	1.39	8.07	7.84	9.65	10.45	10.68	10.18	AT1G33090	MATE efflux family protein	GO:0046618 xenobiotic export from cell;GO:1990961 xenobiotic detoxification by transmembrane export across the plasma membrane;GO:0042908 xenobiotic transport
AT1G33110	1	—	11.39	11.94	11.74	12.05	11.61	11.43	21.52	21.46	20.74	31.74	29.59	30.01	AT1G33110	MATE efflux family protein	GO:0046618 xenobiotic export from cell;GO:1990961 xenobiotic detoxification by transmembrane export across the plasma membrane;GO:0042908 xenobiotic transport
AT1G33560	1	—	5.69	6.02	5.5	5.85	7	6.12	5.01	4.51	5.06	16.45	15.15	13.86	ADR1	Disease resistance protein (CC-NBS-LRR class) family	GO:0050832 defense response to fungus;GO:0042742 defense response to bacterium;GO:0009620 response to fungus
AT1G33590	1	—	36.85	42.98	39.06	39.91	45.61	44.6	37.31	34.73	36.44	122.61	122.6	103.57	AT1G33590	Leucine-rich repeat (LRR) family protein	GO:0007165 signal transduction;GO:0023052 signaling;GO:0007154 cell communication
AT1G33612	1	—	1.84	2.23	2.25	2.09	1.45	1.26	3.04	2.43	2.41	3.72	3.78	3.5	AT1G33612	Leucine-rich repeat (LRR) family protein
AT1G33700	1	—	30.27	29.92	27.55	33.97	36.6	32.71	56.79	54.95	49.67	56.85	51.45	49.25	AT1G33700	Beta-glucosidase, GBA2 type family protein	GO:0006680 glucosylceramide catabolic process;GO:0019377 glycolipid catabolic process;GO:0046477 glycosylceramide catabolic process
AT1G33790	1	—	8.04	7.55	7.8	7.27	7.26	8.36	7.35	6.78	7.33	27.32	29.25	30.06	AT1G33790	jacalin lectin family protein
AT1G34060	1	—	1.49	1.46	1.39	0	1.21	1.15	7.27	6.7	9.48	8.83	8.1	11.37	AT1G34060	Pyridoxal phosphate (PLP)-dependent transferases superfamily protein
AT1G34510	1	—	21.64	23.41	21.29	32.67	32.89	28.76	44.31	38.58	38.7	83.9	85.81	81.46	AT1G34510	Peroxidase superfamily protein	GO:0006979 response to oxidative stress;GO:0006950 response to stress;GO:0050896 response to stimulus
AT1G34520	1	—	2.2	4.12	2.23	2.9	3.37	3.12	6.52	6.7	5.26	9.03	7.59	9.11	AT1G34520	MBOAT (membrane bound O-acyl transferase) family protein	GO:0008150 biological_process
AT1G34540	1	—	1.54	1.73	2.37	1.29	1.94	1.99	3.86	4.06	4.98	6.66	5.95	5.26	CYP94D1	cytochrome P450, family 94, subfamily D, polypeptide 1
AT1G35140	1	—	0.29	0.76	0.5	0.79	0.9	0.76	0.67	0.94	0.89	3.36	3.96	3.08	PHI-1	Phosphate-responsive 1 family protein	GO:0071456 cellular response to hypoxia;GO:0036294 cellular response to decreased oxygen levels;GO:0071453 cellular response to oxygen levels
AT1G35180	1	—	0.93	1.28	0.72	1.17	1.21	1.43	2.55	3.09	2.42	2.52	3.5	2.83	AT1G35180	TRAM, LAG1 and CLN8 (TLC) lipid-sensing domain containing protein
AT1G35240	1	—	0.8	0.52	1.65	2.16	0.91	1.19	1.8	3.44	1.67	4.23	4.15	3.51	ARF20	auxin response factor 20	GO:0006355 regulation of DNA-templated transcription;GO:2001141 regulation of RNA biosynthetic process;GO:0051252 regulation of RNA metabolic process
AT1G35250	1	—	25.84	24.55	21.91	28.91	32.25	33.87	44.22	45.65	54.04	47.44	50.1	56.72	AT1G35250	Thioesterase superfamily protein
AT1G35910	1	—	2.59	3.43	2.94	2.3	3.12	1.95	17.63	16.88	16.66	40.18	37.42	33.6	TPPD	Haloacid dehalogenase-like hydrolase (HAD) superfamily protein	GO:0005992 trehalose biosynthetic process;GO:0005991 trehalose metabolic process;GO:0046351 disaccharide biosynthetic process
AT1G37130	1	—	33.31	35.5	32.9	31.62	32.32	30.97	99.43	93.45	96.36	235.09	230.01	222.11	NIA2	nitrate reductase 2	GO:0006809 nitric oxide biosynthetic process;GO:0046209 nitric oxide metabolic process;GO:0009610 response to symbiotic fungus
AT1G43910	1	—	8.16	8.72	8.07	5.58	5.49	5.57	15.37	15.6	14.25	21.46	23.55	22.44	AT1G43910	P-loop containing nucleoside triphosphate hydrolases superfamily protein	GO:0051365 cellular response to potassium ion starvation;GO:0009267 cellular response to starvation;GO:0031669 cellular response to nutrient levels
AT1G44130	1	—	0	0	0	0	0	0	0.62	0.73	0.6	3.46	5.19	4.04	AT1G44130	Eukaryotic aspartyl protease family protein
AT1G44180	1	—	3.4	2.23	2.49	2.77	2.8	3.05	8.11	8.22	8.98	12.41	11.78	13.41	AT1G44180	Peptidase M20/M25/M40 family protein	GO:0006520 amino acid metabolic process;GO:0044238 primary metabolic process;GO:0008152 metabolic process
AT1G44970	1	—	23.35	22.16	18.27	23.15	20.03	19.19	23.54	25.46	24.08	51.11	51.58	50.76	AT1G44970	Peroxidase superfamily protein	GO:0048658 anther wall tapetum development;GO:0048653 anther development;GO:0048443 stamen development
AT1G45201	1	—	80.92	79.77	77.34	104.39	110.51	107.44	136.75	132.73	136	308.76	308.72	313.72	TLL1	triacylglycerol lipase-like 1	GO:0006629 lipid metabolic process;GO:0044238 primary metabolic process;GO:0008152 metabolic process
AT1G45545	1	—	2.06	2.58	2.47	2.03	2.9	1.41	4.85	4.73	4.36	5.95	4.69	5.19	AT1G45545	WEAK CHLOROPLAST MOVEMENT UNDER BLUE LIGHT-like protein (DUF827)
AT1G47510	1	—	0.27	0.22	0.15	0.22	0.09	0.21	0	0.28	0.55	2.02	1.95	1.8	5PTASE11	inositol polyphosphate 5-phosphatase 11	GO:0046856 phosphatidylinositol dephosphorylation;GO:0046839 phospholipid dephosphorylation;GO:0046488 phosphatidylinositol metabolic process
AT1G47890	1	—	0.05	0.25	0.2	0.19	0.1	0.05	0.87	0.75	0.91	1.05	0.89	0.91	RLP7	receptor like protein 7	GO:0007165 signal transduction;GO:0023052 signaling;GO:0007154 cell communication
AT1G47960	1	—	5.43	5.98	6.39	8	7.83	6.96	7.06	8.5	11	17.36	19.84	18.19	C/VIF1	cell wall / vacuolar inhibitor of fructosidase 1	GO:0043086 negative regulation of catalytic activity;GO:0044092 negative regulation of molecular function;GO:0050790 regulation of catalytic activity
AT1G47990	1	—	0.85	0.93	1.23	0.87	1.19	1.25	0.35	0.53	0.32	2.57	1.75	2.24	GA2OX4	gibberellin 2-oxidase 4	GO:0016103 diterpenoid catabolic process;GO:0045487 gibberellin catabolic process;GO:0008300 isoprenoid catabolic process
AT1G48000	1	—	0.49	1.38	0.82	0.36	0.47	0.17	0.92	1.62	0.84	3.18	6.06	4.95	MYB112	myb domain protein 112	GO:0009737 response to abscisic acid;GO:0097305 response to alcohol;GO:0033993 response to lipid
AT1G48260	1	—	2.3	2.09	2.62	3.66	3.86	3.21	3.69	3.97	5.01	7.51	8.27	7.27	CIPK17	CBL-interacting protein kinase 17	GO:0007165 signal transduction;GO:0023052 signaling;GO:0007154 cell communication
AT1G48325	1	—	0	0.35	0.17	0.9	1.46	1.79	1.09	1.05	1.54	4.83	3.64	4.73	AT1G48325	uncharacterized protein
AT1G48930	1	—	24.75	23.9	24.41	28.39	27.58	28.26	59.23	58.32	60.55	66.1	69.86	65.03	GH9C1	glycosyl hydrolase 9C1	GO:0008150 biological_process
AT1G49570	1	—	15.12	16.33	14.1	9.69	8.83	9.3	8.16	7.79	9.11	118.01	106.87	112.16	AT1G49570	Peroxidase superfamily protein	GO:0009611 response to wounding;GO:0006979 response to oxidative stress;GO:0006950 response to stress
AT1G49900	1	—	0.18	0.25	0.25	0.33	0.21	0.23	4.62	5.04	4.48	5.67	5.22	4.71	AT1G49900	C2H2 type zinc finger transcription factor family	GO:0006355 regulation of DNA-templated transcription;GO:2001141 regulation of RNA biosynthetic process;GO:0051252 regulation of RNA metabolic process
AT1G51340	1	—	1.99	2.77	2.61	2.04	2.18	1.71	7.36	5.65	6.33	7.94	8.28	7.78	AT1G51340	MATE efflux family protein	GO:0006842 tricarboxylic acid transport;GO:0015746 citrate transport;GO:0010044 response to aluminum ion
AT1G51420	1	—	20.26	22.71	21.21	11.01	13.56	12.92	42.9	43.33	42.58	63.75	61.47	58.96	SPP1	sucrose-phosphatase 1	GO:0005986 sucrose biosynthetic process;GO:0046351 disaccharide biosynthetic process;GO:0009312 oligosaccharide biosynthetic process
AT1G51620	1	—	0.77	1.06	1.01	1.37	0.47	0.7	2.19	2.33	2.77	2.39	3.23	3.53	AT1G51620	Protein kinase superfamily protein	GO:0016310 phosphorylation;GO:0006796 phosphate-containing compound metabolic process;GO:0006793 phosphorus metabolic process
AT1G51680	1	—	185.57	191.91	178.61	185.9	194.08	181.51	399	386.46	394.37	436.98	420.76	404.9	4CL1	4-coumarate:CoA ligase 1	GO:0009698 phenylpropanoid metabolic process;GO:0009411 response to UV;GO:0019748 secondary metabolic process
AT1G52100	1	—	0.68	0.4	0.68	0.73	0.72	0.88	0	0.08	0.09	2.08	2.12	2.04	AT1G52100	Mannose-binding lectin superfamily protein
AT1G52120	1	—	0	0	0	0	0	0	3.77	3.13	3.49	6	5.74	5.62	AT1G52120	Mannose-binding lectin superfamily protein	GO:0008150 biological_process
AT1G52400	1	—	0.23	0.04	0.27	0.4	0.46	0.26	3.28	2.71	2.87	6.76	6.6	6.33	BGLU18	beta glucosidase 18	GO:0080119 ER body organization;GO:0009687 abscisic acid metabolic process;GO:0043288 apocarotenoid metabolic process
AT1G52890	1	—	0	0	0	0.06	0	0.06	0	0.05	0.19	2.17	1.77	1.99	NAC019	NAC domain containing protein 19	GO:0009414 response to water deprivation;GO:0009415 response to water;GO:0001101 response to acid chemical
AT1G53060	1	—	2.68	2.5	2.62	2.44	3.36	3.36	2.47	2.29	2.42	7.24	8.95	7.67	AT1G53060	Legume lectin family protein
AT1G53070	1	—	9.26	11.19	10.21	9.94	10.94	10.84	23.61	24.45	25	26.27	24.43	29.46	AT1G53070	Legume lectin family protein
AT1G53100	1	—	0.86	0.91	0.82	1.41	1.68	1.49	3.38	3.26	5.07	3.79	3.99	2.91	AT1G53100	Core-2/I-branching beta-1,6-N-acetylglucosaminyltransferase family protein
AT1G53270	1	—	3.9	2.81	3.64	3.72	4.52	4.68	12.29	12.06	12.29	13.05	15.4	13.49	ABCG10	ABC-2 type transporter family protein	GO:0055085 transmembrane transport;GO:0006810 transport;GO:0051234 establishment of localization
AT1G53340	1	—	4.43	4.74	3.39	5.11	5.04	4.73	8.03	7.87	7.42	10.01	9.29	9.11	AT1G53340	Cysteine/Histidine-rich C1 domain family protein
AT1G53625	1	—	5.22	4.89	5.27	3.46	3.47	4.25	11.91	12.58	11.97	12.29	13.54	20.46	AT1G53625	uncharacterized protein
AT1G53860	1	—	2.51	2.14	2.41	2	2.21	1.25	1.55	1.96	1.45	4.21	4.26	2.55	AT1G53860	Remorin family protein
AT1G54020	1	—	0.1	0.4	0.44	0.28	0.17	0.35	0.33	0.46	0.55	1.22	1.45	1.46	AT1G54020	GDSL-like Lipase/Acylhydrolase superfamily protein
AT1G54160	1	—	0.8	1.35	0.96	1.17	1.16	1.25	6.38	6.15	5.43	4.74	8.06	6.66	NF-YA5	nuclear factor Y, subunit A5	GO:0009785 blue light signaling pathway;GO:0030522 intracellular receptor signaling pathway;GO:0010262 somatic embryogenesis
AT1G54530	1	—	11.68	5.67	10.61	12.35	5.71	5.14	9.81	9.76	14.8	13.97	16.42	15.66	AT1G54530	Calcium-binding EF hand family protein	GO:0008150 biological_process
AT1G54540	1	—	12.36	11.01	13.42	11.53	11.69	13.75	26.56	27.06	25.02	26.61	29.23	26.46	AT1G54540	Late embryogenesis abundant (LEA) hydroxyproline-rich glycoprotein family	GO:0008150 biological_process
AT1G54575	1	—	12.45	10.47	10.13	14.51	14.43	13.77	56.27	50.81	57.09	118.64	123.94	115.79	AT1G54575	uncharacterized protein
AT1G54760	1	—	0.17	0.16	0	0.34	0	0.4	3.22	5.86	3.98	1.37	1.55	1.43	AGL85	AGAMOUS-like 85	GO:0006355 regulation of DNA-templated transcription;GO:2001141 regulation of RNA biosynthetic process;GO:0051252 regulation of RNA metabolic process
AT1G54970	1	—	22.54	27.84	22.69	45.91	50.05	43.24	21.46	21.47	19.88	125.81	129.92	117.73	PRP1	proline-rich protein 1
AT1G55020	1	—	44.67	47.74	44.85	57.5	60.55	57.1	91.85	86.66	91.02	181.66	189.03	165.89	LOX1	lipoxygenase 1	GO:0030397 membrane disassembly;GO:0031408 oxylipin biosynthetic process;GO:0031407 oxylipin metabolic process
AT1G55110	1	—	4.18	4.37	4.49	3.06	3.71	4.45	11.74	9.95	11.57	19.65	19.2	20.16	IDD7	indeterminate(ID)-domain 7	GO:0006355 regulation of DNA-templated transcription;GO:2001141 regulation of RNA biosynthetic process;GO:0051252 regulation of RNA metabolic process
AT1G55200	1	—	0.98	1.09	0.56	0.82	0.83	0.79	0.23	0.47	0.68	4.31	4.65	3.81	AT1G55200	kinase with adenine nucleotide alpha hydrolases-like domain-containing protein
AT1G55210	1	—	149.67	148.38	143.29	142.3	145.28	144.95	249.23	257.51	252.33	375.28	393.39	363.36	AT1G55210	Disease resistance-responsive (dirigent-like protein) family protein
AT1G55740	1	—	29.27	32.96	31.32	30.9	31.16	31.16	58.3	57.22	54.56	70.64	71.41	71.63	SIP1	seed imbibition 1
AT1G55920	1	—	49.5	49.78	47.8	38.63	38.52	40.57	39.28	40.66	41.25	92.68	92.35	81.46	SERAT2;1	serine acetyltransferase 2;1	GO:0006535 cysteine biosynthetic process from serine;GO:0019344 cysteine biosynthetic process;GO:0009970 cellular response to sulfate starvation
AT1G55940	1	—	2.34	3.67	3.68	4.47	4.93	4.33	9.85	9.68	10.72	11.55	11.16	9.59	CYP708A1	cytochrome P450 family protein
AT1G56240	1	—	0	0	0.13	0	0.14	0.07	0.13	0.15	0.22	8.87	9.2	8.86	PP2-B13	phloem protein 2-B13
AT1G56250	1	—	0.07	0	0.07	0.14	0.07	0.07	0.27	0.17	0.21	7.98	8.34	7.26	PP2-B14	phloem protein 2-B14
AT1G56580	1	—	97.75	89.72	100.98	95.02	79.59	83.67	130.56	149.79	150.58	168.75	183.74	181.2	SVB	plant/protein (Protein of unknown function, DUF538)	GO:0030968 endoplasmic reticulum unfolded protein response;GO:0006986 response to unfolded protein;GO:0034620 cellular response to unfolded protein
AT1G58270	1	—	259.29	270.68	266.21	277.85	279.66	272.06	359.3	380.75	365.45	567.98	561.94	554.72	ZW9	TRAF-like family protein
AT1G58360	1	—	11.95	13.84	12.6	12.61	13.43	13.4	24.73	23.19	24.09	57.75	55.49	54.98	AAP1	amino acid permease 1	GO:0015808 L-alanine transport;GO:0032328 alanine transport;GO:0043090 amino acid import
AT1G58420	1	—	0.98	0.68	0.68	1.2	0.41	1.22	1.46	2.21	2.7	2.24	3.37	2.78	AT1G58420	Uncharacterized conserved protein UCP031279	GO:0006952 defense response;GO:0006950 response to stress;GO:0050896 response to stimulus
AT1G59620	1	—	0.26	0.26	0.43	0.34	0.35	0.7	0.36	0.28	0.45	1.04	1.54	1.35	CW9	Disease resistance protein (CC-NBS-LRR class) family
AT1G59730	1	—	11.32	10.61	9.49	7.33	7.93	8.65	10.65	11.64	9.73	16.69	12.45	17.79	TH7	thioredoxin H-type 7
AT1G60470	1	—	10.26	11.16	11.06	13.1	13.4	13.36	27.71	24.82	25.87	83.22	80.56	83.87	GolS4	galactinol synthase 4	GO:0006012 galactose metabolic process;GO:0019318 hexose metabolic process;GO:0005996 monosaccharide metabolic process
AT1G60630	1	—	0.89	0.9	0.79	1.19	1.77	1.06	1.86	1.82	1.4	3.28	4.11	2.83	AT1G60630	Leucine-rich repeat protein kinase family protein	GO:0016310 phosphorylation;GO:0006796 phosphate-containing compound metabolic process;GO:0006793 phosphorus metabolic process
AT1G60730	1	—	23.23	22.63	22.67	12.97	14.88	14.38	21.9	19.92	20.39	51.76	50.14	47.9	AT1G60730	NAD(P)-linked oxidoreductase superfamily protein
AT1G60960	1	—	52.76	50.26	49.49	46.43	49.25	35.46	75.95	78.35	76.59	81.97	92.55	84.94	IRT3	iron regulated transporter 3	GO:0071577 zinc ion transmembrane transport;GO:0006829 zinc ion transport;GO:0006826 iron ion transport
AT1G61255	1	—	0.56	1.4	1.22	1.5	1.99	1.49	1.08	1.54	2.26	3.02	4.06	5.51	AT1G61255	uncharacterized protein
AT1G61340	1	—	3.22	3.54	3.42	2.65	3.88	3.56	4.23	2.74	3.3	6.74	6.57	6.37	FBS1	F-box family protein	GO:0009961 response to 1-aminocyclopropane-1-carboxylic acid;GO:0043200 response to amino acid;GO:1901698 response to nitrogen compound
AT1G61550	1	—	0.23	0.36	0.2	0.1	0.18	0.13	0.15	0.34	0.24	0.79	0.8	0.93	AT1G61550	S-locus lectin protein kinase family protein	GO:0048544 recognition of pollen;GO:0008037 cell recognition;GO:0009987 cellular process
AT1G61560	1	—	18.13	18.44	15.23	10.54	10.38	10.07	39.89	40.16	37.82	53.73	61.43	58.58	MLO6	Seven transmembrane MLO family protein	GO:0050832 defense response to fungus;GO:0009620 response to fungus;GO:0098542 defense response to other organism
AT1G62200	1	—	20.68	19.46	21.35	21.54	19.42	18.32	46.6	33.71	49.16	39.53	40.3	41.53	PTR6	Major facilitator superfamily protein	GO:0006857 oligopeptide transport;GO:0015833 peptide transport;GO:0042886 amide transport
AT1G62262	1	—	2.2	2.49	2.6	1.85	2.4	1.19	3.36	3.19	3.12	4.8	4.51	4.22	SLAH4	SLAC1 homologue 4	GO:0006873 intracellular monoatomic ion homeostasis;GO:0050801 monoatomic ion homeostasis;GO:0055082 intracellular chemical homeostasis
AT1G62290	1	—	1.09	1.37	0.94	1.3	0.99	1.1	0.94	1.36	1.24	2.18	2.64	3.04	AT1G62290	Saposin-like aspartyl protease family protein	GO:0071484 cellular response to light intensity;GO:0071482 cellular response to light stimulus;GO:0071478 cellular response to radiation
AT1G62420	1	—	0	0.49	0.84	0.31	0.45	0.45	0.76	0.59	0.4	2.17	2.71	3.07	AT1G62420	DUF506 family protein (DUF506)	GO:0007584 response to nutrient;GO:0031667 response to nutrient levels;GO:0042221 response to chemical
AT1G62710	1	—	11.85	14.59	12.57	10.04	9.99	10.78	34.75	34.55	38.34	43.23	44.21	39.53	BETA-VPE	beta vacuolar processing enzyme	GO:0006624 vacuolar protein processing;GO:0016485 protein processing;GO:0051604 protein maturation
AT1G63055	1	—	0	0.12	0	0.39	0.74	0.86	2.61	3.15	2.8	14.81	15.48	18.06	AT1G63055	uncharacterized protein	GO:0008150 biological_process
AT1G63057	1	—	0	0	0	0.19	0.18	0.41	0.48	1.47	1.56	5.86	7.07	8.62	AT1G63057	uncharacterized protein	GO:0008150 biological_process
AT1G63530	1	—	4.02	5.4	4.31	3.89	5.24	4.7	15.49	13.46	14.59	19.59	21.79	12.19	AT1G63530	uncharacterized protein	GO:0009860 pollen tube growth;GO:0009932 cell tip growth;GO:0048588 developmental cell growth
AT1G63750	1	—	0.11	0.32	0.25	0.13	0.09	0.11	2.84	2.66	2.09	6.68	7.23	6.9	AT1G63750	Disease resistance protein (TIR-NBS-LRR class) family	GO:0007165 signal transduction;GO:0023052 signaling;GO:0007154 cell communication
AT1G64065	1	—	1.1	1.85	0.86	0.8	1.84	1.37	2.47	2.32	2.14	3.11	3.85	3.54	AT1G64065	Late embryogenesis abundant (LEA) hydroxyproline-rich glycoprotein family
AT1G64160	1	—	0.05	0.25	0.36	0.54	0.17	0.56	0.28	0.02	0.61	11.75	9.87	9.59	DIR5	Disease resistance-responsive (dirigent-like protein) family protein	GO:1901503 ether biosynthetic process;GO:1901598 (-)-pinoresinol metabolic process;GO:1901599 (-)-pinoresinol biosynthetic process
AT1G64670	1	—	3.04	2.72	2.13	1.45	1.03	1.97	3.15	3.64	2.7	5.15	4.65	4.18	BDG1	alpha/beta-Hydrolases superfamily protein	GO:1901959 positive regulation of cutin biosynthetic process;GO:0010148 transpiration;GO:1901957 regulation of cutin biosynthetic process
AT1G64700	1	—	4.76	4.79	4.8	4.6	5.09	4.43	7.87	8.91	11	11.39	8.03	9.65	AT1G64700	DUF4228 domain protein	GO:0050832 defense response to fungus;GO:0009620 response to fungus;GO:0098542 defense response to other organism
AT1G65500	1	—	0.29	0.3	0.29	0.15	0.44	0	0.73	1.06	0.48	3.36	5.08	6.69	AT1G65500	uncharacterized protein	GO:0009723 response to ethylene;GO:0009751 response to salicylic acid;GO:0009753 response to jasmonic acid
AT1G65610	1	—	31.85	31.6	32.17	27.72	27.79	26.36	51.06	47.66	51.42	56.5	56.5	53.18	KOR2	Six-hairpin glycosidases superfamily protein
AT1G65620	1	—	0.44	1.33	0.75	0.65	0.64	0.92	0.75	0.86	1.28	1.86	2.18	1.68	AS2	Lateral organ boundaries (LOB) domain family protein	GO:0009799 specification of symmetry;GO:0009954 proximal/distal pattern formation;GO:0009944 polarity specification of adaxial/abaxial axis
AT1G65690	1	—	28.57	26.03	26.38	27.32	26.56	29.58	38.13	41.42	44.2	71.85	80.1	71.11	AT1G65690	Late embryogenesis abundant (LEA) hydroxyproline-rich glycoprotein family	GO:0010116 positive regulation of abscisic acid biosynthetic process;GO:1902932 positive regulation of alcohol biosynthetic process;GO:0045828 positive regulation of isoprenoid metabolic process
AT1G65860	1	—	0.28	0.29	0.39	0.35	0.27	0.15	3.53	3.19	2.99	3.56	5.32	3.38	FMO GS-OX1	flavin-monooxygenase glucosinolate S-oxygenase 1	GO:0033321 homomethionine metabolic process;GO:0033506 glucosinolate biosynthetic process from homomethionine;GO:0016144 S-glycoside biosynthetic process
AT1G65920	1	—	3.13	3.69	3.43	2.82	3.15	3.1	4.31	4.78	4.84	6.05	6.47	5.91	AT1G65920	Regulator of chromosome condensation (RCC1) family with FYVE zinc finger domain-containing protein
AT1G66090	1	—	0.1	0	0	0	0	0	0.84	0.6	0.65	2.15	2.52	2.71	AT1G66090	Disease resistance protein (TIR-NBS class)	GO:0071456 cellular response to hypoxia;GO:0036294 cellular response to decreased oxygen levels;GO:0071453 cellular response to oxygen levels
AT1G66160	1	—	5.5	4.58	4.39	5.93	4.85	4.85	5.19	5.87	5.3	11.16	12.57	9.84	CMPG1	CYS, MET, PRO, and GLY protein 1	GO:0016567 protein ubiquitination;GO:0032446 protein modification by small protein conjugation;GO:0070647 protein modification by small protein conjugation or removal
AT1G66270	1	—	969.23	872.99	889.97	871.34	888.73	793.1	1144.52	1133.33	1236.48	2380.82	2374.61	2306.28	BGLU21	Glycosyl hydrolase superfamily protein	GO:0009804 coumarin metabolic process;GO:0070417 cellular response to cold;GO:0071472 cellular response to salt stress
AT1G66280	1	—	679.04	793.32	764.36	583.11	616.93	650.23	679.8	668.89	576.82	1675.01	1600.93	1538.95	BGLU22	Glycosyl hydrolase superfamily protein	GO:0070417 cellular response to cold;GO:0071472 cellular response to salt stress;GO:0071470 cellular response to osmotic stress
AT1G66400	1	—	6.34	4.62	7.39	7.06	4.72	5.46	7.29	8.88	8.45	12.33	12.43	15.78	CML23	calmodulin like 23	GO:0080164 regulation of nitric oxide metabolic process;GO:0009909 regulation of flower development;GO:0048831 regulation of shoot system development
AT1G66470	1	—	15.23	14.23	13.66	12.2	14.14	13.8	32	30.34	31.96	38.71	39.66	40.67	RHD6	ROOT HAIR DEFECTIVE6	GO:0048766 root hair initiation;GO:0048469 cell maturation;GO:0048764 trichoblast maturation
AT1G66700	1	—	0.24	0.37	0.22	0.54	0.79	0.47	6.94	7.09	6.93	14.09	15.84	11.4	PXMT1	S-adenosyl-L-methionine-dependent methyltransferases superfamily protein	GO:0002238 response to molecule of fungal origin;GO:0080027 response to herbivore;GO:0035195 miRNA-mediated post-transcriptional gene silencing
AT1G66760	1	—	13.6	14.89	16.73	17.72	14.71	14.27	38.37	40.13	35	54.58	53.09	56.99	AT1G66760	MATE efflux family protein	GO:0046618 xenobiotic export from cell;GO:1990961 xenobiotic detoxification by transmembrane export across the plasma membrane;GO:0042908 xenobiotic transport
AT1G66880	1	—	7.52	8.13	7.56	7.1	7	7.7	11.27	10.6	10.66	14.44	14.6	13.62	AT1G66880	Protein kinase superfamily protein	GO:0071456 cellular response to hypoxia;GO:0036294 cellular response to decreased oxygen levels;GO:0071453 cellular response to oxygen levels
AT1G66950	1	—	1.6	2.39	2.44	1.42	1.43	1.16	3.07	2.49	2.88	3.72	4.67	4.08	ABCG39	pleiotropic drug resistance 11	GO:0042908 xenobiotic transport;GO:0000302 response to reactive oxygen species;GO:0006979 response to oxidative stress
AT1G66960	1	—	0.68	0.63	0.8	0.74	0.51	0.35	1.32	1.93	1.75	3.63	3.98	3.13	LUP5	Terpenoid cyclases family protein	GO:0016104 triterpenoid biosynthetic process;GO:0006722 triterpenoid metabolic process;GO:0016114 terpenoid biosynthetic process
AT1G67000	1	—	0.06	0.08	0.03	0.04	0.06	0.06	0.42	0.32	0.54	3.04	4.1	3.61	AT1G67000	Protein kinase superfamily protein
AT1G67850	1	—	4.52	4.64	4.55	5.3	5.25	4.74	8.69	8.91	8.52	8.68	10.55	8.16	AT1G67850	lysine ketoglutarate reductase trans-splicing protein (DUF707)
AT1G67980	1	—	0.36	0.23	0.67	0.08	0.15	0.22	0.3	0.41	0.23	4.97	7.57	5.81	CCOAMT	caffeoyl-CoA 3-O-methyltransferase	GO:0009809 lignin biosynthetic process;GO:0009808 lignin metabolic process;GO:0009699 phenylpropanoid biosynthetic process
AT1G68290	1	—	0.74	0.56	0.38	0.61	0.69	0.47	0.19	0.78	0.75	4.05	4.32	3.38	ENDO2	endonuclease 2	GO:0006308 DNA catabolic process;GO:0141188 nucleic acid catabolic process;GO:0034655 nucleobase-containing compound catabolic process
AT1G68570	1	—	2.64	2.59	2.95	4.04	3.33	3.66	10.03	8.32	8.14	18.01	16.59	16.07	AT1G68570	Major facilitator superfamily protein	GO:0010336 gibberellic acid homeostasis;GO:0055088 lipid homeostasis;GO:0048878 chemical homeostasis
AT1G68620	1	—	10.66	10.54	9.52	7.9	7.73	9.24	7.18	7.77	9.52	22.01	21.41	20.04	AT1G68620	alpha/beta-Hydrolases superfamily protein	GO:0071456 cellular response to hypoxia;GO:0036294 cellular response to decreased oxygen levels;GO:0071453 cellular response to oxygen levels
AT1G69240	1	—	7.67	7.29	7.54	10.19	8.36	7.98	24.59	26.45	27.29	27.24	29.09	25.85	MES15	methyl esterase 15
AT1G69480	1	—	1.38	1.32	1.35	0.95	0.86	1.38	1.41	1.54	1.78	3.43	3.97	2.56	AT1G69480	EXS (ERD1/XPR1/SYG1) family protein
AT1G69490	1	—	1.54	1.96	1.6	0.89	1.21	1.11	0.92	0.86	0.99	13.11	14.8	12.59	NAP	NAC-like, activated by AP3/PI	GO:0009835 fruit ripening;GO:0009825 multidimensional cell growth;GO:0010150 leaf senescence
AT1G69520	1	—	8.44	8.07	7.41	7.58	8.56	6.97	9.78	10.04	10.2	18.02	15.58	18.35	AT1G69520	S-adenosyl-L-methionine-dependent methyltransferases superfamily protein
AT1G69530	1	—	23.4	29.85	24.88	33.33	36.85	35.1	24.44	21.91	25.31	143.24	132.04	119.18	EXPA1	expansin A1	GO:0009831 plant-type cell wall modification involved in multidimensional cell growth;GO:0042547 cell wall modification involved in multidimensional cell growth;GO:0006949 syncytium formation
AT1G69880	1	—	0.34	0.48	0.21	0.23	0.78	0.44	4.41	4.89	3.38	5.64	7.07	5.79	TH8	thioredoxin H-type 8
AT1G69920	1	—	0	0.08	0.09	0.09	0.05	0.17	0.67	0.74	0.54	16.5	18.84	19.6	GSTU12	glutathione S-transferase TAU 12	GO:0006749 glutathione metabolic process;GO:0009407 toxin catabolic process;GO:0009404 toxin metabolic process
AT1G69930	1	—	0.08	0.44	0.21	0.08	0	0	0.47	0.59	0.28	8.33	8.74	7.24	GSTU11	glutathione S-transferase TAU 11	GO:0006749 glutathione metabolic process;GO:0009407 toxin catabolic process;GO:0009404 toxin metabolic process
AT1G69970	1	—	5.58	4.75	4.99	2.81	5.08	4.21	6.79	7.64	6.01	10.83	10.04	10.21	CLE26	CLAVATA3/ESR-RELATED 26	GO:0010088 phloem development;GO:0045168 cell-cell signaling involved in cell fate commitment;GO:0010078 maintenance of root meristem identity
AT1G70130	1	—	0	0	0	0	0	0	0.06	0.07	0.04	2.89	2.74	2.68	AT1G70130	Concanavalin A-like lectin protein kinase family protein
AT1G70140	1	—	7.06	6.33	6.39	7.18	6.42	6.1	8.77	8.69	8.03	13.95	15.08	13.42	FH8	formin 8	GO:0045010 actin nucleation;GO:0007015 actin filament organization;GO:0030036 actin cytoskeleton organization
AT1G70640	1	—	0.1	0	0	0.71	0.18	0.73	2.4	2.23	2	2.33	2	2.36	AT1G70640	octicosapeptide/Phox/Bem1p (PB1) domain-containing protein
AT1G70800	1	—	4.63	5.64	7.02	10.32	8.06	10.02	11.38	13.21	13.91	14.88	12.72	16.29	EHB1	Calcium-dependent lipid-binding (CaLB domain) family protein	GO:0043087 regulation of GTPase activity;GO:0043547 positive regulation of GTPase activity;GO:0051345 positive regulation of hydrolase activity
AT1G71040	1	—	14.27	14.81	13.81	14.92	14.59	13.83	24.37	21.03	22.22	37.67	37.75	34.17	LPR2	Cupredoxin superfamily protein	GO:0016036 cellular response to phosphate starvation;GO:0009267 cellular response to starvation;GO:0010073 meristem maintenance
AT1G71140	1	—	0.05	0	0.14	0.2	0.1	0.13	0.29	0.27	0.38	1.78	1.57	1.09	AT1G71140	MATE efflux family protein	GO:0046618 xenobiotic export from cell;GO:1990961 xenobiotic detoxification by transmembrane export across the plasma membrane;GO:0042908 xenobiotic transport
AT1G71695	1	—	24.06	26.91	20.59	21.4	23.81	22.31	43.31	44.38	45.39	67.43	70.03	70.58	AT1G71695	Peroxidase superfamily protein	GO:0006979 response to oxidative stress;GO:0006950 response to stress;GO:0050896 response to stimulus
AT1G71960	1	—	32.62	38.31	31.81	23.84	25.95	24.83	58.11	53.14	54.34	60.12	61.22	53.59	ABCG25	ATP-binding cassette family G25	GO:0080168 abscisic acid transport;GO:0046864 isoprenoid transport;GO:0046865 terpenoid transport
AT1G72280	1	—	4.36	4.35	4.75	4.03	4.35	3.99	9.54	11.21	9.85	11.99	13.22	14.55	ERO1	endoplasmic reticulum oxidoreductins 1	GO:0034975 protein folding in endoplasmic reticulum;GO:0006457 protein folding;GO:0051604 protein maturation
AT1G72490	1	—	1.61	1.59	1.49	1.35	1.26	0.98	1.7	1.69	1.16	1.78	2.68	2.72	AT1G72490	uncharacterized protein	GO:0080181 lateral root branching;GO:0001763 morphogenesis of a branching structure;GO:0010102 lateral root morphogenesis
AT1G72520	1	—	0.52	0.5	0.55	0.31	0.43	0.5	1.15	0.6	0.95	2.24	1.97	1.87	LOX4	PLAT/LH2 domain-containing lipoxygenase family protein	GO:0080086 stamen filament development;GO:0009901 anther dehiscence;GO:0031408 oxylipin biosynthetic process
AT1G72800	1	—	6.76	7.63	8.32	5.56	5.77	6.18	8.1	7.32	8.17	12.66	11.72	11.06	AT1G72800	RNA-binding (RRM/RBD/RNP motifs) family protein
AT1G72830	1	—	11.71	14.16	12.95	12.65	14.15	15.15	44.52	41.5	38.93	43.88	44.44	43.63	NF-YA3	nuclear factor Y, subunit A3	GO:0006355 regulation of DNA-templated transcription;GO:2001141 regulation of RNA biosynthetic process;GO:0051252 regulation of RNA metabolic process
AT1G72920	1	—	0.3	0.15	0.07	0.12	0.15	0.14	0.57	0.38	0.24	2.39	1.59	1.71	AT1G72920	Toll-Interleukin-Resistance (TIR) domain family protein	GO:0071456 cellular response to hypoxia;GO:0036294 cellular response to decreased oxygen levels;GO:0071453 cellular response to oxygen levels
AT1G72940	1	—	2.03	1.5	1.03	0.91	1.96	1.12	1.35	1.26	1.92	3.99	3.25	3.42	AT1G72940	Toll-Interleukin-Resistance (TIR) domain-containing protein	GO:0034052 positive regulation of plant-type hypersensitive response;GO:0010363 regulation of plant-type hypersensitive response;GO:0043068 positive regulation of programmed cell death
AT1G73000	1	—	0.55	0.44	0.08	0.54	0.43	0.4	2.57	1.98	2.56	2.41	2.58	2.67	PYL3	PYR1-like 3	GO:0009738 abscisic acid-activated signaling pathway;GO:0071215 cellular response to abscisic acid stimulus;GO:0097306 cellular response to alcohol
AT1G73040	1	—	1.78	3.59	2.46	2.06	1.92	1.99	7.13	9.75	8.04	10.06	9.57	12.1	AT1G73040	Mannose-binding lectin superfamily protein	GO:0008150 biological_process
AT1G73310	1	—	13.98	12.38	0.47	0.5	12.1	0.45	13.19	13.65	16.17	7.7	10.66	9.34	scpl4	serine carboxypeptidase-like 4	GO:0006508 proteolysis;GO:0019538 protein metabolic process;GO:0043170 macromolecule metabolic process
AT1G73805	1	—	1.38	0.79	0.86	1.12	0.64	1.06	0.83	0.52	0.81	2.09	1.76	1.74	SARD1	Calmodulin binding protein-like protein	GO:0080142 regulation of salicylic acid biosynthetic process;GO:0071219 cellular response to molecule of bacterial origin;GO:0010337 regulation of salicylic acid metabolic process
AT1G73810	1	—	1.56	1.86	1.64	1.35	0.9	1.32	31	28.39	30.09	31.93	35.66	31.57	AT1G73810	Core-2/I-branching beta-1,6-N-acetylglucosaminyltransferase family protein	GO:0008150 biological_process
AT1G74010	1	—	4.81	4.59	4.45	5.1	4.09	5.02	7.91	6.69	6.54	19.53	18.68	18.84	AT1G74010	Calcium-dependent phosphotriesterase superfamily protein	GO:0009058 biosynthetic process;GO:0008152 metabolic process;GO:0009987 cellular process
AT1G74360	1	—	4.42	4.44	4.23	4.31	4	4.05	7.69	7.38	7.83	10.75	9.75	9.74	AT1G74360	Leucine-rich repeat protein kinase family protein	GO:0002215 defense response to nematode;GO:0009825 multidimensional cell growth;GO:0009845 seed germination
AT1G74590	1	—	12.41	13.47	13.42	11.48	9.24	11.59	56.49	51.39	51.14	74.47	75.99	70.41	GSTU10	glutathione S-transferase TAU 10	GO:0006749 glutathione metabolic process;GO:0009407 toxin catabolic process;GO:0009404 toxin metabolic process
AT1G74950	1	—	35.56	39.79	36.04	35.16	31.92	32.36	29.27	32.86	30.51	65.06	69.53	61.23	TIFY10B	TIFY domain/Divergent CCT motif family protein	GO:0009753 response to jasmonic acid;GO:0070542 response to fatty acid;GO:0009611 response to wounding
AT1G75160	1	—	1.16	0.75	0.63	1.04	1.6	0.98	2.23	2.18	2.01	2.32	2.3	2.6	AT1G75160	DUF620 family protein (DUF620)
AT1G75390	1	—	25.95	26.95	27.46	27.31	26.69	24.28	65.19	62.24	65.58	82.71	91.94	84.06	bZIP44	basic leucine-zipper 44	GO:0009845 seed germination;GO:0090351 seedling development;GO:0009791 post-embryonic development
AT1G75590	1	—	5.82	3.86	4.34	4.98	4.37	4.22	8.91	9.11	7.63	10.06	9.74	9.4	AT1G75590	SAUR-like auxin-responsive protein family	GO:0009733 response to auxin;GO:0009725 response to hormone;GO:0009719 response to endogenous stimulus
AT1G75830	1	—	0.19	0	0	0.38	0.18	0	0.35	0.37	0.19	7.7	9.26	11.15	LCR67	low-molecular-weight cysteine-rich 67	GO:0006952 defense response;GO:0006950 response to stress;GO:0050896 response to stimulus
AT1G76080	1	—	8.06	8.16	8.07	10.74	11.99	10.92	14.71	14.69	15.16	15.51	17.84	18.26	CDSP32	chloroplastic drought-induced stress protein of 32 kD	GO:0045454 cell redox homeostasis;GO:0010286 heat acclimation;GO:0019725 cellular homeostasis
AT1G76470	1	—	0.53	0.89	0.82	1.21	1.02	0.55	1.01	0.84	1.12	1.64	2.44	2.05	AT1G76470	NAD(P)-binding Rossmann-fold superfamily protein
AT1G76640	1	—	1.9	2.86	2.95	1.97	2.73	2.43	2.97	1.18	1.93	5.96	7.82	7.93	AT1G76640	Calcium-binding EF-hand family protein	GO:0033198 response to ATP;GO:0014074 response to purine-containing compound;GO:0046683 response to organophosphorus
AT1G77640	1	—	3.05	3.5	4.31	2.75	2.66	2.67	3.41	3.31	2.85	9.24	8.56	7.59	AT1G77640	Integrase-type DNA-binding superfamily protein	GO:0006355 regulation of DNA-templated transcription;GO:2001141 regulation of RNA biosynthetic process;GO:0051252 regulation of RNA metabolic process
AT1G77760	1	—	8.92	10.59	9.41	8.29	9.88	9.67	27.08	25.32	25.58	70.85	69.97	69.39	NIA1	nitrate reductase 1	GO:0006809 nitric oxide biosynthetic process;GO:0046209 nitric oxide metabolic process;GO:0042126 nitrate metabolic process
AT1G77920	1	—	17.44	18.58	18.4	19.28	21.02	19.97	34.75	36.6	32.66	50.41	57.69	54.36	TGA7	bZIP transcription factor family protein	GO:0006351 DNA-templated transcription;GO:0042742 defense response to bacterium;GO:0009617 response to bacterium
AT1G78370	1	—	30.99	30.7	29.86	34.03	35.34	32.66	166.99	159.7	169.67	200.16	188.47	197.47	GSTU20	glutathione S-transferase TAU 20	GO:0006749 glutathione metabolic process;GO:0009407 toxin catabolic process;GO:2000030 regulation of response to red or far red light
AT1G78610	1	—	14.75	12.8	14.27	12.71	10.88	11.08	17.11	15.94	16.83	22.62	22.69	23.77	MSL6	mechanosensitive channel of small conductance-like 6
AT1G78850	1	—	316.86	341.13	322.45	369.14	367.04	356.33	742.72	731.8	718.96	905.9	868.03	859.87	AT1G78850	D-mannose binding lectin protein with Apple-like carbohydrate-binding domain-containing protein	GO:1904383 response to sodium phosphate;GO:1902074 response to salt;GO:0071456 cellular response to hypoxia
AT1G79160	1	—	6.67	6.2	6	7.1	6.65	6.94	10.78	9.72	11.27	18.09	15.1	15.63	AT1G79160	filamentous hemagglutinin transporter
AT1G79180	1	—	9.3	9.37	7.14	7.96	8.18	8.16	10.75	10.24	8.68	16.68	18.4	16.54	MYB63	myb domain protein 63	GO:2000652 regulation of secondary cell wall biogenesis;GO:0009809 lignin biosynthetic process;GO:1903338 regulation of cell wall organization or biogenesis
AT1G79310	1	—	8.65	10.05	10.7	7.85	9.74	7.39	12.27	10.12	13.6	21.87	21.53	19.17	MC7	metacaspase 7
AT1G79520	1	—	7.63	5.83	7.15	8.49	9.34	10.46	13.46	14	11.82	20.88	20.18	22.49	AT1G79520	Cation efflux family protein
AT1G79680	1	—	0	0	0	0	0	0	0.28	0.35	0.5	1.57	0.93	0.96	WAKL10	WALL ASSOCIATED KINASE (WAK)-LIKE 10	GO:0007166 cell surface receptor signaling pathway;GO:0009751 response to salicylic acid;GO:0014070 response to organic cyclic compound
AT1G79860	1	—	2.13	2.52	1.75	3.39	3.25	3.15	3.39	3.89	3.82	8.25	6.59	6.5	ROPGEF12	RHO guanyl-nucleotide exchange factor 12	GO:0080092 regulation of pollen tube growth;GO:0051510 regulation of unidimensional cell growth;GO:0022604 regulation of cell morphogenesis
AT1G80820	1	—	11.03	12.96	12.64	13.84	11.97	13.57	28.93	27.67	28.1	50.92	49.72	46.32	CCR2	cinnamoyl coa reductase	GO:0042754 negative regulation of circadian rhythm;GO:0009809 lignin biosynthetic process;GO:0009808 lignin metabolic process
AT1G80840	1	—	2.44	3	3.09	1.77	2.89	2.61	1.63	1.47	1.45	8.74	9.23	9.51	WRKY40	WRKY DNA-binding protein 40	GO:0050691 regulation of defense response to virus by host;GO:0050688 regulation of defense response to virus;GO:0002237 response to molecule of bacterial origin
AT2G01340	1	—	3.91	2.12	3.14	3.78	4.12	3.69	1.87	3.56	3.18	13.65	13.93	14.24	At17.1	plastid movement impaired protein	GO:0009624 response to nematode;GO:0009620 response to fungus;GO:0043207 response to external biotic stimulus
AT2G01580	1	—	6.79	7.07	8.75	10.11	9.38	9.46	17.6	17.7	17.95	19.03	19.45	19.2	AT2G01580	uncharacterized protein
AT2G02000	1	—	1.88	1.02	1.95	2.11	1.34	1.27	2.58	3.85	3.06	5.14	5.41	5.76	GAD3	glutamate decarboxylase 3	GO:0006536 glutamate metabolic process;GO:0009064 glutamine family amino acid metabolic process;GO:0043648 dicarboxylic acid metabolic process
AT2G02010	1	—	0.12	0.04	0.08	0.14	0	0.15	1.06	0.56	0.63	23.62	23.65	24.49	GAD4	glutamate decarboxylase 4	GO:0006536 glutamate metabolic process;GO:0009064 glutamine family amino acid metabolic process;GO:0043648 dicarboxylic acid metabolic process
AT2G02930	1	—	0.04	0.17	0	0	0.37	0.08	0.08	0.11	0.27	3	1.73	1.9	GSTF3	glutathione S-transferase F3	GO:0009407 toxin catabolic process;GO:0009404 toxin metabolic process;GO:0002239 response to oomycetes
AT2G02990	1	—	0.27	0.11	0.14	1.5	0.89	1.49	30.24	28.86	30.5	35.2	37.32	39.04	RNS1	ribonuclease 1	GO:0009718 anthocyanin-containing compound biosynthetic process;GO:0046283 anthocyanin-containing compound metabolic process;GO:0009813 flavonoid biosynthetic process
AT2G03360	1	—	0.88	1.67	1.7	0.55	0.53	0.29	1.13	1.33	0.88	2.54	1.99	1.85	AT2G03360	Glycosyltransferase family 61 protein
AT2G03980	1	—	3.05	1.92	2.42	2.24	2.3	2.75	2.82	3.15	2.54	5.83	6.16	6.25	AT2G03980	GDSL-like Lipase/Acylhydrolase superfamily protein
AT2G04038	1	—	0.68	0	0.15	0.91	0.87	0.95	2.54	2.82	2.14	5.93	6.63	9.53	bZIP48	basic leucine-zipper 48	GO:0006355 regulation of DNA-templated transcription;GO:2001141 regulation of RNA biosynthetic process;GO:0051252 regulation of RNA metabolic process
AT2G04080	1	—	1.03	0.56	0.42	0.38	1.03	0.51	0.64	0.87	0.25	2.15	1.73	2.14	AT2G04080	MATE efflux family protein	GO:0046618 xenobiotic export from cell;GO:1990961 xenobiotic detoxification by transmembrane export across the plasma membrane;GO:0042908 xenobiotic transport
AT2G04160	1	—	38.61	39.6	38.64	41.03	45.24	42	70.45	67.05	71.86	125.67	119.07	117.05	AIR3	Subtilisin-like serine endopeptidase family protein	GO:0010102 lateral root morphogenesis;GO:0010101 post-embryonic root morphogenesis;GO:0048527 lateral root development
AT2G04170	1	—	62.54	68.66	43.98	54.37	61.18	47.62	94.76	83.42	93.73	113.33	136.68	88.42	AT2G04170	TRAF-like family protein
AT2G05510	1	—	107.23	68.44	117.55	145.63	174.54	146.5	559.02	872.94	554.94	1289.88	832.39	2710.67	AT2G05510	Glycine-rich protein family
AT2G05910	1	—	4.62	3.45	3.99	7.27	5.52	5.94	10.04	11.66	10.41	11.14	9.5	12.48	AT2G05910	LURP-one-like protein (DUF567)	GO:0008150 biological_process
AT2G15220	1	—	9.82	9.71	10.63	13.07	13.38	13.58	72.12	72.89	75.63	152.77	150.71	160.5	AT2G15220	Plant basic secretory protein (BSP) family protein
AT2G15310	1	—	4.69	4.59	5.09	4.18	3.9	4.2	8.74	7.31	8.64	8.31	10.03	8.53	ARFB1A	ADP-ribosylation factor B1A
AT2G15490	1	—	12.21	11.21	9.27	9.39	9.49	7.87	18.56	17.92	17.26	49.01	35.76	42.83	UGT73B4	UDP-glycosyltransferase 73B4	GO:0043207 response to external biotic stimulus;GO:0051707 response to other organism;GO:0009607 response to biotic stimulus
AT2G16630	1	—	2.81	2.72	1.96	1.19	1.84	1.6	3.38	2.94	3.85	6.8	7.04	4.77	AT2G16630	Pollen Ole e 1 allergen and extensin family protein	GO:0010374 stomatal complex development;GO:0090558 plant epidermis development;GO:0009888 tissue development
AT2G16660	1	—	24.78	26.62	24.66	15.71	20.81	16.72	56.15	51.79	61.27	87.58	87.17	91.45	AT2G16660	Major facilitator superfamily protein
AT2G17220	1	—	10.44	15.18	16.08	8.65	14.5	13.5	20.89	19.27	20.28	29.62	28.96	29.69	Kin3	Protein kinase superfamily protein
AT2G18150	1	—	4.41	2.85	3.56	5.62	6.3	4.91	5.26	8.2	4.45	211.19	200.41	202.91	AT2G18150	Peroxidase superfamily protein	GO:0006979 response to oxidative stress;GO:0006950 response to stress;GO:0050896 response to stimulus
AT2G18360	1	—	13.76	12.65	12.6	13.68	17.11	14.81	43.66	42.09	43.35	70.62	74.76	71.06	AT2G18360	alpha/beta-Hydrolases superfamily protein
AT2G18370	1	—	71.41	74.2	81.88	110.9	107.06	98.95	456.54	473.86	459.4	605.23	610.51	643.65	AT2G18370	Bifunctional inhibitor/lipid-transfer protein/seed storage 2S albumin superfamily protein	GO:0006869 lipid transport;GO:0010876 lipid localization;GO:0033036 macromolecule localization
AT2G18480	1	—	0.09	0.22	0.17	0.2	0.22	0.22	2.04	1.79	1.82	7.09	7.85	7.53	AT2G18480	Major facilitator superfamily protein	GO:0010311 lateral root formation;GO:0010102 lateral root morphogenesis;GO:0010101 post-embryonic root morphogenesis
AT2G18690	1	—	19.69	20.09	18.62	2.43	1.74	15.89	41.12	44.61	42.46	81.26	77.11	75.99	AT2G18690	uncharacterized protein
AT2G19650	1	—	0.3	0.57	0.33	0.53	0.54	0.32	1.18	1.05	0.77	0.9	0.77	0.68	AT2G19650	Cysteine/Histidine-rich C1 domain family protein
AT2G20142	1	—	1.14	1.47	1.7	1.67	0.78	1.31	4.74	3.79	3.34	8.49	7.51	8.97	AT2G20142	Toll-Interleukin-Resistance (TIR) domain family protein	GO:0007165 signal transduction;GO:0023052 signaling;GO:0007154 cell communication
AT2G20150	1	—	0.07	0.12	0.21	0.1	0.14	0.03	0.6	0.67	0.56	1.1	0.87	0.92	AT2G20150	uncharacterized protein	GO:0008150 biological_process
AT2G20520	1	—	16.35	17.62	16.81	34.78	29.95	29.87	49.04	45.98	47.94	49.32	54.82	57.28	FLA6	FASCICLIN-like arabinogalactan 6
AT2G20562	1	—	6.75	5.51	9.11	8.77	5.58	5.17	12.26	13.58	12.14	11.97	11.98	13.12	AT2G20562	taximin
AT2G20610	1	—	114.29	126.43	113.09	110.48	114.95	109.63	187.33	180.18	189.29	234.96	236.53	209.78	SUR1	Tyrosine transaminase family protein	GO:0001560 regulation of cell growth by extracellular stimulus;GO:0048830 adventitious root development;GO:0009684 indoleacetic acid biosynthetic process
AT2G21100	1	—	15.24	15.65	16.55	18.5	16.65	17.64	52.52	62.74	41.99	52.48	50.06	61.52	AT2G21100	Disease resistance-responsive (dirigent-like protein) family protein
AT2G21400	1	—	0.41	0.45	0.4	0.55	0.46	1.83	3.28	2.02	3.82	7.95	7.1	8.3	SRS3	SHI-related sequence3	GO:0006355 regulation of DNA-templated transcription;GO:2001141 regulation of RNA biosynthetic process;GO:0051252 regulation of RNA metabolic process
AT2G21510	1	—	1.24	1.08	1.44	1.52	1.2	1.53	3.79	2.72	3.79	3.93	3.24	3.53	AT2G21510	DNAJ heat shock N-terminal domain-containing protein
AT2G22540	1	—	9.76	9.3	8.77	10.38	10.34	9.81	20.17	19.03	19.39	25.2	24.16	22.33	SVP	K-box region and MADS-box transcription factor family protein	GO:0010076 maintenance of floral meristem identity;GO:0010582 floral meristem determinacy;GO:0010022 meristem determinacy
AT2G22590	1	—	0.26	0.1	0.1	0.66	0.74	0.35	0.57	0.57	0.44	2.3	1.59	1.5	AT2G22590	UDP-Glycosyltransferase superfamily protein
AT2G22620	1	—	7.74	7.6	8.54	8.43	7.29	8.29	9.73	9.44	9.57	16.37	18.87	17.23	AT2G22620	Rhamnogalacturonate lyase family protein	GO:0005975 carbohydrate metabolic process;GO:0044238 primary metabolic process;GO:0008152 metabolic process
AT2G22860	1	—	12.95	12.11	13.04	14.14	15.33	15.97	6.6	8.99	8.94	35.5	36.19	39.44	PSK2	phytosulfokine 2 precursor	GO:0008283 cell population proliferation;GO:1905392 plant organ morphogenesis;GO:0030154 cell differentiation
AT2G22880	1	—	5.58	2.42	5.23	5.08	2.24	3.57	1.72	0.85	1.71	7.78	6.53	8.34	AT2G22880	VQ motif-containing protein	GO:0010224 response to UV-B;GO:0009411 response to UV;GO:0009416 response to light stimulus
AT2G23170	1	—	1.53	2.14	1.84	1.77	2.13	1.81	1.18	1.32	0.95	5.63	6.27	6.36	GH3.3	Auxin-responsive GH3 family protein	GO:0140964 intracellular auxin homeostasis;GO:0055082 intracellular chemical homeostasis;GO:0019725 cellular homeostasis
AT2G23270	1	—	0	0	0	0	0	0	4.43	8.56	5.24	2.5	2.18	1.74	AT2G23270	uncharacterized protein	GO:0045087 innate immune response;GO:0006955 immune response;GO:0002376 immune system process
AT2G23760	1	—	3.89	3.18	3.11	2.51	2.75	2.55	5.85	6.48	7.27	6.84	7.89	8.31	BLH4	BEL1-like homeodomain 4	GO:0048363 mucilage pectin metabolic process;GO:0010191 mucilage metabolic process;GO:0009965 leaf morphogenesis
AT2G23790	1	—	47.31	52.82	54.59	54.01	55.42	60.68	149.52	144.74	146.41	147.56	171.6	156.53	AT2G23790	calcium uniporter (DUF607)	GO:0036444 calcium import into the mitochondrion;GO:0006851 mitochondrial calcium ion transmembrane transport;GO:0051560 mitochondrial calcium ion homeostasis
AT2G24010	1	—	0.55	0.75	0.55	0.93	1.08	0.8	8.8	9.11	9.72	10.42	10.05	8.29	scpl23	serine carboxypeptidase-like 23
AT2G24180	1	—	46.57	53.11	46.9	42.36	44.26	43.48	55.83	56.33	51.18	112.94	110.81	107.55	CYP71B6	cytochrome p450 71b6	GO:0042430 indole-containing compound metabolic process;GO:0008152 metabolic process;GO:0009987 cellular process
AT2G24430	1	—	7.95	10.46	8.63	13.24	12.53	12.75	23.72	21.03	23.9	29.09	31	26.09	NAC038	NAC domain containing protein 38	GO:0006355 regulation of DNA-templated transcription;GO:2001141 regulation of RNA biosynthetic process;GO:0051252 regulation of RNA metabolic process
AT2G24600	1	—	0.41	0.42	0.32	0.46	0.55	0.35	0.93	0.96	1.02	10.77	9.96	10.49	AT2G24600	Ankyrin repeat family protein
AT2G24700	1	—	1.42	1.54	0.9	0.48	0.9	0.98	0.89	0.72	1.02	3.17	2.37	2.2	AT2G24700	Transcriptional factor B3 family protein
AT2G24850	1	—	0.24	0.28	0.18	0.84	1.12	1.42	1.32	1.56	1.63	169.34	163.31	163.41	TAT3	tyrosine aminotransferase 3	GO:0033198 response to ATP;GO:0014074 response to purine-containing compound;GO:0046683 response to organophosphorus
AT2G24980	1	—	22.77	31.43	19.3	28.7	32.88	34.58	99.93	99.99	105.28	116.61	130.36	129	EXT6	Proline-rich extensin-like family protein	GO:0009664 plant-type cell wall organization;GO:0071669 plant-type cell wall organization or biogenesis;GO:0071555 cell wall organization
AT2G25130	1	—	2.22	1.6	2.24	2.54	2.52	2.74	5.4	6.03	5.52	7.55	9.11	8.09	AT2G25130	ARM repeat superfamily protein
AT2G25460	1	—	2.98	3.16	1.74	1.93	2.72	2.51	3.68	2.14	3.49	6.84	6.96	6.25	AT2G25460	EEIG1/EHBP1 protein amino-terminal domain protein
AT2G25625	1	—	1.17	2.05	1.59	2.43	0.78	1.51	0.93	1.05	1.62	6.3	6.74	5.75	AT2G25625	histone deacetylase-like protein	GO:1904821 chloroplast disassembly;GO:1903008 organelle disassembly;GO:1902074 response to salt
AT2G25737	1	—	4.48	4.31	4.99	4.84	5.27	4.77	12.71	12.58	11.82	12.95	14.11	13.08	AT2G25737	Sulfite exporter TauE/SafE family protein
AT2G25790	1	—	22.45	25.45	23.49	25.63	25.84	25.97	48.91	46.18	45.82	57.37	60.61	55.11	AT2G25790	Leucine-rich receptor-like protein kinase family protein	GO:0080092 regulation of pollen tube growth;GO:0051510 regulation of unidimensional cell growth;GO:0022604 regulation of cell morphogenesis
AT2G25940	1	—	7.26	6.3	6.7	7.24	7.17	7.24	10.14	8.51	8.92	15.36	15.09	13.02	ALPHA-VPE	alpha-vacuolar processing enzyme	GO:0006624 vacuolar protein processing;GO:0016485 protein processing;GO:0051604 protein maturation
AT2G26380	1	—	0.4	0.21	0.26	0	0.24	0	0.14	0.21	0.64	9.96	10.04	8.4	AT2G26380	Leucine-rich repeat (LRR) family protein
AT2G26390	1	—	2.46	1.58	2.08	0.98	1.46	1.03	1.93	1.72	2.8	4.51	4.46	4.77	AT2G26390	Serine protease inhibitor (SERPIN) family protein	GO:0008150 biological_process
AT2G26440	1	—	1	1.2	1.82	2.55	2.15	2.03	2.65	1.93	3.59	7.37	7.32	6.36	AT2G26440	Plant invertase/pectin methylesterase inhibitor superfamily	GO:0045490 pectin catabolic process;GO:0000272 polysaccharide catabolic process;GO:0045488 pectin metabolic process
AT2G26560	1	—	0.87	1.13	1.16	1.82	2.05	1.18	6.52	6.32	7.14	9.07	7.98	7.37	PLA2A	phospholipase A 2A	GO:0031408 oxylipin biosynthetic process;GO:0031407 oxylipin metabolic process;GO:0009626 plant-type hypersensitive response
AT2G26690	1	—	22.21	24.85	21.98	34.33	33.75	34.32	35.43	38.91	40.07	77.8	78.42	73.38	AT2G26690	Major facilitator superfamily protein	GO:0006857 oligopeptide transport;GO:0015833 peptide transport;GO:0042886 amide transport
AT2G26700	1	—	3.63	3.33	3.15	2.97	3.04	3.17	3.21	2.95	4.52	7.95	7.08	6.99	PID2	AGC (cAMP-dependent, cGMP-dependent and protein kinase C) kinase family protein	GO:0048825 cotyledon development;GO:0048366 leaf development;GO:0048827 phyllome development
AT2G26870	1	—	1.01	1	1.35	1	1.33	0.7	2.24	2.21	2.85	3.98	3.82	3.42	NPC2	non-specific phospholipase C2	GO:0009395 phospholipid catabolic process;GO:0046434 organophosphate catabolic process;GO:0016042 lipid catabolic process
AT2G27080	1	—	16.77	20.09	15.5	14.79	13.89	14.24	23.08	23.76	26.28	34.84	34.41	32.15	AT2G27080	Late embryogenesis abundant (LEA) hydroxyproline-rich glycoprotein family	GO:0042742 defense response to bacterium;GO:0009617 response to bacterium;GO:0098542 defense response to other organism
AT2G27180	1	—	1.6	1.14	1.07	1.06	0.9	0.92	1.74	1.44	2.16	2.62	2.27	2.61	AT2G27180	uncharacterized protein
AT2G27550	1	—	39.24	44.61	39.67	41.81	41.41	41.16	34.22	31.23	29.05	176.88	172.2	167.71	ATC	centroradiali	GO:0009910 negative regulation of flower development;GO:2000242 negative regulation of reproductive process;GO:0048581 negative regulation of post-embryonic development
AT2G27690	1	—	1.45	1.52	1.64	1.66	1.67	1.21	2.9	2.94	2.95	6.49	5.56	6.28	CYP94C1	cytochrome P450, family 94, subfamily C, polypeptide 1	GO:0009611 response to wounding;GO:0006950 response to stress;GO:0050896 response to stimulus
AT2G28140	1	—	1.9	1.45	1.5	2.03	2.8	1.77	4.07	2.74	3.02	3.77	4.34	4.47	AT2G28140	enabled-like protein (DUF1635)
AT2G28400	1	—	10.38	10.82	11.35	5.91	5.16	8.09	8.4	11.73	9.97	13.84	14.27	10.69	AT2G28400	senescence regulator (Protein of unknown function, DUF584)	GO:0009646 response to absence of light;GO:0009738 abscisic acid-activated signaling pathway;GO:0010150 leaf senescence
AT2G28650	1	—	1.87	2.12	1.83	2.29	1.61	1.67	1.91	2.41	2.66	4.74	3.71	4.45	EXO70H8	exocyst subunit exo70 family protein H8
AT2G29100	1	—	0.03	0.03	0.08	0.11	0.05	0.03	1.51	1.64	1.75	1.85	2.41	1.7	GLR2.9	glutamate receptor 2.9	GO:0071230 cellular response to amino acid stimulus;GO:0043200 response to amino acid;GO:0006874 intracellular calcium ion homeostasis
AT2G29220	1	—	0.04	0	0.12	0	0	0.03	0.68	0.46	0.85	1.04	1	0.84	AT2G29220	Concanavalin A-like lectin protein kinase family protein
AT2G29440	1	—	21.4	19.6	22.21	23.24	22.79	24.65	17.76	17.42	15.43	48.23	51.17	52.48	GSTU6	glutathione S-transferase tau 6	GO:0006749 glutathione metabolic process;GO:0009407 toxin catabolic process;GO:0009404 toxin metabolic process
AT2G29450	1	—	7.77	6.08	7.75	4.81	3.59	4.87	8.84	10.1	9.31	20.64	20.7	23.16	GSTU5	glutathione S-transferase tau 5	GO:0006749 glutathione metabolic process;GO:0009407 toxin catabolic process;GO:0009404 toxin metabolic process
AT2G29460	1	—	0.54	0.6	0.76	0.45	0.56	0.63	2.51	1.61	1.85	34.03	38.3	35.42	GSTU4	glutathione S-transferase tau 4	GO:1900367 positive regulation of defense response to insect;GO:0010120 camalexin biosynthetic process;GO:0052317 camalexin metabolic process
AT2G29480	1	—	9.15	7.35	7.68	6.49	5.73	5.83	5.48	4.1	4.83	12.26	11.03	12	GSTU2	glutathione S-transferase tau 2	GO:0006749 glutathione metabolic process;GO:0009407 toxin catabolic process;GO:0009404 toxin metabolic process
AT2G29620	1	—	6.04	5.83	5.64	4.3	4.71	5.32	9.39	7.72	8.42	9.44	8.77	10.04	AT2G29620	dentin sialophosphoprotein	GO:0008150 biological_process
AT2G29670	1	—	6.55	9.22	7.24	8.86	9.5	9.56	17.12	18.4	18.19	24.54	23.94	21.97	AT2G29670	Tetratricopeptide repeat (TPR)-like superfamily protein	GO:0006396 RNA processing;GO:0032774 RNA biosynthetic process;GO:0141187 nucleic acid biosynthetic process
AT2G30140	1	—	3.72	5.12	5.1	4.31	4.76	4.19	10.07	11.69	9.96	24.07	25.96	24.79	UGT87A2	UDP-Glycosyltransferase superfamily protein	GO:0009909 regulation of flower development;GO:0048831 regulation of shoot system development;GO:2000241 regulation of reproductive process
AT2G30550	1	—	18.21	17.02	16.42	15.47	17.29	15.25	25.37	28.84	25.2	42.45	40.63	35.31	AT2G30550	alpha/beta-Hydrolases superfamily protein	GO:0006629 lipid metabolic process;GO:0044238 primary metabolic process;GO:0008152 metabolic process
AT2G30750	1	—	0.07	0.05	0.04	0.15	0.23	0.14	18.89	20.95	19.96	69.19	69.65	58.73	CYP71A12	cytochrome P450 family 71 polypeptide	GO:0009682 induced systemic resistance;GO:0045087 innate immune response;GO:0006955 immune response
AT2G31790	1	—	24.56	21.4	25.23	21.35	21.94	22.99	95.39	95.52	95.76	109.82	101.98	106.55	AT2G31790	UDP-Glycosyltransferase superfamily protein
AT2G31865	1	—	1.14	0.26	2.32	2.03	0.57	1.92	2.06	8.27	6.96	8.82	8.7	9.63	PARG2	poly(ADP-ribose) glycohydrolase 2	GO:0006282 regulation of DNA repair;GO:0051052 regulation of DNA metabolic process;GO:0080135 regulation of cellular response to stress
AT2G32140	1	—	0.94	1.24	0.92	0.54	0.8	0.82	4.44	3.62	2.98	4.11	5.06	4.02	AT2G32140	transmembrane receptor	GO:0007165 signal transduction;GO:0023052 signaling;GO:0007154 cell communication
AT2G32190	1	—	2.54	2.12	1.68	3.07	1.91	3.68	5.23	5.57	5.05	14.3	15.14	15.7	AT2G32190	cysteine-rich/transmembrane domain A-like protein
AT2G32210	1	—	2.01	1.59	2.12	2.34	2.03	2.12	3.85	4.23	5.1	6.25	9.72	10.06	AT2G32210	cysteine-rich/transmembrane domain A-like protein	GO:0071456 cellular response to hypoxia;GO:0036294 cellular response to decreased oxygen levels;GO:0071453 cellular response to oxygen levels
AT2G32487	1	—	1.5	2.86	1.73	1.66	1.02	1.38	0.86	1.38	1.49	3.01	2.57	4.17	AT2G32487	uncharacterized protein
AT2G32930	1	—	5.84	7.57	4.6	5.51	4.77	4.44	7.93	7.2	8.5	9.15	11.21	8.64	ZFN2	zinc finger nuclease 2
AT2G33240	1	—	1.01	1.87	1.18	1.19	1.63	1.41	8.05	5.28	5.56	5.96	7.4	6.6	XID	myosin XI D	GO:0030048 actin filament-based movement;GO:0007015 actin filament organization;GO:0030036 actin cytoskeleton organization
AT2G34020	1	—	39.2	38.27	36.83	32.24	33.82	31.43	30.58	29.4	32.94	63.06	68.31	66.37	AT2G34020	Calcium-binding EF-hand family protein
AT2G34355	1	—	5.09	4.71	4.64	5.52	6.27	5.17	10.07	10.93	9.24	9.29	9.85	9.21	AT2G34355	Major facilitator superfamily protein	GO:0055085 transmembrane transport;GO:0006810 transport;GO:0051234 establishment of localization
AT2G34650	1	—	4.58	5.57	4.24	3.24	3.27	3.12	3.98	3.76	4.22	10.93	11.29	9.59	PID	Protein kinase superfamily protein	GO:0048766 root hair initiation;GO:0009958 positive gravitropism;GO:0048825 cotyledon development
AT2G34910	1	—	14.69	17.82	16.11	13.59	11.74	12.73	17.75	19.81	18.26	24.67	26.44	24.19	AT2G34910	root hair specific protein	GO:0080183 response to photooxidative stress;GO:0048564 photosystem I assembly;GO:0019684 photosynthesis, light reaction
AT2G34930	1	—	5.03	5.59	4.95	5.1	5.77	5.95	5.54	5.43	5.56	34.67	34.25	34.26	AT2G34930	disease resistance family protein / LRR family protein	GO:0002239 response to oomycetes;GO:0050832 defense response to fungus;GO:0009620 response to fungus
AT2G35730	1	—	5.98	4.9	6.61	3.17	4.37	4.53	7.14	6.99	7.26	11.33	10.92	13.6	AT2G35730	Heavy metal transport/detoxification superfamily protein
AT2G35890	1	—	1.68	2.09	1.82	2.05	2.51	2.13	4.1	3.81	4.06	5.18	4.62	3.76	CPK25	calcium-dependent protein kinase 25
AT2G35980	1	—	9.74	8.58	8.62	10.73	9.7	9.74	15.71	14.87	17.2	31.42	32.18	28.95	YLS9	Late embryogenesis abundant (LEA) hydroxyproline-rich glycoprotein family	GO:0051607 defense response to virus;GO:0009615 response to virus;GO:0010150 leaf senescence
AT2G36390	1	—	27.64	29.25	25.64	34.85	34.71	31.93	70.41	68.6	67.92	84.36	86.2	81.22	SBE2.1	starch branching enzyme 2.1	GO:0010021 amylopectin biosynthetic process;GO:2000896 amylopectin metabolic process;GO:0005978 glycogen biosynthetic process
AT2G36660	1	—	0.79	1.33	1.38	1.16	0.84	0.88	1.36	1.5	1.22	2.22	1.73	1.99	PAB7	poly(A) binding protein 7
AT2G36970	1	—	0	0	0	0.11	0	0	2.56	1.9	2.2	4.57	5.77	4.85	AT2G36970	UDP-Glycosyltransferase superfamily protein
AT2G37280	1	—	15.98	16.12	15.44	15.05	16.54	17.52	23.97	21.65	21.89	35.51	37.23	33.05	ABCG33	pleiotropic drug resistance 5	GO:0010164 response to cesium ion;GO:0010038 response to metal ion;GO:0042221 response to chemical
AT2G37580	1	—	11.04	11.78	11.83	12.12	13.11	11.46	21.01	18.1	20.66	26.7	25.35	21.19	AT2G37580	RING/U-box superfamily protein	GO:0016567 protein ubiquitination;GO:0032446 protein modification by small protein conjugation;GO:0070647 protein modification by small protein conjugation or removal
AT2G37640	1	—	3.95	4.83	3.27	3.56	3.06	4.05	6.35	5.11	4.89	22.95	23.33	23.57	EXP3	Barwin-like endoglucanases superfamily protein	GO:0006949 syncytium formation;GO:0009828 plant-type cell wall loosening;GO:0009827 plant-type cell wall modification
AT2G37710	1	—	17.9	18.57	17.71	18.39	19.84	19.96	43.36	42.08	43.76	47.27	44.16	49.12	RLK	receptor lectin kinase	GO:0009751 response to salicylic acid;GO:0014070 response to organic cyclic compound;GO:1901700 response to oxygen-containing compound
AT2G37870	1	—	31.79	25.97	30.74	18.14	17.73	15.18	66.27	68.48	65.08	87.28	93.18	87.91	AT2G37870	Bifunctional inhibitor/lipid-transfer protein/seed storage 2S albumin superfamily protein	GO:0009627 systemic acquired resistance;GO:0006869 lipid transport;GO:0010876 lipid localization
AT2G38390	1	—	176.73	178.5	194.63	225.74	274.26	232.75	475.93	462.91	468.24	731.98	699.06	701.87	AT2G38390	Peroxidase superfamily protein	GO:0006979 response to oxidative stress;GO:0006950 response to stress;GO:0050896 response to stimulus
AT2G38470	1	—	29.93	34.15	29.95	23.65	23.43	24.03	46.54	45.35	42.82	57.22	58.01	54.18	WRKY33	WRKY DNA-binding protein 33	GO:0010508 positive regulation of autophagy;GO:0070370 cellular heat acclimation;GO:0010120 camalexin biosynthetic process
AT2G38790	1	—	6.21	7.81	7.95	7.03	8.91	6.28	9.96	1.51	10.92	17.46	16.69	12.38	AT2G38790	uncharacterized protein
AT2G38860	1	—	66.25	64.08	65.51	68.83	64.46	69.02	86.29	88.14	84.47	146.58	156.79	140.05	YLS5	Class I glutamine amidotransferase-like superfamily protein
AT2G39350	1	—	11.47	11.89	11.93	10.76	10.37	9.7	20.65	19.69	20.91	44.08	44	44.26	ABCG1	ABC-2 type transporter family protein	GO:0010208 pollen wall assembly;GO:0010927 cellular component assembly involved in morphogenesis;GO:0032989 cellular anatomical entity morphogenesis
AT2G39370	1	—	17.48	17.5	15.08	11.19	13.76	9.55	20.36	19.7	21.43	26.13	26.26	24.45	MAKR4	membrane-associated kinase regulator	GO:0008150 biological_process
AT2G39400	1	—	2.12	1.69	1.83	2.16	2.64	2	0.99	1.22	0.94	8.2	7.6	7.55	AT2G39400	alpha/beta-Hydrolases superfamily protein
AT2G39490	1	—	0	0	0.07	0	0.05	0.05	0.93	0.72	0.57	2.65	1.93	2.61	AT2G39490	F-box family protein
AT2G39800	1	—	44.37	52.9	50.13	45.68	45.22	42.82	134.29	128.37	128.03	169.81	163.92	144.19	P5CS1	delta1-pyrroline-5-carboxylate synthase 1	GO:0055129 L-proline biosynthetic process;GO:0006561 proline biosynthetic process;GO:0006560 proline metabolic process
AT2G40080	1	—	24.29	23.45	24.83	40.54	41.36	37.62	49.7	53.08	48.99	54	58.3	68.34	ELF4	EARLY FLOWERING-like protein (DUF1313)	GO:0009649 entrainment of circadian clock;GO:0042753 positive regulation of circadian rhythm;GO:0010017 red or far-red light signaling pathway
AT2G40100	1	—	1.64	2.73	1.11	2.71	2.12	3.33	3.84	3.57	3.89	2.82	3.82	2.83	LHCB4.3	light harvesting complex photosystem II	GO:0009765 photosynthesis, light harvesting;GO:0019684 photosynthesis, light reaction;GO:0015979 photosynthesis
AT2G40370	1	—	9.92	10.99	9.49	13.78	11.69	14.75	46.37	45.23	44.96	50.97	46.82	41.42	LAC5	laccase 5	GO:0046688 response to copper ion;GO:0010038 response to metal ion;GO:0042221 response to chemical
AT2G40610	1	—	4.85	5.65	5.31	5.38	4.63	4.57	5.01	4.29	5.36	22.47	23.8	23.24	EXPA8	expansin A8	GO:0009635 response to herbicide;GO:0006949 syncytium formation;GO:0009828 plant-type cell wall loosening
AT2G41090	1	—	0.75	0.68	0.69	1.43	1.45	1.12	2.33	2.12	3.31	2.25	2.5	2.36	AT2G41090	Calcium-binding EF-hand family protein	GO:2000082 regulation of L-ascorbic acid biosynthetic process;GO:0030656 regulation of vitamin metabolic process;GO:0034599 cellular response to oxidative stress
AT2G41100	1	—	10.53	10.35	10.33	11.53	11.49	11.47	34.62	32.77	33.95	184.93	176.15	188.78	TCH3	Calcium-binding EF hand family protein	GO:0009652 thigmotropism;GO:0009612 response to mechanical stimulus;GO:0009646 response to absence of light
AT2G41280	1	—	0	0	0	0	0	0	0	0	0	4.4	4.07	3.82	M10	late embryogenesis abundant protein (M10) / LEA protein M10	GO:0010162 seed dormancy process;GO:0022611 dormancy process;GO:0010431 seed maturation
AT2G41380	1	—	25.36	23.08	26.06	22.34	20.74	22.36	81.67	75.75	78.72	107.75	108.5	109.6	AT2G41380	S-adenosyl-L-methionine-dependent methyltransferases superfamily protein
AT2G41690	1	—	1.44	2.5	1.42	1.61	2.43	2.5	5.45	4.98	5.61	9.14	10.07	7.42	HSFB3	heat shock transcription factor B3	GO:0006355 regulation of DNA-templated transcription;GO:2001141 regulation of RNA biosynthetic process;GO:0051252 regulation of RNA metabolic process
AT2G41850	1	—	1.08	1.46	1.57	0.66	0.89	0.84	1.26	1.44	1.23	1.88	2.11	1.93	PGAZAT	polygalacturonase ADPG2-like protein	GO:0009830 cell wall modification involved in abscission;GO:0044277 cell wall disassembly;GO:0010047 fruit dehiscence
AT2G42150	1	—	1.2	1.83	1.33	1.01	0.85	1.17	2.63	2	2.8	3.13	3.22	2.14	AT2G42150	DNA-binding bromodomain-containing protein
AT2G42360	1	—	3.47	4.51	3.61	4.23	3.79	3.64	6.56	5.05	5.85	9.34	9.82	8.85	AT2G42360	RING/U-box superfamily protein	GO:0016567 protein ubiquitination;GO:0032446 protein modification by small protein conjugation;GO:0070647 protein modification by small protein conjugation or removal
AT2G42440	1	—	1.42	1.09	1.7	1.2	1.17	0.9	0.75	1.28	1.06	2.62	3.56	2.65	ASL15	Lateral organ boundaries (LOB) domain family protein	GO:1990110 callus formation;GO:0042060 wound healing;GO:0009611 response to wounding
AT2G42660	1	—	8.15	6.76	6.09	7.88	7.55	6.26	8.3	7.71	7.86	16.33	15.41	15.98	AT2G42660	Homeodomain-like superfamily protein	GO:0006355 regulation of DNA-templated transcription;GO:2001141 regulation of RNA biosynthetic process;GO:0051252 regulation of RNA metabolic process
AT2G42840	1	—	56.35	67.7	57.26	38.02	40.42	37.59	82.88	79.82	77.33	122.41	123.84	122.76	PDF1	protodermal factor 1
AT2G43000	1	—	0.38	0.35	0.59	0.52	0.09	0.31	7.12	5.29	5.29	14.79	15	14.11	NAC042	NAC domain containing protein 42	GO:0006561 proline biosynthetic process;GO:0006560 proline metabolic process;GO:0010120 camalexin biosynthetic process
AT2G43100	1	—	65.03	68.53	64.87	49.2	47.64	50.74	255.09	250.43	245.24	283.52	278.22	279.55	IPMI2	isopropylmalate isomerase 2	GO:0009098 L-leucine biosynthetic process;GO:0009079 pyruvate family amino acid biosynthetic process;GO:0006551 L-leucine metabolic process
AT2G43530	1	—	2.78	3.71	2.7	5.08	3.76	4.67	3.66	2.25	2.35	13.1	12.73	15.61	AT2G43530	scorpion toxin-like knottin superfamily protein	GO:0009611 response to wounding;GO:0006950 response to stress;GO:0050896 response to stimulus
AT2G43610	1	—	357.57	384.43	339.74	291.96	293.27	281.82	387.48	386.25	376.39	786.21	790.82	711.51	AT2G43610	Chitinase family protein	GO:0016998 cell wall macromolecule catabolic process;GO:0044036 cell wall macromolecule metabolic process;GO:0071554 cell wall organization or biogenesis
AT2G43620	1	—	0.54	0.97	1.19	1.11	0.97	0.64	3.08	2.46	2.09	51.22	49.8	52.12	AT2G43620	Chitinase family protein	GO:0016998 cell wall macromolecule catabolic process;GO:0044036 cell wall macromolecule metabolic process;GO:0071554 cell wall organization or biogenesis
AT2G43870	1	—	5.75	5.24	4.55	7.69	7.63	7.58	12.33	13.28	13.42	24.02	22.22	23.43	AT2G43870	Pectin lyase-like superfamily protein	GO:0005975 carbohydrate metabolic process;GO:0044238 primary metabolic process;GO:0008152 metabolic process
AT2G44280	1	—	3.47	4.24	5.45	4.5	5.1	4.66	10.74	11.34	9.53	10.53	12.56	11.38	AT2G44280	Major facilitator superfamily protein	GO:0008643 carbohydrate transport;GO:0006810 transport;GO:0051234 establishment of localization
AT2G44290	1	—	3.56	3.26	2.08	2.12	2.56	1.52	1.29	1.7	1.94	9.09	9.11	8.54	AT2G44290	Bifunctional inhibitor/lipid-transfer protein/seed storage 2S albumin superfamily protein	GO:0006869 lipid transport;GO:0010876 lipid localization;GO:0033036 macromolecule localization
AT2G44450	1	—	27.84	29.75	28.89	34.82	34.74	35.73	88.99	87.95	87.14	111.16	112.66	110.87	BGLU15	beta glucosidase 15	GO:0005975 carbohydrate metabolic process;GO:0044238 primary metabolic process;GO:0008152 metabolic process
AT2G44480	1	—	3.58	3.71	3.12	5.54	4.76	5.71	2.29	2.47	1.8	10.04	9.44	9.69	BGLU17	beta glucosidase 17	GO:0005975 carbohydrate metabolic process;GO:0044238 primary metabolic process;GO:0008152 metabolic process
AT2G44578	1	—	0.48	0.69	0.44	0.66	0.52	0.11	1.16	0.84	2.16	4.09	4.28	4.69	AT2G44578	RING/U-box superfamily protein	GO:0016567 protein ubiquitination;GO:0032446 protein modification by small protein conjugation;GO:0070647 protein modification by small protein conjugation or removal
AT2G44840	1	—	0.65	0.42	0.32	0.18	0.34	0.17	0.81	0.92	0.54	3.03	2.64	3.39	ERF13	ethylene-responsive element binding factor 13	GO:0009873 ethylene-activated signaling pathway;GO:0071369 cellular response to ethylene stimulus;GO:0000160 phosphorelay signal transduction system
AT2G44910	1	—	0.84	1.33	0.76	0.72	1.13	1.57	3.44	2.22	2.54	1.46	1.87	2.51	HB4	homeobox-leucine zipper protein 4	GO:0009641 shade avoidance;GO:0010218 response to far red light;GO:0009639 response to red or far red light
AT2G45040	1	—	2.58	4.36	3.38	4.12	3.48	3.81	7.42	6.07	5.78	8.32	8.72	6.43	AT2G45040	Matrixin family protein
AT2G45135	1	—	0.15	0	0.2	0	0.16	0.14	271.95	263.99	274.45	271.42	287.39	265.46	AT2G45135	RING/U-box superfamily protein
AT2G45450	1	—	3.5	2.69	3.37	3.22	3.05	2.77	4.46	3.5	3.36	8.58	11.12	9.53	ZPR1	binding protein	GO:0010358 leaf shaping;GO:0009943 adaxial/abaxial axis specification;GO:0009955 adaxial/abaxial pattern specification
AT2G46140	1	—	110.85	110.52	123.54	107.83	107.93	113.8	242.69	228.35	228.58	259.54	251.29	258.5	AT2G46140	Late embryogenesis abundant protein	GO:0009269 response to desiccation;GO:0009414 response to water deprivation;GO:0009415 response to water
AT2G46400	1	—	0.33	0.26	0.46	0.4	0.16	0.22	0.53	0.82	0.93	2.21	2.34	3.42	WRKY46	WRKY DNA-binding protein 46	GO:0033198 response to ATP;GO:0014074 response to purine-containing compound;GO:0046683 response to organophosphorus
AT2G46510	1	—	2.88	3.86	2.64	3.32	3.28	2.65	2.5	2.66	2.56	8.63	10.3	8.41	AIB	ABA-inducible BHLH-type transcription factor	GO:0009611 response to wounding;GO:0010629 negative regulation of gene expression;GO:0010558 negative regulation of macromolecule biosynthetic process
AT2G46650	1	—	60.37	51.92	57.34	52.35	55.12	50.56	210.26	207.59	212.17	216.01	217.05	217.14	CB5-C	cytochrome B5 isoform C
AT2G46680	1	—	27.71	29.57	28.85	28.95	30.27	27.42	30.98	34.19	31.81	76.07	69.67	65.26	HB-7	homeobox 7	GO:0009738 abscisic acid-activated signaling pathway;GO:0071215 cellular response to abscisic acid stimulus;GO:0097306 cellular response to alcohol
AT2G47540	1	—	52.56	58.23	50.11	53.39	56.24	57.12	91.66	92.45	91.53	113.24	111.5	118.98	AT2G47540	Pollen Ole e 1 allergen and extensin family protein
AT2G47550	1	—	8.7	9.83	9.13	9.16	8.73	9.82	11.5	10.34	11.63	54.79	55.65	55.43	AT2G47550	Plant invertase/pectin methylesterase inhibitor superfamily	GO:0045490 pectin catabolic process;GO:0000272 polysaccharide catabolic process;GO:0045488 pectin metabolic process
AT2G47650	1	—	104.84	112.45	106.41	106.28	108.6	106.22	187.24	166.07	174.88	209.38	202.78	210.59	UXS4	UDP-xylose synthase 4	GO:0033319 UDP-D-xylose metabolic process;GO:0033320 UDP-D-xylose biosynthetic process;GO:0042732 D-xylose metabolic process
AT2G47950	1	—	0	0.25	0.35	0.27	0.5	0.78	1.61	2.23	1.88	7.42	6.97	6.83	AT2G47950	myelin transcription factor-like protein
AT3G01420	1	—	260.94	273.81	262.61	174.89	180.94	176.15	1199.79	1179.31	1169.84	1608.54	1626.84	1512.83	DOX1	Peroxidase superfamily protein	GO:0001561 fatty acid alpha-oxidation;GO:1902609 (R)-2-hydroxy-alpha-linolenic acid biosynthetic process;GO:0071732 cellular response to nitric oxide
AT3G01710	1	—	5.75	5.08	5	3.66	4.24	4.08	6.57	7.21	7.95	8.1	8.19	7.42	AT3G01710	TPX2 (targeting protein for Xklp2) protein family	GO:0008150 biological_process
AT3G01750	1	—	3.7	4.01	3.19	5.07	6.01	5.33	8.64	9.68	8.88	10.82	11.47	10.31	AT3G01750	Ankyrin repeat family protein
AT3G01900	1	—	2.12	2.04	2.49	2.9	2.04	1.81	11.19	11.1	11.43	14.87	17.85	13.49	CYP94B2	cytochrome P450, family 94, subfamily B, polypeptide 2
AT3G01970	1	—	4.93	5.82	5.51	7.05	6.37	7.4	23.84	25.26	22.25	30.6	30.75	28.92	WRKY45	WRKY DNA-binding protein 45	GO:0006817 phosphate ion transport;GO:0046686 response to cadmium ion;GO:0015698 inorganic anion transport
AT3G01990	1	—	0.8	0.83	0.57	0.7	1.44	0.9	3.68	2.34	3.63	4.8	5.09	3.67	ACR6	ACT domain repeat 6
AT3G02590	1	—	1.54	1.16	1.48	2.37	2.04	1.25	2.94	3.02	2.57	2.57	2.52	2.35	AT3G02590	Fatty acid hydroxylase superfamily protein	GO:0008610 lipid biosynthetic process;GO:0006629 lipid metabolic process;GO:0009058 biosynthetic process
AT3G02940	1	—	1.82	2.16	1.45	1.63	2.28	2.14	5.64	5.22	5.5	6.74	6.92	4.9	MYB107	myb domain protein 107
AT3G03190	1	—	10.38	8.78	10.34	7.18	5.9	8.37	45.3	43.35	45.48	46.59	47.92	46.17	GSTF11	glutathione S-transferase F11	GO:0009407 toxin catabolic process;GO:0009404 toxin metabolic process;GO:0098754 detoxification
AT3G03660	1	—	0.52	1.44	0.48	0.8	1.13	1.03	1.21	1.8	1.54	10.43	11.79	11.4	WOX11	WUSCHEL related homeobox 11	GO:0048830 adventitious root development;GO:0009734 auxin-activated signaling pathway;GO:0071365 cellular response to auxin stimulus
AT3G03776	1	—	1.09	1.72	1.69	4.32	2.55	2.49	3.63	3.65	2.84	2.99	3.28	3.66	AT3G03776	hydroxyproline-rich glycoprotein family protein	GO:0008150 biological_process
AT3G03990	1	—	51.21	51.93	53.21	60.36	49.45	56.81	66.81	67.97	71.42	113.16	117.03	125.67	AT3G03990	alpha/beta-Hydrolases superfamily protein	GO:1902348 cellular response to strigolactone;GO:1901600 strigolactone metabolic process;GO:1901601 strigolactone biosynthetic process
AT3G04030	1	—	6.62	5.54	4.8	5.64	7.1	6.74	12.34	12.47	13.56	14.38	14.03	15.13	MYR2	Homeodomain-like superfamily protein	GO:0006355 regulation of DNA-templated transcription;GO:2001141 regulation of RNA biosynthetic process;GO:0051252 regulation of RNA metabolic process
AT3G04070	1	—	3.68	4.78	3.33	4.33	4.62	5.36	14.74	15.39	13.28	45.89	49.19	47.24	NAC047	NAC domain containing protein 47	GO:0010365 positive regulation of ethylene biosynthetic process;GO:0031337 positive regulation of sulfur amino acid metabolic process;GO:1900910 positive regulation of olefin metabolic process
AT3G04220	1	—	0.86	0.59	0.83	1.1	1.09	1.02	1.16	1.15	1.11	3.68	3.61	4.22	AT3G04220	Disease resistance protein (TIR-NBS-LRR class) family	GO:0050832 defense response to fungus;GO:0009620 response to fungus;GO:0098542 defense response to other organism
AT3G04320	1	—	35.1	35.27	40.88	34.53	34.55	35.61	53.93	52.46	53.08	72.13	79.52	77.94	AT3G04320	Kunitz family trypsin and protease inhibitor protein	GO:0008150 biological_process
AT3G04720	1	—	158.06	156.27	147.41	187.95	185.33	184.61	671.47	667.7	669.18	918.67	957.47	968.34	PR4	pathogenesis-related 4	GO:0080027 response to herbivore;GO:0009627 systemic acquired resistance;GO:0009615 response to virus
AT3G05650	1	—	0.11	0.19	0.09	0.06	0.03	0.05	0.69	0.44	0.6	0.74	0.97	0.83	RLP32	receptor like protein 32	GO:0007165 signal transduction;GO:0023052 signaling;GO:0007154 cell communication
AT3G05830	1	—	10.05	9.45	8.65	8.02	7.89	6.83	15.33	14.85	13.73	16.66	17.13	14.22	AT3G05830	spindle pole body component-like protein
AT3G05840	1	—	91.6	103.23	91.67	91.45	86.32	83.52	181.44	179.45	183.11	197.25	205.71	182.16	ATSK12	Protein kinase superfamily protein	GO:0009933 meristem structural organization;GO:0048532 anatomical structure arrangement;GO:0046777 protein autophosphorylation
AT3G05858	1	—	2.73	1.03	1.06	2.11	2.34	2.15	3.97	6.27	4.69	7.42	5.53	10.01	AT3G05858	uncharacterized protein	GO:0008150 biological_process
AT3G05937	1	—	8.93	7.64	11.45	11.27	10.33	10.91	10.83	15.36	12.33	18.44	23	22.56	AT3G05937	uncharacterized protein
AT3G06020	1	—	5.78	5.59	4.96	3.02	2.47	3.19	19.23	18.18	18.36	25.69	28.14	20.94	FAF4	FANTASTIC four-like protein (DUF3049)	GO:0010075 regulation of meristem growth;GO:0010073 meristem maintenance;GO:0048638 regulation of developmental growth
AT3G06360	1	—	2.19	4.07	2.53	2.72	3.32	2.98	7.42	6.19	4.47	11.7	10.97	9.65	AGP27	arabinogalactan protein 27	GO:0008150 biological_process
AT3G06390	1	—	77.79	74.66	73.91	117.61	113.75	122.4	156.74	144.36	148.78	148.93	145.74	138.61	AT3G06390	Uncharacterized protein family (UPF0497)
AT3G06490	1	—	0.44	0.09	0.17	0.57	0.35	0.44	1.73	1.52	1.63	3.03	3.14	3.06	MYB108	myb domain protein 108	GO:0120195 positive regulation of anther dehiscence;GO:0120194 regulation of anther dehiscence;GO:2000243 positive regulation of reproductive process
AT3G07350	1	—	26.53	27.49	24.06	21.65	23.16	24.29	126.92	119.95	117.83	142.8	128.12	128.39	AT3G07350	sulfate/thiosulfate import ATP-binding protein, putative (DUF506)	GO:0071456 cellular response to hypoxia;GO:0036294 cellular response to decreased oxygen levels;GO:0071453 cellular response to oxygen levels
AT3G07390	1	—	39.02	39.7	42.36	42.86	44.28	48.12	62.53	58.53	61.29	98.93	94.91	96.44	AIR12	auxin-induced in root cultures-like protein	GO:0030198 extracellular matrix organization;GO:0043062 extracellular structure organization;GO:0010102 lateral root morphogenesis
AT3G07540	1	—	7.64	7.98	6.95	7.13	6.66	7.64	8.44	9.63	8.96	18.37	17.87	18.82	AT3G07540	Actin-binding FH2 (formin homology 2) family protein	GO:0045010 actin nucleation;GO:0007015 actin filament organization;GO:0030036 actin cytoskeleton organization
AT3G08040	1	—	45.75	43.44	45.91	24.86	24	24.02	65.76	65.31	64.33	96.25	92.57	92.94	FRD3	MATE efflux family protein	GO:0006879 intracellular iron ion homeostasis;GO:0060586 multicellular organismal-level iron ion homeostasis;GO:0140962 multicellular organismal-level chemical homeostasis
AT3G08770	1	—	6.81	5.81	6.02	4.68	4.81	4.74	5.9	6.36	6.61	13.6	10.44	13.51	LTP6	lipid transfer protein 6	GO:0006869 lipid transport;GO:0010876 lipid localization;GO:0009414 response to water deprivation
AT3G08860	1	—	2.05	2.32	1.98	2.53	2.72	2.36	5.86	5.15	6.5	30.78	29.19	28.68	PYD4	PYRIMIDINE 4	GO:0043562 cellular response to nitrogen levels;GO:0031669 cellular response to nutrient levels;GO:0031667 response to nutrient levels
AT3G09330	1	—	2.37	4.14	3.62	3.53	4.83	3.65	9.35	9.5	10.16	10.73	11.79	7.12	AT3G09330	Transmembrane amino acid transporter family protein
AT3G09940	1	—	92.65	93.88	97.65	91.67	93.6	91.57	96.98	94.93	96.29	278.5	271.28	264.67	MDHAR	monodehydroascorbate reductase	GO:0043903 regulation of biological process involved in symbiotic interaction;GO:0009610 response to symbiotic fungus;GO:0009608 response to symbiont
AT3G09950	1	—	0.74	1.14	1.11	1.35	1.29	1.13	2.24	4.3	3.88	3.04	4.66	4.39	AT3G09950	uncharacterized protein
AT3G10120	1	—	5.62	5.74	5.26	7.17	7.01	8.03	12.07	10.82	12.18	18.46	18.13	15.55	AT3G10120	uncharacterized protein	GO:0009620 response to fungus;GO:0043207 response to external biotic stimulus;GO:0051707 response to other organism
AT3G10720	1	—	38.18	40.17	39.01	34.55	35.75	33.94	62.04	55.97	57.68	116.77	112.37	108.83	AT3G10720	Plant invertase/pectin methylesterase inhibitor superfamily	GO:0045490 pectin catabolic process;GO:0000272 polysaccharide catabolic process;GO:0045488 pectin metabolic process
AT3G10815	1	—	3.97	4.21	4.27	2.41	2.01	2	8.7	9.1	11.8	19.44	18.4	16.09	AT3G10815	RING/U-box superfamily protein
AT3G10986	1	—	0.9	1.63	2.11	1.27	1.26	0.92	2.52	1.75	2.59	4.51	3.27	4.63	AT3G10986	LURP-one-like protein (DUF567)
AT3G11210	1	—	3.89	3.92	5.05	3.83	4.05	3.92	7.32	6.32	6.43	10.24	9.94	10.71	AT3G11210	SGNH hydrolase-type esterase superfamily protein
AT3G11580	1	—	1.77	2.24	2.27	1.42	2.42	1.89	9.1	6.92	6.91	16.65	15.51	16.68	AT3G11580	AP2/B3-like transcriptional factor family protein	GO:0080113 regulation of seed growth;GO:0016143 S-glycoside metabolic process;GO:0019760 glucosinolate metabolic process
AT3G12145	1	—	4.36	5.5	4.65	4.92	5	5.13	7.48	7.24	6.32	13.46	15.51	12.02	FLR1	Leucine-rich repeat (LRR) family protein	GO:0048574 long-day photoperiodism, flowering;GO:0048571 long-day photoperiodism;GO:0048506 regulation of timing of meristematic phase transition
AT3G12220	1	—	6.27	5.27	4.51	3.93	4.09	3.1	6.41	4.63	5.9	8.04	9.39	8.24	scpl16	serine carboxypeptidase-like 16	GO:0006508 proteolysis;GO:0019538 protein metabolic process;GO:0043170 macromolecule metabolic process
AT3G12500	1	—	69.8	81.35	72.03	66.81	76.19	69.35	1341.32	1270.2	1305.96	1941.67	1889.64	1785.52	HCHIB	basic chitinase	GO:0009871 jasmonic acid and ethylene-dependent systemic resistance, ethylene mediated signaling pathway;GO:0009861 jasmonic acid and ethylene-dependent systemic resistance;GO:0016998 cell wall macromolecule catabolic process
AT3G12700	1	—	14.27	14.55	13.66	13.92	14.61	14.78	20.36	17.72	19.61	48.03	51.65	47.41	NANA	Eukaryotic aspartyl protease family protein	GO:0010019 chloroplast-nucleus signaling pathway;GO:0009744 response to sucrose;GO:0034285 response to disaccharide
AT3G12720	1	—	3.77	4.04	3.46	5.14	5.39	5.64	12.09	12.25	13.33	13.32	16.18	16.88	MYB67	myb domain protein 67	GO:0006355 regulation of DNA-templated transcription;GO:2001141 regulation of RNA biosynthetic process;GO:0051252 regulation of RNA metabolic process
AT3G12750	1	—	15.56	17.35	14.89	12.4	14.32	14.81	37.58	38.34	28.35	45.93	46.21	44.5	ZIP1	zinc transporter 1 precursor	GO:0071577 zinc ion transmembrane transport;GO:0006829 zinc ion transport;GO:0010043 response to zinc ion
AT3G13090	1	—	1.98	1.9	1.67	1.34	1.67	1.36	2.64	2.64	2.42	4.47	3.67	4.05	ABCC6	multidrug resistance-associated protein 8	GO:0055085 transmembrane transport;GO:0006810 transport;GO:0051234 establishment of localization
AT3G13100	1	—	3.78	4.08	4.06	3.54	3.59	3.63	10.01	9.13	9.9	11.57	12.82	11.63	ABCC7	multidrug resistance-associated protein 7	GO:0055085 transmembrane transport;GO:0043207 response to external biotic stimulus;GO:0051707 response to other organism
AT3G13980	1	—	8.6	8.66	8.01	8.53	8.09	7.16	8.02	8.75	9.44	18.06	19.65	17.95	AT3G13980	SKI/DACH domain protein	GO:0010929 positive regulation of auxin mediated signaling pathway;GO:0010928 regulation of auxin mediated signaling pathway;GO:0009967 positive regulation of signal transduction
AT3G14020	1	—	5.01	5.97	5.43	5.72	6.7	5.26	16.97	14.56	14.21	16.16	14.55	13.42	NF-YA6	nuclear factor Y, subunit A6	GO:0010262 somatic embryogenesis;GO:0031099 regeneration;GO:0009793 embryo development ending in seed dormancy
AT3G14205	1	—	26.55	29.91	28.13	20.47	23.58	22.85	37.75	35.01	35.1	49.31	54.4	47.63	AT3G14205	Phosphoinositide phosphatase family protein	GO:0046856 phosphatidylinositol dephosphorylation;GO:0046839 phospholipid dephosphorylation;GO:0046488 phosphatidylinositol metabolic process
AT3G14620	1	—	0.81	0.82	1.04	0.57	0.28	0.21	2.34	2.48	2.67	4.38	6.05	4.6	CYP72A8	cytochrome P450, family 72, subfamily A, polypeptide 8	GO:0007623 circadian rhythm;GO:0048511 rhythmic process;GO:0008150 biological_process
AT3G14700	1	—	0.25	0.32	0.5	0.58	0.62	0.27	2.24	3.08	1.24	1.72	2.94	2.57	AT3G14700	SART-1 family	GO:0000398 mRNA splicing, via spliceosome;GO:0000375 RNA splicing, via transesterification reactions;GO:0000377 RNA splicing, via transesterification reactions with bulged adenosine as nucleophile
AT3G15300	1	—	29.99	34.23	27.89	25.07	24.87	28.44	27.69	28.96	30.03	62.67	55.42	51.43	AT3G15300	VQ motif-containing protein
AT3G15353	1	—	276.54	200.29	320.14	485.05	371.36	471.17	726.11	822.96	792.29	563.81	532	763.28	MT3	metallothionein 3	GO:0006878 intracellular copper ion homeostasis;GO:0055070 copper ion homeostasis;GO:1990748 cellular detoxification
AT3G15370	1	—	1.86	2.65	1.91	1.85	2.31	2.01	1.25	1.82	1.95	15.77	17.41	16.6	EXPA12	expansin 12	GO:0009828 plant-type cell wall loosening;GO:0009827 plant-type cell wall modification;GO:0009664 plant-type cell wall organization
AT3G15500	1	—	1.81	2.06	1.36	2.05	2.66	2.51	0.93	0.74	1.21	4.39	3.93	4.55	NAC3	NAC domain containing protein 3	GO:0009867 jasmonic acid mediated signaling pathway;GO:0071395 cellular response to jasmonic acid stimulus;GO:0071398 cellular response to fatty acid
AT3G15720	1	—	5.98	6.37	4.82	4.44	5.57	4.25	5.19	4.34	4.35	10.83	10.62	10.2	AT3G15720	Pectin lyase-like superfamily protein	GO:0005975 carbohydrate metabolic process;GO:0044238 primary metabolic process;GO:0008152 metabolic process
AT3G16280	1	—	5.78	5.53	5.34	5.93	7.03	4.51	12.7	13.67	13.16	18.89	19.41	14.74	AT3G16280	Integrase-type DNA-binding superfamily protein	GO:0006355 regulation of DNA-templated transcription;GO:2001141 regulation of RNA biosynthetic process;GO:0051252 regulation of RNA metabolic process
AT3G16330	1	—	6.61	8.16	8.36	6.94	8.05	8.24	21.62	23.54	21.57	34.42	31.4	32.91	AT3G16330	Avr9/Cf-9 rapidly elicited protein
AT3G16370	1	—	11.49	11.82	11.66	10.51	9.26	9.7	23.31	23.94	24.32	31.89	32.05	29.96	AT3G16370	GDSL-like Lipase/Acylhydrolase superfamily protein
AT3G16390	1	—	12.82	12.8	12.66	13.68	14.58	12.22	114.89	111.93	116.18	125.22	128.51	134.96	NSP3	nitrile specifier protein 3	GO:0050898 nitrile metabolic process;GO:0080028 nitrile biosynthetic process;GO:0016145 S-glycoside catabolic process
AT3G16530	1	—	7.35	7.79	7.26	5.62	6.81	6.61	19.04	21.51	20.63	45	44.45	41.79	AT3G16530	Legume lectin family protein	GO:0010200 response to chitin;GO:0002239 response to oomycetes;GO:1901698 response to nitrogen compound
AT3G17690	1	—	0.57	1.1	0.87	0.64	0.67	0.65	2.26	2.22	2.74	6.47	6.1	4.67	CNGC19	cyclic nucleotide gated channel 19	GO:0033198 response to ATP;GO:0014074 response to purine-containing compound;GO:0046683 response to organophosphorus
AT3G17860	1	—	31.62	34.06	34.32	31.34	34.68	30.74	31.87	34.43	29.84	72.47	71.12	66.72	JAZ3	jasmonate-zim-domain protein 3	GO:0009867 jasmonic acid mediated signaling pathway;GO:0071395 cellular response to jasmonic acid stimulus;GO:0071398 cellular response to fatty acid
AT3G18080	1	—	34.57	35.01	33.82	47.63	54.05	52.22	154.87	152.11	150.71	213.38	215.13	206.17	BGLU44	B-S glucosidase 44	GO:0005975 carbohydrate metabolic process;GO:0044238 primary metabolic process;GO:0008152 metabolic process
AT3G18250	1	—	0.23	0.85	0.21	1.36	0.45	1.71	1.3	1.52	1.68	4.51	5.24	7.13	AT3G18250	Putative membrane lipoprotein
AT3G18950	1	—	1.83	1.95	2.03	3.14	3.59	3.5	5.23	5.09	5.35	4.5	4.89	4.82	AT3G18950	Transducin/WD40 repeat-like superfamily protein
AT3G19200	1	—	7.14	8.45	8.53	8.98	8.8	6.95	5.01	3.77	4.39	20.61	22.81	21.01	AT3G19200	uncharacterized protein
AT3G19390	1	—	106.11	116.83	107.47	103.82	100.58	100.98	138.15	130.88	133.06	212.9	209.27	197.86	AT3G19390	Granulin repeat cysteine protease family protein
AT3G19710	1	—	49.22	49.02	47.66	49.1	44.91	51.06	581.96	579.34	590.78	620.41	600.1	586.27	BCAT4	branched-chain aminotransferase4	GO:0009081 branched-chain amino acid metabolic process;GO:0016144 S-glycoside biosynthetic process;GO:0019761 glucosinolate biosynthetic process
AT3G20470	1	—	24.31	13.31	24.8	19.2	16.79	21.87	27.22	30.33	32.66	45.97	48.78	62.45	GRP5	glycine-rich protein 5	GO:0046622 positive regulation of organ growth;GO:0009413 response to flooding;GO:0048639 positive regulation of developmental growth
AT3G20880	1	—	0.47	0.75	0.52	0.37	0.55	0.5	0.44	0.59	0.53	1.44	1.3	1.22	WIP4	WIP domain protein 4	GO:0080022 primary root development;GO:0048364 root development;GO:0022622 root system development
AT3G21240	1	—	70.76	71.35	68.79	65.59	66.47	66.85	171.54	168.77	162.99	185.89	191.2	179.46	4CL2	4-coumarate:CoA ligase 2	GO:0009698 phenylpropanoid metabolic process;GO:0009411 response to UV;GO:0019748 secondary metabolic process
AT3G21420	1	—	8.37	10.17	10.64	8.51	10.01	7.49	34.78	28.62	32.57	32.54	31.16	30.83	LBO1	2-oxoglutarate (2OG) and Fe(II)-dependent oxygenase superfamily protein	GO:1901600 strigolactone metabolic process;GO:1901601 strigolactone biosynthetic process;GO:0060688 regulation of morphogenesis of a branching structure
AT3G21520	1	—	0.87	0.18	1.12	0.29	0	0.65	0.96	1.95	1.07	3.52	2.73	3.76	DMP1	transmembrane protein, putative (DUF679 domain membrane protein 1)	GO:0090148 membrane fission;GO:0090158 endoplasmic reticulum membrane organization;GO:0007029 endoplasmic reticulum organization
AT3G21690	1	—	23.73	26.46	22.89	28.8	31.05	27.93	39.57	36.44	36.94	60.94	62	54.9	AT3G21690	MATE efflux family protein	GO:0046618 xenobiotic export from cell;GO:1990961 xenobiotic detoxification by transmembrane export across the plasma membrane;GO:0042908 xenobiotic transport
AT3G21750	1	—	4.81	6.01	4.91	5.56	4.65	5	8.54	8.24	8.77	10.46	11.26	9.51	UGT71B1	UDP-glucosyl transferase 71B1
AT3G22060	1	—	13.03	13.09	13.06	17.31	16.09	16.65	31.82	28.31	28.24	44.76	45.2	38.5	AT3G22060	Receptor-like protein kinase-related family protein	GO:0009737 response to abscisic acid;GO:0097305 response to alcohol;GO:0033993 response to lipid
AT3G22120	1	—	5.35	5.51	5.59	6.22	6.96	8.35	5.98	6.16	5.72	23.53	22.32	19.59	CWLP	cell wall-plasma membrane linker protein
AT3G22142	1	—	0.02	0.09	0	0.03	0.01	0.02	0.04	0.02	0.04	0.43	0.93	0.68	AT3G22142	Bifunctional inhibitor/lipid-transfer protein/seed storage 2S albumin superfamily protein
AT3G22410	1	—	2.85	4.04	4.64	3.11	3.57	3.69	7.68	5.8	5.77	7.55	7.69	7.28	AT3G22410	Sec14p-like phosphatidylinositol transfer family protein
AT3G22550	1	—	2.78	3.44	2.56	4.1	3.82	3.76	6.69	7.26	8.36	12.67	15.67	11.49	AT3G22550	NAD(P)H-quinone oxidoreductase subunit, putative (DUF581)	GO:0009749 response to glucose;GO:0009746 response to hexose;GO:0034284 response to monosaccharide
AT3G22740	1	—	5.75	6.81	7.19	6.65	7.51	7.57	15.96	15.34	16.38	30.69	29.76	28.69	HMT3	homocysteine S-methyltransferase 3
AT3G22830	1	—	0.6	0.9	0.5	1.48	0.74	1.12	1.23	2.4	1.76	1.49	2.16	1.7	HSFA6B	heat shock transcription factor A6B	GO:0006355 regulation of DNA-templated transcription;GO:2001141 regulation of RNA biosynthetic process;GO:0051252 regulation of RNA metabolic process
AT3G22910	1	—	0.28	0.45	0.47	0.47	0.32	0.47	0.58	0.56	0.46	3	3.19	3.52	AT3G22910	ATPase E1-E2 type family protein / haloacid dehalogenase-like hydrolase family protein	GO:0070588 calcium ion transmembrane transport;GO:0006816 calcium ion transport;GO:0098662 inorganic cation transmembrane transport
AT3G22930	1	—	16	14.73	17.36	13.21	13.93	15.45	22.4	21.62	24.39	33.3	31.82	33.8	CML11	calmodulin-like 11
AT3G23120	1	—	0	0.03	0	0.07	0.07	0.06	0.19	0.06	0.04	0.74	0.89	0.87	RLP38	receptor like protein 38	GO:0007165 signal transduction;GO:0023052 signaling;GO:0007154 cell communication
AT3G23250	1	—	0.54	0.43	0.56	0.24	0.27	0.28	0.4	0.6	0.44	8.46	11.79	10.41	MYB15	myb domain protein 15	GO:0009409 response to cold;GO:0009414 response to water deprivation;GO:0009415 response to water
AT3G23570	1	—	31.32	33.5	30.5	35.53	37.48	32.78	40.89	34.09	33.34	78.88	70.83	77.57	AT3G23570	alpha/beta-Hydrolases superfamily protein
AT3G23810	1	—	130.71	134.02	131.31	185.35	188.63	193.12	272.7	271.5	269.57	325.4	314.88	329	SAHH2	S-adenosyl-l-homocysteine (SAH) hydrolase 2
AT3G23920	1	—	40.91	40.38	37.83	34.36	35.56	36.34	81.59	81.63	74.07	88.68	83.98	86.01	BAM1	beta-amylase 1	GO:0005983 starch catabolic process;GO:0009251 glucan catabolic process;GO:0005982 starch metabolic process
AT3G25130	1	—	10.23	9.04	9.59	10.51	10.4	9.15	20.87	20.6	18.4	23.07	21.67	21.18	AT3G25130	acidic leucine-rich nuclear phosphoprotein 32 family B protein	GO:0008150 biological_process
AT3G25740	1	—	4.85	2.85	12.8	4.47	4.58	4.31	9.34	6.51	3.72	15.43	16.83	10.53	MAP1B	methionine aminopeptidase 1C	GO:0031365 N-terminal protein amino acid modification;GO:0036211 protein modification process;GO:0043412 macromolecule modification
AT3G25760	1	—	0	0.23	0.08	0.16	0.16	0.63	34.21	37.05	36.57	45.17	50.01	45.41	AOC1	allene oxide cyclase 1	GO:0009269 response to desiccation;GO:0009695 jasmonic acid biosynthetic process;GO:0042759 long-chain fatty acid biosynthetic process
AT3G25780	1	—	61.46	64.39	54.9	43.15	43.93	43.73	78.38	80.43	76.97	118.56	123.83	108.98	AOC3	allene oxide cyclase 3	GO:0009695 jasmonic acid biosynthetic process;GO:0042759 long-chain fatty acid biosynthetic process;GO:0009694 jasmonic acid metabolic process
AT3G25882	1	—	2.41	2.77	4.13	2.5	3.58	2.07	6.81	4.99	4.76	4.9	3.75	5.33	NIMIN-2	NIM1-interacting 2	GO:0010112 regulation of systemic acquired resistance;GO:0002831 regulation of response to biotic stimulus;GO:0032101 regulation of response to external stimulus
AT3G26200	1	—	0	0	0	0.05	0	0	0	0	0	1.48	1.89	1.36	CYP71B22	cytochrome P450, family 71, subfamily B, polypeptide 22
AT3G26450	1	—	83.43	72.41	84.18	90.49	90.36	92.5	134.34	138.03	139.11	193.5	210.75	210.76	AT3G26450	Polyketide cyclase/dehydrase and lipid transport superfamily protein	GO:0006952 defense response;GO:0006950 response to stress;GO:0050896 response to stimulus
AT3G26590	1	—	48.06	51.44	46.35	44.9	47.7	43.64	60.65	51.75	57.44	97.39	101.35	98.19	AT3G26590	MATE efflux family protein	GO:0046618 xenobiotic export from cell;GO:1990961 xenobiotic detoxification by transmembrane export across the plasma membrane;GO:0042908 xenobiotic transport
AT3G26830	1	—	4.94	6.53	6.64	3.42	3.4	3.21	14.7	14.45	14.52	25.67	25.67	24.77	PAD3	Cytochrome P450 superfamily protein	GO:0010120 camalexin biosynthetic process;GO:0052317 camalexin metabolic process;GO:0009403 toxin biosynthetic process
AT3G26840	1	—	1.75	1.55	1.97	1.45	1.34	1.25	7.79	7.86	7.65	9.27	9.19	9.64	PES2	Esterase/lipase/thioesterase family protein	GO:0010866 regulation of triglyceride biosynthetic process;GO:0033306 phytol metabolic process;GO:1904963 regulation of phytol biosynthetic process
AT3G27270	1	—	13.53	0.81	10.62	9.52	0.98	14.59	15.38	22.82	31.67	26.99	22.86	22.98	AT3G27270	TRAM, LAG1 and CLN8 (TLC) lipid-sensing domain containing protein
AT3G27540	1	—	1.97	1.55	2.06	2.6	1.85	2.14	3.36	3.03	4.1	3.17	3.24	3.78	AT3G27540	beta-1,4-N-acetylglucosaminyltransferase family protein	GO:0006487 protein N-linked glycosylation;GO:0006486 protein glycosylation;GO:0009101 glycoprotein biosynthetic process
AT3G28210	1	—	3.3	1.75	3.53	1.94	1.38	1.34	3.52	5.19	4.64	5.11	6.26	5.29	PMZ	zinc finger (AN1-like) family protein	GO:0009737 response to abscisic acid;GO:0097305 response to alcohol;GO:0033993 response to lipid
AT3G28290	1	—	4.5	4.4	5.08	3.5	3.42	3.5	12.15	10.3	9.56	37.82	36.41	35.52	AT14A	transmembrane protein, putative (DUF677)
AT3G28300	1	—	4.42	4.19	4.66	3.24	3.17	3.33	10.83	9.74	9.14	35.93	34.36	33.44	AT14A	transmembrane protein, putative (DUF677)	GO:0098609 cell-cell adhesion;GO:0008360 regulation of cell shape;GO:0007155 cell adhesion
AT3G28510	1	—	0.04	0.13	0.04	0	0	0	3.18	3.75	3.06	5.83	5.76	5.04	AT3G28510	P-loop containing nucleoside triphosphate hydrolases superfamily protein	GO:0008150 biological_process
AT3G28580	1	—	0.33	0.18	0.26	0.16	0.14	0.09	0.48	0.3	0.37	13.22	13.19	10.59	AT3G28580	P-loop containing nucleoside triphosphate hydrolases superfamily protein	GO:0000304 response to singlet oxygen;GO:0000302 response to reactive oxygen species;GO:0006979 response to oxidative stress
AT3G28600	1	—	0.16	0.05	0.37	0.15	0.09	0.05	0.13	0.18	0.16	1.19	1.19	1.8	AT3G28600	P-loop containing nucleoside triphosphate hydrolases superfamily protein	GO:0009651 response to salt stress;GO:0006970 response to osmotic stress;GO:0009628 response to abiotic stimulus
AT3G28930	1	—	6.73	6.47	5.49	7.1	5.19	5.82	6.19	8.76	6.13	18.57	19.69	19.31	AIG2	AIG2-like (avirulence induced gene) family protein	GO:0033240 positive regulation of amine metabolic process;GO:0045764 positive regulation of amino acid metabolic process;GO:0090358 positive regulation of tryptophan metabolic process
AT3G29000	1	—	1.39	1.22	2.1	1.34	0.68	1.67	2.37	3.11	3.53	4.79	3.6	5.17	AT3G29000	Calcium-binding EF-hand family protein
AT3G29670	1	—	5.22	5.8	4.09	6.67	6.28	6.71	17.27	15.52	17.01	34.23	31.91	31.26	PMAT2	HXXXD-type acyl-transferase family protein
AT3G29810	1	—	5.95	6.5	6.03	5.31	5.13	5.04	12.58	11.21	10.39	17.39	18.93	18.6	COBL2	COBRA-like protein 2 precursor	GO:0034410 cell wall beta-glucan biosynthetic process;GO:0052324 plant-type cell wall cellulose biosynthetic process;GO:0052541 plant-type cell wall cellulose metabolic process
AT3G30842	1	—	0.36	0.24	0.29	0.3	0.33	0.39	0.92	0.49	0.7	1.1	1.15	0.89	ABCG38	pleiotropic drug resistance 10	GO:0008150 biological_process
AT3G43190	1	—	4.15	4.62	5.23	7.17	7.26	7.02	49.72	46.3	46.1	53.95	50.76	50.11	SUS4	sucrose synthase 4	GO:0090548 response to nitrate starvation;GO:0005985 sucrose metabolic process;GO:0005984 disaccharide metabolic process
AT3G43720	1	—	10.05	10.63	7.84	11.15	10.85	8.65	16.55	18.69	17.63	31.17	27.49	32.91	LTPG2	Bifunctional inhibitor/lipid-transfer protein/seed storage 2S albumin superfamily protein	GO:0042335 cuticle development;GO:0006869 lipid transport;GO:0010876 lipid localization
AT3G44290	1	—	1.66	2.01	1.42	1.43	1.03	1.88	2.15	3.24	3.03	6.62	6.86	5.94	NAC060	NAC domain containing protein 60	GO:0071333 cellular response to glucose stimulus;GO:0071326 cellular response to monosaccharide stimulus;GO:0071331 cellular response to hexose stimulus
AT3G44300	1	—	26.3	24.08	27.72	23.38	24.76	25.11	17.08	19.24	18.09	58.77	54.98	56.45	NIT2	nitrilase 2	GO:0009684 indoleacetic acid biosynthetic process;GO:0009683 indoleacetic acid metabolic process;GO:0009851 auxin biosynthetic process
AT3G44540	1	—	18.34	23.01	20.06	21.53	20.88	21.69	61.91	61.48	59.87	90.22	93.79	83.12	FAR4	fatty acid reductase 4	GO:0010345 suberin biosynthetic process;GO:0009699 phenylpropanoid biosynthetic process;GO:0044550 secondary metabolite biosynthetic process
AT3G44720	1	—	33.65	37.18	35.13	36.54	37.87	34.95	69.65	65.78	66.93	88.16	79.08	81.74	ADT4	arogenate dehydratase 4	GO:0009094 L-phenylalanine biosynthetic process;GO:0009095 aromatic amino acid family biosynthetic process, prephenate pathway;GO:1902223 erythrose 4-phosphate/phosphoenolpyruvate family amino acid biosynthetic process
AT3G44860	1	—	0	0.06	0	0.39	0	0	0.36	0.17	0.48	25.43	23.69	25.81	FAMT	farnesoic acid carboxyl-O-methyltransferase	GO:0002238 response to molecule of fungal origin;GO:0080027 response to herbivore;GO:0032259 methylation
AT3G44880	1	—	4	2.74	1.01	1.52	2.09	4.52	1.73	2.04	2.05	7.82	8.52	6.58	ACD1	Pheophorbide a oxygenase family protein with Rieske 2Fe-2S domain-containing protein	GO:0015996 chlorophyll catabolic process;GO:0046149 pigment catabolic process;GO:0006787 porphyrin-containing compound catabolic process
AT3G45960	1	—	2.11	1.97	1.85	2.06	1.97	2.08	1.63	1.5	1.27	4.08	4.12	4.2	EXLA3	expansin-like A3	GO:0009828 plant-type cell wall loosening;GO:0009827 plant-type cell wall modification;GO:0009664 plant-type cell wall organization
AT3G46110	1	—	0.9	0.32	0.62	0.68	0.37	0.36	0.55	0.78	0.67	2.79	2.43	2.64	AT3G46110	UPSTREAM OF FLC-like protein (DUF966)	GO:0090708 specification of plant organ axis polarity;GO:0010600 regulation of auxin biosynthetic process;GO:0046885 regulation of hormone biosynthetic process
AT3G46170	1	—	3.81	4.21	3.15	5.97	5.79	5.58	7.93	7.59	7.34	8.49	8.39	8.18	AT3G46170	NAD(P)-binding Rossmann-fold superfamily protein
AT3G46760	1	—	1.92	1.93	2.65	1.92	3.28	2.12	4.9	4.54	3.54	3.25	3.47	2.97	AT3G46760	Protein kinase superfamily protein	GO:0016310 phosphorylation;GO:0006796 phosphate-containing compound metabolic process;GO:0006793 phosphorus metabolic process
AT3G46970	1	—	14.44	11.38	10.68	13.33	12.75	14.72	24.73	22.37	31.94	43.27	32.58	31.64	PHS2	alpha-glucan phosphorylase 2	GO:0009414 response to water deprivation;GO:0009415 response to water;GO:0001101 response to acid chemical
AT3G47340	1	—	4.02	2.96	3.75	6.09	6.61	6.23	4.1	4.17	2.84	117.64	112.22	110.53	ASN1	glutamine-dependent asparagine synthase 1	GO:0070981 L-asparagine biosynthetic process;GO:0070982 L-asparagine metabolic process;GO:0006528 asparagine metabolic process
AT3G47380	1	—	2.38	3.21	3.91	2.99	4.04	4.16	7.42	7.79	7.98	15.07	17.4	17.91	AT3G47380	Plant invertase/pectin methylesterase inhibitor superfamily protein	GO:0071669 plant-type cell wall organization or biogenesis;GO:0071554 cell wall organization or biogenesis;GO:0009987 cellular process
AT3G47480	1	—	0	0	0	0	0.26	0.07	5.27	4.89	4.94	32.02	33.56	27.93	AT3G47480	Calcium-binding EF-hand family protein	GO:0008150 biological_process
AT3G47510	1	—	14.63	12.22	17.8	12.07	12.24	13.08	15.69	18.22	18.91	23.08	22.22	29.12	AT3G47510	uncharacterized protein
AT3G47600	1	—	2.06	2.71	2.75	1.53	1.7	1.77	2.72	2.61	2.46	3.5	3.57	3.3	MYB94	myb domain protein 94	GO:1904278 positive regulation of wax biosynthetic process;GO:1904276 regulation of wax biosynthetic process;GO:0046889 positive regulation of lipid biosynthetic process
AT3G47770	1	—	0.91	1.08	0.86	0.86	0.94	1.14	4.24	4.19	4.76	5.24	5.64	4.88	ABCA6	ABC2 homolog 5	GO:0055085 transmembrane transport;GO:0006810 transport;GO:0051234 establishment of localization
AT3G47780	1	—	8.86	9.84	9.24	8.42	8.9	9.46	24.43	21.32	22.5	30.22	29.23	28.21	ABCA7	ABC2 homolog 6	GO:0055085 transmembrane transport;GO:0006810 transport;GO:0051234 establishment of localization
AT3G47790	1	—	5.62	6.41	5.7	6.84	7.04	7.33	14.05	12.32	13.35	24.65	26.71	26.33	ABCA8	ABC2 homolog 7	GO:0055085 transmembrane transport;GO:0006810 transport;GO:0051234 establishment of localization
AT3G48440	1	—	6.72	5.27	5.23	5.53	7.7	7.39	9.43	9.88	8.26	14.78	14.03	12.76	AT3G48440	Zinc finger C-x8-C-x5-C-x3-H type family protein
AT3G48460	1	—	2.48	2.55	1.97	1.97	1.54	2.11	2.03	3.02	2.53	5.05	3.73	4.87	AT3G48460	GDSL-like Lipase/Acylhydrolase superfamily protein	GO:0006631 fatty acid metabolic process;GO:0032787 monocarboxylic acid metabolic process;GO:0019752 carboxylic acid metabolic process
AT3G48520	1	—	1.74	1.71	2.53	1.41	1.6	1.82	2.95	4.43	3.4	4.16	4.35	4.62	CYP94B3	cytochrome P450, family 94, subfamily B, polypeptide 3	GO:0048480 stigma development;GO:0009694 jasmonic acid metabolic process;GO:0002213 defense response to insect
AT3G49110	1	—	0.09	0.06	0.16	0.13	0.17	0.17	0.08	0	0.06	3.09	2.75	2.99	PRXCA	peroxidase CA	GO:0002221 pattern recognition receptor signaling pathway;GO:0002758 innate immune response-activating signaling pathway;GO:0002757 immune response-activating signaling pathway
AT3G49120	1	—	140.4	155.36	139.49	191.16	207.86	195.55	512.26	503.25	515.72	1063.62	1079.9	977.66	PRXCB	peroxidase CB	GO:0002221 pattern recognition receptor signaling pathway;GO:0002758 innate immune response-activating signaling pathway;GO:0002757 immune response-activating signaling pathway
AT3G49690	1	—	6.25	7.01	5.8	3.39	4.41	5.68	8.44	9.05	9.69	10.59	10.82	10.31	MYB84	myb domain protein 84
AT3G49700	1	—	0	0.16	0	0	0	0.11	0.05	0	0.36	1.3	1.85	1.31	ACS9	1-aminocyclopropane-1-carboxylate synthase 9	GO:0009692 ethylene metabolic process;GO:0009693 ethylene biosynthetic process;GO:0043449 alkene metabolic process
AT3G49960	1	—	29.5	29.31	30.2	38.8	41.8	38.95	117.23	113.77	117.28	161.53	166.59	150.11	AT3G49960	Peroxidase superfamily protein	GO:0006979 response to oxidative stress;GO:0006950 response to stress;GO:0050896 response to stimulus
AT3G50150	1	—	2.33	2.48	3.18	2.26	2.3	2.37	3.48	4.73	4.89	5.06	5.21	4.62	AT3G50150	transmembrane protein, putative (DUF247)	GO:0008150 biological_process
AT3G50290	1	—	2.69	1.69	1.32	0.69	1.13	0.51	3.01	4.31	2.1	4.2	5.64	2.85	AT3G50290	HXXXD-type acyl-transferase family protein	GO:0008150 biological_process
AT3G50310	1	—	0.52	0.51	0.55	0.21	0.9	0.39	2.63	2.53	2.47	2.8	3.42	2.64	MAPKKK20	mitogen-activated protein kinase kinase kinase 20	GO:0048235 pollen sperm cell differentiation;GO:0090333 regulation of stomatal closure;GO:0010082 regulation of root meristem growth
AT3G50770	1	—	2.35	4.13	3.51	3.03	3.42	3.39	10.25	11.1	7.62	10.68	12.02	10.73	CML41	calmodulin-like 41
AT3G50800	1	—	4.28	3.53	2.97	1.86	3.09	2.02	6.29	7.12	6.92	7.68	9.41	7.72	AT3G50800	uncharacterized protein
AT3G50930	1	—	4.24	4.68	4.63	3.2	2.99	3.62	8.78	7.41	7.54	27.92	26.68	22.32	BCS1	cytochrome BC1 synthesi	GO:0009863 salicylic acid mediated signaling pathway;GO:0002237 response to molecule of bacterial origin;GO:0009626 plant-type hypersensitive response
AT3G51240	1	—	21.4	19.64	21.6	33.77	32.85	32.99	40.91	42.76	41.3	49.22	50.57	46.69	F3H	flavanone 3-hydroxylase	GO:0009813 flavonoid biosynthetic process;GO:0009812 flavonoid metabolic process;GO:0010224 response to UV-B
AT3G51410	1	—	1	0.98	0.51	1.73	1.09	0.94	0.97	1.3	0.79	3.28	3.1	3.51	AT3G51410	hypothetical protein (DUF241)	GO:0048364 root development;GO:0022622 root system development;GO:0048367 shoot system development
AT3G51450	1	—	8.98	7.8	9.63	8.26	8.5	8.97	17	18.43	17.24	40.97	37.98	37.26	AT3G51450	Calcium-dependent phosphotriesterase superfamily protein	GO:0009615 response to virus;GO:0009723 response to ethylene;GO:0009751 response to salicylic acid
AT3G51600	1	—	16.21	18.73	18.65	19.56	18.01	15.64	37.65	38.34	42.62	75.69	66.3	74.51	LTP5	lipid transfer protein 5	GO:0006869 lipid transport;GO:0010876 lipid localization;GO:0033036 macromolecule localization
AT3G51860	1	—	12.6	12.43	12.08	14.08	13.97	15.63	97.06	94.09	94.48	150.14	141.43	148.71	CAX3	cation exchanger 3	GO:0010351 lithium ion transport;GO:0006814 sodium ion transport;GO:0030026 intracellular manganese ion homeostasis
AT3G52180	1	—	9.69	10.43	10.06	14.14	13.56	14.15	19.22	19.94	19.44	19.71	18.56	17.92	SEX4	dual specificity protein phosphatase (DsPTP1) family protein	GO:0005983 starch catabolic process;GO:0009251 glucan catabolic process;GO:0005982 starch metabolic process
AT3G52720	1	—	0.41	0.19	0.13	0.33	0.32	0.27	92.44	92.57	100.97	91.17	103.23	103.76	ACA1	alpha carbonic anhydrase 1
AT3G52780	1	—	0.05	0.16	0.1	0.11	0.39	0.05	0.26	0.21	0.28	1.58	2.42	1.18	PAP20	Purple acid phosphatases superfamily protein	GO:0016311 dephosphorylation;GO:0006796 phosphate-containing compound metabolic process;GO:0006793 phosphorus metabolic process
AT3G53160	1	—	0.36	0.8	0.55	0.74	0.57	0.67	0.75	0.36	0.67	1.58	2.31	1.39	UGT73C7	UDP-glucosyl transferase 73C7	GO:0045089 positive regulation of innate immune response;GO:0002684 positive regulation of immune system process;GO:0050778 positive regulation of immune response
AT3G53450	1	—	3.34	4.27	4.18	4.53	3.91	2.67	7.96	5.55	7.14	8.45	8.66	7.69	LOG4	Putative lysine decarboxylase family protein	GO:0009691 cytokinin biosynthetic process;GO:0009690 cytokinin metabolic process;GO:0042446 hormone biosynthetic process
AT3G53540	1	—	9.72	10.56	11.38	10.43	11.82	10.9	13.65	13.02	13.19	26.97	29.11	26.12	TRM19	afadin
AT3G53560	1	—	9.4	11.05	11.1	13.9	10.15	11.1	25.7	3.77	26.64	25.81	27.6	26.25	AT3G53560	Tetratricopeptide repeat (TPR)-like superfamily protein	GO:0008150 biological_process
AT3G53600	1	—	0.87	0.3	0.37	0.42	0.45	0.81	1.35	0.71	2.18	4.17	4	2.97	AT3G53600	C2H2-type zinc finger family protein	GO:1902584 positive regulation of response to water deprivation;GO:2000022 regulation of jasmonic acid mediated signaling pathway;GO:0042631 cellular response to water deprivation
AT3G54150	1	—	1.18	1.07	1.21	1.94	2.21	1.5	0.99	1	0.85	17.15	16.23	16.32	AT3G54150	S-adenosyl-L-methionine-dependent methyltransferases superfamily protein	GO:1990110 callus formation;GO:0042060 wound healing;GO:0010584 pollen exine formation
AT3G54200	1	—	35.12	41.69	35.35	32.62	36.84	34.67	59.25	54.12	56.85	74.23	66.81	69.85	AT3G54200	Late embryogenesis abundant (LEA) hydroxyproline-rich glycoprotein family
AT3G54450	1	—	0.95	1.11	1.27	0.75	0.49	0.5	2.12	2.23	1.81	2.45	2.44	2.39	AT3G54450	Major facilitator superfamily protein
AT3G54580	1	—	67.79	9.27	51.94	67.34	35.41	18.04	98.28	178.86	179.9	183.79	17.31	84.85	AT3G54580	Proline-rich extensin-like family protein	GO:0009664 plant-type cell wall organization;GO:0071669 plant-type cell wall organization or biogenesis;GO:0071555 cell wall organization
AT3G54820	1	—	5.73	6.24	6.92	7.31	7.96	5.99	10.92	10.89	12.72	30.63	30.83	33.67	PIP2;5	plasma membrane intrinsic protein 2;5	GO:0006833 water transport;GO:0042044 fluid transport;GO:0055085 transmembrane transport
AT3G55090	1	—	2.68	3.03	3.24	2.38	3.34	3.61	3.03	2.61	3.84	5.81	7.04	6.61	ABCG16	ABC-2 type transporter family protein	GO:0010208 pollen wall assembly;GO:0010927 cellular component assembly involved in morphogenesis;GO:0032989 cellular anatomical entity morphogenesis
AT3G55720	1	—	7.41	8.78	6.83	6.56	8.66	8.46	9.55	9.14	8.01	17.85	18.88	19.44	AT3G55720	replication factor C subunit, putative (DUF620)
AT3G55970	1	—	0.39	0.17	0.19	0.08	0.03	0.04	0.18	0.06	0.15	10.59	11.03	10.32	JRG21	jasmonate-regulated gene 21	GO:1900366 negative regulation of defense response to insect;GO:2000068 regulation of defense response to insect;GO:2000022 regulation of jasmonic acid mediated signaling pathway
AT3G56130	1	—	37.45	51.74	125.78	127.67	130.13	124.7	188.59	179.53	181.6	154.14	163.51	151.36	AT3G56130	biotin/lipoyl attachment domain-containing protein	GO:0045717 negative regulation of fatty acid biosynthetic process;GO:0045922 negative regulation of fatty acid metabolic process;GO:0051055 negative regulation of lipid biosynthetic process
AT3G56500	1	—	3.37	2.67	4.26	2.86	4.2	5.13	6.98	8.29	7.57	6.17	5.21	5.28	AT3G56500	serine-rich protein-like protein	GO:0008150 biological_process
AT3G56620	1	—	5.5	4.75	4.12	8.67	8.33	9.72	18.71	16.62	17.47	21.07	20.99	18.84	UMAMIT10	nodulin MtN21 /EamA-like transporter family protein
AT3G56710	1	—	0.99	0.19	0.73	0.2	0.38	0.49	1.42	2.09	1.59	3.03	2.2	3.97	SIB1	sigma factor binding protein 1	GO:0051091 positive regulation of DNA-binding transcription factor activity;GO:0051090 regulation of DNA-binding transcription factor activity;GO:0044093 positive regulation of molecular function
AT3G56770	1	—	0.75	1.94	1.01	1.36	1.4	1.92	1.75	1.26	1.1	5.36	4.19	3.88	AT3G56770	basic helix-loop-helix (bHLH) DNA-binding superfamily protein	GO:0006355 regulation of DNA-templated transcription;GO:2001141 regulation of RNA biosynthetic process;GO:0051252 regulation of RNA metabolic process
AT3G56880	1	—	30.26	30.61	27.71	22.67	24.08	24.79	31.16	32.47	32.27	67.93	69.84	56.71	AT3G56880	VQ motif-containing protein	GO:0071456 cellular response to hypoxia;GO:0036294 cellular response to decreased oxygen levels;GO:0071453 cellular response to oxygen levels
AT3G57740	1	—	1.97	1.81	2.44	1.83	1.82	1.38	3.03	1.7	2.08	3.22	5.03	3.45	AT3G57740	Protein kinase superfamily protein	GO:0016310 phosphorylation;GO:0006796 phosphate-containing compound metabolic process;GO:0006793 phosphorus metabolic process
AT3G58550	1	—	84.92	85.43	84.1	128.31	130.32	123.83	414.6	419.21	388.74	751.06	760.69	760.4	AT3G58550	Bifunctional inhibitor/lipid-transfer protein/seed storage 2S albumin superfamily protein	GO:0008150 biological_process
AT3G58720	1	—	3.96	5.95	4.22	3.13	4.02	4.52	10.48	12.66	7.5	10.15	17.11	11.06	AT3G58720	RING/U-box superfamily protein
AT3G58980	1	—	15.94	22.49	22.01	13.76	12.34	19.77	41.45	74.16	101.03	63.81	31.83	82.12	AT3G58980	F-box family protein
AT3G59080	1	—	2.77	2.77	2.19	3.12	2.94	2.61	4.38	4.76	4.94	8.11	8.37	8.4	AT3G59080	Eukaryotic aspartyl protease family protein
AT3G59710	1	—	5.11	5.27	5.61	6.46	5.57	6.76	2.66	2.44	2.52	29.66	31.36	28.91	AT3G59710	NAD(P)-binding Rossmann-fold superfamily protein
AT3G59740	1	—	0.19	0.21	0.23	0.43	0.35	0.15	0.63	0.43	0.56	2.83	3.4	2.8	AT3G59740	Concanavalin A-like lectin protein kinase family protein	GO:0002229 defense response to oomycetes;GO:0002239 response to oomycetes;GO:0042742 defense response to bacterium
AT3G59850	1	—	11.74	12.44	12.08	13.29	14.59	11.5	34.74	31.43	28.87	31.23	31.48	32.47	AT3G59850	Pectin lyase-like superfamily protein	GO:0005975 carbohydrate metabolic process;GO:0044238 primary metabolic process;GO:0008152 metabolic process
AT3G59880	1	—	1.04	0.93	1.53	1.01	0.87	1.15	5.54	6.89	6.08	5.73	8.42	7.56	AT3G59880	uncharacterized protein
AT3G59900	1	—	4.82	4.83	5.81	5.26	5.96	7.13	5.45	7.78	5.92	12.79	12.24	12.22	ARGOS	auxin-regulated gene involved in organ size	GO:0046622 positive regulation of organ growth;GO:0048639 positive regulation of developmental growth;GO:0046620 regulation of organ growth
AT3G60120	1	—	0.04	0	0	0	0	0	0	0.04	0.05	3.35	3.02	2.97	BGLU27	beta glucosidase 27	GO:0005975 carbohydrate metabolic process;GO:0044238 primary metabolic process;GO:0008152 metabolic process
AT3G60470	1	—	0.04	0.3	0.16	0.17	0.04	0.04	0.37	0.46	0.49	1.34	1.58	1.76	AT3G60470	transmembrane protein, putative (DUF247)
AT3G61280	1	—	0.51	0.6	0.37	0.76	0.69	0.97	0.51	0.31	0.18	2.62	3.04	2.66	AT3G61280	O-glucosyltransferase rumi-like protein (DUF821)
AT3G61820	1	—	40.33	42.99	39.59	55.69	53.28	52.43	133.13	128.08	124.31	169.54	162.58	157.73	AT3G61820	Eukaryotic aspartyl protease family protein
AT3G61970	1	—	0.73	0.97	0.53	0.43	0.49	0.56	1.52	1.34	1.79	3.34	2.48	2.05	NGA2	AP2/B3-like transcriptional factor family protein	GO:1900618 regulation of shoot system morphogenesis;GO:1901371 regulation of leaf morphogenesis;GO:1905421 regulation of plant organ morphogenesis
AT3G62260	1	—	11.96	12.95	6.63	8.99	8.67	8.51	13.16	8.3	13.17	19.78	17.49	17.9	AT3G62260	Protein phosphatase 2C family protein	GO:0009651 response to salt stress;GO:0006970 response to osmotic stress;GO:0009628 response to abiotic stimulus
AT3G62410	1	—	1.1	0.4	1.01	2.26	1.6	0.28	4.51	4.5	4.78	4.46	6.59	6.8	CP12-2	CP12 domain-containing protein 2	GO:0018149 peptide cross-linking;GO:0018316 peptide cross-linking via L-cystine;GO:0071454 cellular response to anoxia
AT3G62590	1	—	3.07	3.99	3.09	3.38	3.55	3.87	8.67	6.82	8.56	8.26	7.67	8.35	AT3G62590	alpha/beta-Hydrolases superfamily protein	GO:0002213 defense response to insect;GO:0031349 positive regulation of defense response;GO:0031347 regulation of defense response
AT3G62680	1	—	123.79	153.64	129.58	156.24	180.82	168.31	390.79	368.42	392.3	441.88	428.14	418.56	PRP3	proline-rich protein 3	GO:0072732 cellular response to calcium ion starvation;GO:0071369 cellular response to ethylene stimulus;GO:0071365 cellular response to auxin stimulus
AT3G62730	1	—	2.3	1.65	1.22	1.67	1.4	1.84	1.92	2.32	2.88	5.44	5	4.55	AT3G62730	desiccation-like protein	GO:0008150 biological_process
AT3G63010	1	—	29.95	33.76	30.22	26.49	29.1	23.61	43.52	42.38	41.58	63.83	65.97	64.36	GID1B	alpha/beta-Hydrolases superfamily protein	GO:0010325 raffinose family oligosaccharide biosynthetic process;GO:0009939 positive regulation of gibberellic acid mediated signaling pathway;GO:0009937 regulation of gibberellic acid mediated signaling pathway
AT4G00080	1	—	58.29	61.74	63.4	54.05	50.9	52.45	78.66	81	79.63	105.96	101.41	98.76	UNE11	Plant invertase/pectin methylesterase inhibitor superfamily protein	GO:0009567 double fertilization forming a zygote and endosperm;GO:0009566 fertilization;GO:0019953 sexual reproduction
AT4G00400	1	—	7.4	6.75	7.45	6.39	6.48	6.04	7.63	7.33	8.95	15.99	14.75	13.94	GPAT8	glycerol-3-phosphate acyltransferase 8	GO:0010143 cutin biosynthetic process;GO:0016024 CDP-diacylglycerol biosynthetic process;GO:0046341 CDP-diacylglycerol metabolic process
AT4G01010	1	—	2.29	2.58	2.25	1.24	1.66	1.4	1.28	1.91	1.97	5.15	5.43	4.58	CNGC13	cyclic nucleotide-gated channel 13
AT4G01470	1	—	0.05	0.1	0	0.22	0	0	17.95	14.84	13.6	16.13	16.23	15.59	TIP1;3	tonoplast intrinsic protein 1;3	GO:0015840 urea transport;GO:0019755 one-carbon compound transport;GO:0006833 water transport
AT4G01600	1	—	7.34	6.25	10.11	8.54	8.08	7.5	13.65	13.36	17.21	18.5	22.35	18.37	AT4G01600	GRAM domain family protein
AT4G01700	1	—	30	30.33	27.07	34.67	28.17	29.39	64.92	70.28	66.51	148.32	141.17	146.02	AT4G01700	Chitinase family protein	GO:0006022 aminoglycan metabolic process;GO:0006026 aminoglycan catabolic process;GO:0006030 chitin metabolic process
AT4G01830	1	—	1.13	1.28	1.16	1.08	1.21	1.07	5.11	4.22	5.44	4.27	5.89	5.22	ABCB5	P-glycoprotein 5	GO:0055085 transmembrane transport;GO:0006810 transport;GO:0051234 establishment of localization
AT4G01870	1	—	33.48	35.31	34.16	23.59	26.1	25.17	47.01	45.11	47.19	90.02	85.7	82.09	AT4G01870	tolB protein-like protein	GO:0006508 proteolysis;GO:0019538 protein metabolic process;GO:0043170 macromolecule metabolic process
AT4G01950	1	—	10.29	9.46	7.81	9.55	9.5	8.63	30.25	26.57	29.79	32.16	30	26.45	GPAT3	glycerol-3-phosphate acyltransferase 3	GO:0016024 CDP-diacylglycerol biosynthetic process;GO:0046341 CDP-diacylglycerol metabolic process;GO:0046474 glycerophospholipid biosynthetic process
AT4G02280	1	—	1.1	1.35	1.13	1.6	1.23	1.11	0.82	0.67	1.22	3.98	5.28	5.19	SUS3	sucrose synthase 3	GO:0010555 response to mannitol;GO:0005985 sucrose metabolic process;GO:0005982 starch metabolic process
AT4G02330	1	—	2.03	2.04	2.29	2.47	3.35	2.24	4.6	3.83	3.37	28.64	32.14	28.31	ATPMEPCRB	Plant invertase/pectin methylesterase inhibitor superfamily	GO:0045490 pectin catabolic process;GO:0009741 response to brassinosteroid;GO:0000272 polysaccharide catabolic process
AT4G02630	1	—	5.07	5.63	5.03	5.58	4.81	5.64	11.73	10.34	10.68	12.43	13.96	11.46	AT4G02630	Protein kinase superfamily protein	GO:0046777 protein autophosphorylation;GO:0007623 circadian rhythm;GO:0048511 rhythmic process
AT4G02700	1	—	0.44	0.44	0.33	0.62	0.22	0.3	0.4	0.25	0.12	1.23	1.11	1.69	SULTR3;2	sulfate transporter 3;2	GO:0008150 biological_process
AT4G02830	1	—	9.81	13.33	12.52	9.96	12.77	12.55	22.75	25.82	23.58	28.86	30.46	26.38	AT4G02830	uncharacterized protein	GO:0008150 biological_process
AT4G03330	1	—	5.67	4.79	4.76	5.1	4.98	5.09	10.78	14.54	11.48	8.73	7.55	8.34	SYP123	syntaxin of plants 123	GO:0061025 membrane fusion;GO:0061024 membrane organization;GO:0006886 intracellular protein transport
AT4G03490	1	—	2.37	2.11	2.37	1.69	2.42	1.94	3.5	3.78	3.54	4.08	4.56	4.15	AT4G03490	Ankyrin repeat family protein	GO:0008150 biological_process
AT4G03540	1	—	2.94	3.9	2.86	3.1	4.04	2.62	13.62	12.96	14.81	18.63	21.44	23.33	AT4G03540	Uncharacterized protein family (UPF0497)
AT4G03965	1	—	1.69	1.5	1.52	1.39	1.05	1.25	3.41	2.69	3.42	2.65	4.06	2.79	AT4G03965	RING/U-box superfamily protein
AT4G04450	1	—	0.37	0.21	0.42	1.13	0.93	1.2	1.36	1.03	1.31	3.57	3.05	2.84	WRKY42	WRKY family transcription factor	GO:1900057 positive regulation of leaf senescence;GO:1900055 regulation of leaf senescence;GO:0051094 positive regulation of developmental process
AT4G04760	1	—	0.52	0.61	0.91	0.56	0.53	0.56	0.89	0.5	0.44	3.6	2.99	3.07	AT4G04760	Major facilitator superfamily protein
AT4G04890	1	—	4.5	5.19	4.56	3.41	3.73	3.46	4.07	3.58	3.47	7.82	7.86	7.79	PDF2	protodermal factor 2	GO:0048497 maintenance of floral organ identity;GO:0090700 maintenance of plant organ identity;GO:0045596 negative regulation of cell differentiation
AT4G04900	1	—	2.02	1.16	1.61	2.38	2.29	3.7	4.92	6.71	4.84	3.72	4.38	3.76	RIC10	ROP-interactive CRIB motif-containing protein 10	GO:0009860 pollen tube growth;GO:0009932 cell tip growth;GO:0048588 developmental cell growth
AT4G04930	1	—	0.18	0.13	0.11	0.06	0.12	0.18	0.4	0.26	0.28	1.59	1.88	1.96	DES-1-LIKE	fatty acid desaturase family protein	GO:0030148 sphingolipid biosynthetic process;GO:0006665 sphingolipid metabolic process;GO:0046467 membrane lipid biosynthetic process
AT4G04990	1	—	8.2	12.99	11.81	6.9	10.16	8.15	23.66	23.39	23.45	39.75	40.51	31.85	AT4G04990	serine/arginine repetitive matrix-like protein (DUF761)	GO:0008150 biological_process
AT4G07960	1	—	4.42	4.32	3.92	3.96	3.96	3.82	9.54	9.8	9.66	14.14	15.57	14.66	CSLC12	Cellulose-synthase-like C12	GO:0048868 pollen tube development;GO:0071555 cell wall organization;GO:0009856 pollination
AT4G08040	1	—	1.12	1.19	1.71	1.55	1.83	1.19	1.86	1.69	1.46	3.5	3.8	3.28	ACS11	1-aminocyclopropane-1-carboxylate synthase 11	GO:0009692 ethylene metabolic process;GO:0009693 ethylene biosynthetic process;GO:0043449 alkene metabolic process
AT4G08570	1	—	6.54	5.27	5.18	6.54	4.68	5.32	7.9	10.53	11.52	11.83	11.24	10.2	AT4G08570	Heavy metal transport/detoxification superfamily protein
AT4G08770	1	—	57.4	60.82	56.71	31.93	52.63	35.43	66.55	60.66	56.01	195.68	300.78	291.75	Prx37	Peroxidase superfamily protein	GO:0045926 negative regulation of growth;GO:0040008 regulation of growth;GO:0006979 response to oxidative stress
AT4G08780	1	—	20.48	19.5	19.67	14.42	13.65	15.49	20.85	22.2	20.74	69.8	70.29	72.11	AT4G08780	Peroxidase superfamily protein	GO:0006979 response to oxidative stress;GO:0006950 response to stress;GO:0050896 response to stimulus
AT4G08950	1	—	17.97	19.91	16.99	16.57	16.11	15.1	23.24	19.41	23.14	37.29	43.52	36.58	EXO	Phosphate-responsive 1 family protein	GO:0009742 brassinosteroid mediated signaling pathway;GO:0043401 steroid hormone receptor signaling pathway;GO:0071383 cellular response to steroid hormone stimulus
AT4G09030	1	—	103.22	101.22	95.18	80.44	80.24	81.39	181.84	182.23	163.31	257.52	265.79	252.96	AGP10	arabinogalactan protein 10
AT4G09500	1	—	1.83	1.55	1.56	2.18	2.11	2.71	3.48	4.63	4.08	7.97	6.6	7.06	AT4G09500	UDP-Glycosyltransferase superfamily protein
AT4G10120	1	—	0.62	0.95	0.58	1.2	1.13	1.06	39.13	36.94	38.37	51.6	52.95	47.6	ATSPS4F	Sucrose-phosphate synthase family protein	GO:0005986 sucrose biosynthetic process;GO:0046351 disaccharide biosynthetic process;GO:0009312 oligosaccharide biosynthetic process
AT4G10500	1	—	1.72	1.97	1.88	1.48	2.81	1.98	4.27	3.5	3.64	17.08	15.61	14.42	AT4G10500	2-oxoglutarate (2OG) and Fe(II)-dependent oxygenase superfamily protein	GO:0046244 salicylic acid catabolic process;GO:0019336 phenol-containing compound catabolic process;GO:0009696 salicylic acid metabolic process
AT4G10960	1	—	7.53	9.11	7.28	9.35	9.56	10.58	13.9	16.02	14.63	15.25	16.83	15.35	UGE5	UDP-D-glucose/UDP-D-galactose 4-epimerase 5	GO:0006012 galactose metabolic process;GO:0019318 hexose metabolic process;GO:0005996 monosaccharide metabolic process
AT4G11350	1	—	2.95	2.83	3.2	3.05	2.33	2.65	5.26	3.97	3.14	7.07	7.23	6.67	AT4G11350	transferring glycosyl group transferase (DUF604)
AT4G11650	1	—	50.26	51.09	47.75	32.29	35.49	32.83	365.59	361.22	360.08	944.65	938.85	936.14	OSM34	osmotin 34	GO:0050832 defense response to fungus;GO:0042742 defense response to bacterium;GO:0009620 response to fungus
AT4G11910	1	—	0.96	1.22	0.81	1.07	1.2	1.29	2.44	1.23	2.07	3.18	2.78	3.01	AT4G11910	STAY-GREEN-like protein	GO:1901405 negative regulation of tetrapyrrole catabolic process;GO:1903647 negative regulation of chlorophyll catabolic process;GO:1901402 negative regulation of tetrapyrrole metabolic process
AT4G12290	1	—	0.03	0.42	0.24	0.45	0.34	0.16	7.58	7.74	7.78	16.94	16.3	15.49	AT4G12290	Copper amine oxidase family protein	GO:1903426 regulation of reactive oxygen species biosynthetic process;GO:0010118 stomatal movement;GO:2000377 regulation of reactive oxygen species metabolic process
AT4G12870	1	—	2.85	1.62	4.39	1.74	2.35	2.28	3.45	3.03	4.64	8.44	7.43	8.2	AT4G12870	Gamma interferon responsive lysosomal thiol (GILT) reductase family protein	GO:0008150 biological_process
AT4G13000	1	—	0.97	1.04	0.9	1.24	2.14	1.33	13.56	10.91	12.55	13.93	11.96	13.37	AT4G13000	AGC (cAMP-dependent, cGMP-dependent and protein kinase C) kinase family protein	GO:0046777 protein autophosphorylation;GO:0006468 protein phosphorylation;GO:0016310 phosphorylation
AT4G13110	1	—	9.31	9.59	9.47	7.94	8.08	8.02	12.54	11.75	12.57	14.88	17.21	17.2	AT4G13110	BSD domain-containing protein
AT4G13345	1	—	1.68	2.31	1.83	2.47	2.67	2.32	3.52	3.64	3.72	4.01	5.37	4.34	MEE55	Serinc-domain containing serine and sphingolipid biosynthesis protein	GO:0009793 embryo development ending in seed dormancy;GO:0009790 embryo development;GO:0048316 seed development
AT4G13430	1	—	242.39	239.27	242.16	232.23	233.16	226.03	504.15	493.42	507.56	559.1	558.02	565.3	IIL1	isopropyl malate isomerase large subunit 1	GO:0009098 L-leucine biosynthetic process;GO:0009079 pyruvate family amino acid biosynthetic process;GO:0006551 L-leucine metabolic process
AT4G13800	1	—	0	0	0	0	0	0	3.32	3.94	3.34	4.01	4.92	2.56	AT4G13800	magnesium transporter NIPA (DUF803)
AT4G14020	1	—	15.69	12.73	14.97	19.17	19.56	18.54	74.17	66.14	66.08	105.72	117.09	117.6	AT4G14020	Rapid alkalinization factor (RALF) family protein
AT4G14060	1	—	31.27	25.85	30.55	54.47	48.77	53.45	159.9	168.44	168.01	269.43	266.98	295.49	AT4G14060	Polyketide cyclase/dehydrase and lipid transport superfamily protein	GO:0006952 defense response;GO:0006950 response to stress;GO:0050896 response to stimulus
AT4G14365	1	—	0.86	0.69	0.56	0.62	1.07	1.11	3.11	4.62	2.78	8.68	8.52	9.12	XBAT34	uncharacterized protein	GO:0016567 protein ubiquitination;GO:0032446 protein modification by small protein conjugation;GO:0070647 protein modification by small protein conjugation or removal
AT4G14368	1	—	1.09	1.3	1.24	0.95	0.51	0.94	3.64	3.51	2.74	2.84	4.66	4.06	AT4G14368	Regulator of chromosome condensation (RCC1) family protein	GO:0008150 biological_process
AT4G14440	1	—	29.28	26.75	30.51	38.8	39.86	37.56	53.66	54.07	54.19	51.15	52.31	52.59	HCD1	3-hydroxyacyl-CoA dehydratase 1	GO:0006635 fatty acid beta-oxidation;GO:0009062 fatty acid catabolic process;GO:0019395 fatty acid oxidation
AT4G14860	1	—	2.03	2.24	1.05	2.55	2.2	1.94	5.48	8.6	5.13	9.74	9.11	11.29	OFP11	ovate family protein 11	GO:0045892 negative regulation of DNA-templated transcription;GO:1902679 negative regulation of RNA biosynthetic process;GO:0051253 negative regulation of RNA metabolic process
AT4G15100	1	—	0.05	0.23	0.1	0.06	0.1	0.17	0.39	0.61	0.57	19.88	19.1	19.1	scpl30	serine carboxypeptidase-like 30	GO:0008150 biological_process
AT4G15120	1	—	6.15	5.92	5.89	10.02	8.41	8.37	11.57	16.26	12.85	22.13	21.11	20.81	AT4G15120	VQ motif-containing protein
AT4G15150	1	—	6.36	6.78	7.47	7.72	8.4	6.3	12.37	10.63	10.67	51.99	65.98	50.24	AT4G15150	glycine-rich protein
AT4G15210	1	—	0	0	0	0	0	0.04	28.31	26.24	27.58	35.12	36.77	33.68	BAM5	beta-amylase 5	GO:0005983 starch catabolic process;GO:0009251 glucan catabolic process;GO:0080027 response to herbivore
AT4G15280	1	—	2.12	2.76	2.62	2.15	3.04	2.88	3.37	2.45	1.98	6.15	5.86	5.65	UGT71B5	UDP-glucosyl transferase 71B5
AT4G15350	1	—	2.71	3.55	2.08	2.02	2.23	2.13	2.67	2.8	3.15	4.38	3.77	4.73	CYP705A2	cytochrome P450, family 705, subfamily A, polypeptide 2	GO:0008150 biological_process
AT4G15396	1	—	3.25	3.88	3.29	3.16	3.73	3.64	12.76	12.65	12.91	27.4	27.07	23.66	CYP702A6	cytochrome P450, family 702, subfamily A, polypeptide 6
AT4G15480	1	—	0.33	0.09	0.13	0.19	0.18	0.36	0.44	0.44	0.73	1.38	1.51	1.64	UGT84A1	UDP-Glycosyltransferase superfamily protein	GO:0010224 response to UV-B;GO:0009411 response to UV;GO:0009416 response to light stimulus
AT4G15550	1	—	7.14	6.46	6.55	6.11	5.85	6.07	7.87	6.88	9.11	13.61	15.44	15.48	IAGLU	indole-3-acetate beta-D-glucosyltransferase
AT4G15630	1	—	3.14	3.58	3.82	3	2.52	2.89	4.02	3.13	3.8	5.43	4.96	6.66	AT4G15630	Uncharacterized protein family (UPF0497)
AT4G15975	1	—	1.39	1.59	1.27	1.62	1.96	1.54	0.93	1.41	0.43	3.3	3.47	3.71	AT4G15975	RING/U-box superfamily protein	GO:0008150 biological_process
AT4G16230	1	—	2.14	2.91	3.15	2.16	1.95	2.3	3.64	4.02	3.85	4.78	5.77	6.88	AT4G16230	GDSL-like Lipase/Acylhydrolase superfamily protein	GO:0008150 biological_process
AT4G17030	1	—	16.49	17.91	15.4	15.97	14.04	13.95	100.1	98.33	100.55	164.47	168.39	169.61	EXLB1	expansin-like B1	GO:0019953 sexual reproduction;GO:0022414 reproductive process;GO:0008150 biological_process
AT4G17680	1	—	0.77	0.56	0.23	1.51	0.78	1	4.22	3.61	4.28	5.45	3.4	5.09	AT4G17680	SBP (S-ribonuclease binding protein) family protein	GO:0010446 response to alkaline pH;GO:0009268 response to pH;GO:0031347 regulation of defense response
AT4G17695	1	—	0.83	0.98	0.82	1.63	1.8	1.52	1.8	1.87	1.35	2.74	2.84	2.54	KAN3	Homeodomain-like superfamily protein	GO:0010158 abaxial cell fate specification;GO:0001708 cell fate specification;GO:0045165 cell fate commitment
AT4G18170	1	—	0.59	0.69	0.47	0.32	0.44	0.29	0.39	0.44	0.29	12.2	13.88	13.94	WRKY28	WRKY DNA-binding protein 28	GO:0042659 regulation of cell fate specification;GO:0010453 regulation of cell fate commitment;GO:1900057 positive regulation of leaf senescence
AT4G18210	1	—	1.03	0.28	0.54	0.83	0.88	0.84	0.61	1.25	0.85	2.12	2.32	1.94	PUP10	purine permease 10	GO:0006863 purine nucleobase transport;GO:0015851 nucleobase transport;GO:0009624 response to nematode
AT4G19230	1	—	4.81	5.98	6.08	5.86	6.2	6.52	10.16	11.96	11.15	22.05	21.53	19.92	CYP707A1	cytochrome P450, family 707, subfamily A, polypeptide 1	GO:0048838 release of seed from dormancy;GO:0097438 exit from dormancy;GO:0009687 abscisic acid metabolic process
AT4G19520	1	—	1.27	1.18	1.22	0.85	0.99	0.9	1.78	1.65	1.65	2.02	2.31	2.41	AT4G19520	disease resistance protein (TIR-NBS-LRR class) family	GO:0071456 cellular response to hypoxia;GO:0036294 cellular response to decreased oxygen levels;GO:0071453 cellular response to oxygen levels
AT4G19700	1	—	26.74	29.85	25.95	27.31	24.41	26.13	24.32	24.59	26.58	51.15	52.16	49.61	RING	SBP (S-ribonuclease binding protein) family protein	GO:0043069 negative regulation of programmed cell death;GO:0043161 proteasome-mediated ubiquitin-dependent protein catabolic process;GO:0010498 proteasomal protein catabolic process
AT4G19810	1	—	12.15	12.75	12.53	19.15	18.55	16.28	197.35	218.36	192.89	290.82	290.46	300.02	ChiC	Glycosyl hydrolase family protein with chitinase insertion domain-containing protein	GO:0006022 aminoglycan metabolic process;GO:0006026 aminoglycan catabolic process;GO:0006030 chitin metabolic process
AT4G19980	1	—	12.19	7.28	13.46	10.85	10.89	12.77	5.35	4.94	5.33	11.77	16.69	18.77	AT4G19980	uncharacterized protein
AT4G20160	1	—	0.63	0.44	0.54	0.52	0.72	0.45	1.67	1.38	1.04	1.04	1.26	0.99	AT4G20160	golgin family A protein
AT4G20830	1	—	91.98	93.55	86.04	92.22	103.1	94.09	128.64	126.1	130.12	190.19	198.43	176.95	AT4G20830	FAD-binding Berberine family protein	GO:0050832 defense response to fungus;GO:0009620 response to fungus;GO:0006979 response to oxidative stress
AT4G21200	1	—	0.91	0.96	0.84	2.3	1.72	1.98	3.29	3.09	2.21	7.74	4.88	6.09	GA2OX8	gibberellin 2-oxidase 8	GO:0009686 gibberellin biosynthetic process;GO:0009685 gibberellin metabolic process;GO:0016102 diterpenoid biosynthetic process
AT4G21340	1	—	10.27	9.83	9.99	7.65	9.55	8.3	11.38	13.21	12.53	19.28	19.34	17.26	B70	basic helix-loop-helix (bHLH) DNA-binding superfamily protein	GO:0006355 regulation of DNA-templated transcription;GO:2001141 regulation of RNA biosynthetic process;GO:0051252 regulation of RNA metabolic process
AT4G21380	1	—	0.03	0	0.07	0	0.23	0	1.04	0.44	0.76	0.93	0.67	0.7	RK3	receptor kinase 3	GO:0048544 recognition of pollen;GO:0008037 cell recognition;GO:0009987 cellular process
AT4G21650	1	—	0.98	1.04	1.33	0.6	0.83	0.73	1.27	1.16	1.37	7.2	7.16	7.71	AT4G21650	Subtilase family protein	GO:0008150 biological_process
AT4G21680	1	—	1.39	1.82	1.71	2.22	1.91	1.89	4.47	3.62	2.99	10.31	8.76	9.97	NRT1.8	NITRATE TRANSPORTER 1.8	GO:0010167 response to nitrate;GO:0046686 response to cadmium ion;GO:1901698 response to nitrogen compound
AT4G21745	1	—	0.83	1.3	1.14	1.43	1.01	1.42	1.36	1.84	2.5	2.84	2.79	2.04	AT4G21745	PAK-box/P21-Rho-binding family protein
AT4G21750	1	—	2.89	2.95	2.74	2.61	2.73	2.23	5.08	5.44	5.2	7.5	8.02	7.29	ATML1	Homeobox-leucine zipper family protein / lipid-binding START domain-containing protein	GO:2000033 regulation of seed dormancy process;GO:2000034 regulation of seed maturation;GO:0080050 regulation of seed development
AT4G21830	1	—	181.38	138.61	177.53	153.19	150.97	150.07	202.84	201.54	205.81	355.59	351.71	355.13	MSRB7	methionine sulfoxide reductase B7	GO:0000304 response to singlet oxygen;GO:0030091 protein repair;GO:0000302 response to reactive oxygen species
AT4G21840	1	—	4.15	3.9	5.09	4.27	4.79	3.69	6.82	7.09	4.74	26.57	26.54	29.09	MSRB8	methionine sulfoxide reductase B8	GO:0030091 protein repair;GO:0019538 protein metabolic process;GO:0043170 macromolecule metabolic process
AT4G21865	1	—	4.38	4.72	4.95	4.38	4.25	3.18	4.08	5.74	5.19	8.26	7.59	7.19	AT4G21865	uncharacterized protein
AT4G22070	1	—	7.89	8.04	7.89	6.39	5.63	6.03	34.13	32.61	33.53	36.86	33.92	34.18	WRKY31	WRKY DNA-binding protein 31	GO:0006355 regulation of DNA-templated transcription;GO:2001141 regulation of RNA biosynthetic process;GO:0051252 regulation of RNA metabolic process
AT4G22080	1	—	6.94	7.8	6.89	11.52	11.21	11.08	24.8	34.17	29.37	37.99	36.23	37.42	RHS14	root hair specific 14	GO:0045490 pectin catabolic process;GO:0000272 polysaccharide catabolic process;GO:0045488 pectin metabolic process
AT4G22214	1	—	37.4	30.6	38.03	43.84	40.07	40.39	72.02	75.77	71.6	186.34	192.12	185.44	AT4G22214	Defensin-like (DEFL) family protein
AT4G22217	1	—	6.96	4.86	7.56	9.64	5.71	8.73	12.86	15.09	12.94	14.4	19.09	15.77	AT4G22217	defensin-like protein	GO:0008150 biological_process
AT4G22470	1	—	0.63	1.04	0.64	1	1.13	0.97	0.66	0.6	0.64	4.7	4.29	3.8	AT4G22470	protease inhibitor/seed storage/lipid transfer protein (LTP) family protein	GO:0098542 defense response to other organism;GO:0006952 defense response;GO:0043207 response to external biotic stimulus
AT4G22530	1	—	14.92	12.84	12.98	13.16	10.99	10.35	24.5	22.97	25.73	28.26	25.83	26.68	AT4G22530	S-adenosyl-L-methionine-dependent methyltransferases superfamily protein
AT4G22610	1	—	26.87	20.37	22.56	29.91	24.45	32.43	30.5	27.9	28.55	63.47	60.18	82.15	AT4G22610	Bifunctional inhibitor/lipid-transfer protein/seed storage 2S albumin superfamily protein
AT4G22690	1	—	1.19	1.22	1.1	1.73	2.43	1.95	0.76	0.88	0.83	20.93	16.12	17.17	CYP706A1	cytochrome P450, family 706, subfamily A, polypeptide 1
AT4G22710	1	—	0.75	0.79	1.2	1.12	1.59	1.51	1	1.12	0.86	19.23	14.66	17.87	CYP706A2	cytochrome P450, family 706, subfamily A, polypeptide 2
AT4G23130	1	—	0.44	0.68	0.46	1.09	0.93	0.93	1.4	1.45	1.25	1.41	1.22	1.22	CRK5	cysteine-rich RLK (RECEPTOR-like protein kinase) 5	GO:0012501 programmed cell death;GO:0008219 cell death;GO:0009751 response to salicylic acid
AT4G23190	1	—	6.91	7.98	6.91	9.7	8.37	8.67	16.44	15.05	15.42	26.7	26.38	23.18	CRK11	cysteine-rich RLK (RECEPTOR-like protein kinase) 11	GO:0042742 defense response to bacterium;GO:0006979 response to oxidative stress;GO:0009617 response to bacterium
AT4G23515	1	—	1.69	1.47	1.29	0.86	0.9	2.02	1.06	0.75	1.06	2.59	2.21	2.73	AT4G23515	Toll-Interleukin-Resistance (TIR) domain family protein	GO:0007165 signal transduction;GO:0023052 signaling;GO:0007154 cell communication
AT4G23670	1	—	855.57	760.64	884.76	1855.18	3227.98	1621.91	3101.41	3229.39	1658.01	4057.76	2189.26	3512.9	AT4G23670	Polyketide cyclase/dehydrase and lipid transport superfamily protein	GO:0046686 response to cadmium ion;GO:0010038 response to metal ion;GO:0006952 defense response
AT4G23700	1	—	17.5	19.56	16.54	17.44	16.98	17.04	42.85	41.65	43.91	50.81	52.13	48.54	CHX17	cation/H+ exchanger 17	GO:0006885 regulation of pH;GO:0006623 protein targeting to vacuole;GO:0072665 protein localization to vacuole
AT4G23810	1	—	4.37	3.73	4.58	3.24	2.79	2.69	4.67	4.91	4.46	5.52	6.89	5.91	WRKY53	WRKY family transcription factor	GO:2000022 regulation of jasmonic acid mediated signaling pathway;GO:0010193 response to ozone;GO:0042542 response to hydrogen peroxide
AT4G24040	1	—	0.16	0.51	0.28	0.81	0.77	0.88	0.64	0.7	0.54	2.49	2.78	2.36	TRE1	trehalase 1	GO:0005993 trehalose catabolic process;GO:0046352 disaccharide catabolic process;GO:0009313 oligosaccharide catabolic process
AT4G24110	1	—	1.94	1.67	2.02	2.11	3.27	2.88	1.9	1.59	1.34	4.23	7.26	7.16	AT4G24110	NADP-specific glutamate dehydrogenase	GO:0071456 cellular response to hypoxia;GO:0036294 cellular response to decreased oxygen levels;GO:0071453 cellular response to oxygen levels
AT4G24340	1	—	51.27	50.82	54.43	47.94	51.91	48.45	35.33	35.92	34.23	149.55	153.72	147.8	AT4G24340	Phosphorylase superfamily protein	GO:0009116 nucleoside metabolic process;GO:1901657 glycosyl compound metabolic process;GO:0055086 nucleobase-containing small molecule metabolic process
AT4G24380	1	—	8.04	7.17	7.8	7.75	6.44	7.53	15.46	13.16	14.69	18.67	18.17	21.88	AT4G24380	dihydrofolate reductase
AT4G24570	1	—	8.05	8.95	7.05	4.24	5.14	2.9	3.48	4.44	3.78	9.15	8.04	10.28	DIC2	dicarboxylate carrier 2	GO:0006839 mitochondrial transport;GO:0071456 cellular response to hypoxia;GO:0036294 cellular response to decreased oxygen levels
AT4G25010	1	—	0.51	0.37	0.62	0.06	0.64	0.3	13.76	14.76	14.22	16.73	16.99	17.37	SWEET14	Nodulin MtN3 family protein	GO:1905200 gibberellic acid transmembrane transport;GO:0080112 seed growth;GO:0046864 isoprenoid transport
AT4G25390	1	—	10.24	10.98	8.43	7.16	6.94	7.12	10.79	10.05	9.55	18.02	21.3	19.54	AT4G25390	Protein kinase superfamily protein
AT4G25810	1	—	4.09	5.47	5.1	5.34	5.35	4.91	16.36	17.57	17.56	32.9	34.95	32.31	XTR6	xyloglucan endotransglycosylase 6	GO:0010411 xyloglucan metabolic process;GO:0010410 hemicellulose metabolic process;GO:0010383 cell wall polysaccharide metabolic process
AT4G25850	1	—	1.57	1.74	1.85	0.93	1.01	1.06	1.61	1.47	1.65	2.66	2.21	2.57	ORP4B	OSBP(oxysterol binding protein)-related protein 4B
AT4G25860	1	—	1.65	2.02	2.27	1.62	1.36	0.9	3.37	3.31	3.33	5.3	5.01	4.28	ORP4A	OSBP(oxysterol binding protein)-related protein 4A
AT4G26120	1	—	2.04	1.99	2.41	1.52	1.98	1.61	2.57	3.09	2.43	5.64	4.26	5.7	AT4G26120	Ankyrin repeat family protein / BTB/POZ domain-containing protein	GO:0009862 systemic acquired resistance, salicylic acid mediated signaling pathway;GO:2000022 regulation of jasmonic acid mediated signaling pathway;GO:2000031 regulation of salicylic acid mediated signaling pathway
AT4G26200	1	—	0.74	1.33	1.38	0.77	1.67	1.39	2.24	2.96	2.44	3.89	4.74	5.35	ACS7	1-amino-cyclopropane-1-carboxylate synthase 7	GO:0009692 ethylene metabolic process;GO:0009693 ethylene biosynthetic process;GO:0043449 alkene metabolic process
AT4G26270	1	—	5.54	7.39	6.25	6.56	6.86	6.66	10.31	10.76	9.69	13.73	13.23	13.7	PFK3	phosphofructokinase 3	GO:0006002 fructose 6-phosphate metabolic process;GO:0006096 glycolytic process;GO:0009134 nucleoside diphosphate catabolic process
AT4G26490	1	—	3.4	3.52	3.07	5.27	5.58	4.73	7.91	9.08	7.64	8.06	7.78	8.42	AT4G26490	Late embryogenesis abundant (LEA) hydroxyproline-rich glycoprotein family
AT4G26640	1	—	20.1	28.97	19.83	17.95	20.23	20.2	32.55	26.46	29.42	50.88	51.94	49.95	WRKY20	WRKY family transcription factor family protein	GO:0009961 response to 1-aminocyclopropane-1-carboxylic acid;GO:0043200 response to amino acid;GO:1901698 response to nitrogen compound
AT4G26830	1	—	0.51	0.67	0.53	1.08	1.22	0.65	2.55	2.6	1.8	2.61	3.37	2.61	AT4G26830	O-Glycosyl hydrolases family 17 protein	GO:0005975 carbohydrate metabolic process;GO:0044238 primary metabolic process;GO:0008152 metabolic process
AT4G26880	1	—	2.7	3.09	2.71	6.1	4.27	4.75	5.96	5.61	5.34	4.04	4.3	4.4	AT4G26880	Stigma-specific Stig1 family protein
AT4G27290	1	—	2.49	2.52	2.93	2.43	3.15	2.81	5.88	5.1	4.6	5.77	5.99	5.05	AT4G27290	S-locus lectin protein kinase family protein	GO:0048544 recognition of pollen;GO:0008037 cell recognition;GO:0009987 cellular process
AT4G27560	1	—	17.59	16.58	15.72	18.86	20.77	19.89	29.6	29.87	29.77	43.22	40.47	40.8	AT4G27560	UDP-Glycosyltransferase superfamily protein	GO:0046283 anthocyanin-containing compound metabolic process;GO:0009812 flavonoid metabolic process;GO:0042440 pigment metabolic process
AT4G27590	1	—	1.39	0.98	1.63	1.23	1.64	2.07	2.34	1.52	0.81	4.28	3.21	3.66	AT4G27590	Heavy metal transport/detoxification superfamily protein	GO:0008150 biological_process
AT4G28110	1	—	0.9	0.62	1.66	0.49	0.75	0.69	3.01	2.31	2.27	3.29	2.87	3.02	MYB41	myb domain protein 41	GO:0080091 regulation of raffinose metabolic process;GO:0010143 cutin biosynthetic process;GO:0160062 cutin-based cuticle development
AT4G28420	1	—	0	0	0.05	0	0.1	0.14	0.1	0	0	1.74	1.27	1.67	AT4G28420	Tyrosine transaminase family protein	GO:0006520 amino acid metabolic process;GO:0009058 biosynthetic process;GO:0044238 primary metabolic process
AT4G29020	1	—	43.36	35.01	44.88	30.79	29.46	35.58	49.21	48.15	52.48	64.23	63.59	73.6	AT4G29020	glycine-rich protein
AT4G29610	1	—	3.38	4.27	4.13	6.21	4.97	4.81	7.72	7.86	7.76	12.11	11.3	12.13	AT4G29610	Cytidine/deoxycytidylate deaminase family protein	GO:0006216 cytidine catabolic process;GO:0009972 cytidine deamination;GO:0046087 cytidine metabolic process
AT4G29690	1	—	87.43	87.7	82.62	72.76	75.36	71.41	95.23	91.29	95.38	219.07	206.45	195.33	AT4G29690	Alkaline-phosphatase-like family protein
AT4G30090	1	—	2	1.76	1.52	1.61	1.28	1.33	1.64	1.64	2.45	3.8	3.77	3.16	AT4G30090	golgin family A protein	GO:0009793 embryo development ending in seed dormancy;GO:0009790 embryo development;GO:0048316 seed development
AT4G30270	1	—	12.57	11.83	12.56	20.93	21.45	19.59	23.34	21.5	24.18	63.18	58.18	66.26	XTH24	xyloglucan endotransglucosylase/hydrolase 24	GO:0009828 plant-type cell wall loosening;GO:0009740 gibberellic acid mediated signaling pathway;GO:0010411 xyloglucan metabolic process
AT4G30280	1	—	52.62	54.48	53.6	59.41	52.25	51.22	78.32	75.39	82.82	118.71	112.72	112.18	XTH18	xyloglucan endotransglucosylase/hydrolase 18	GO:0010411 xyloglucan metabolic process;GO:0010410 hemicellulose metabolic process;GO:0010383 cell wall polysaccharide metabolic process
AT4G30290	1	—	82.23	88.34	83.68	84.68	85.62	85.71	187.82	192.88	188.2	196.65	195.98	189.63	XTH19	xyloglucan endotransglucosylase/hydrolase 19	GO:0010411 xyloglucan metabolic process;GO:0071365 cellular response to auxin stimulus;GO:0010410 hemicellulose metabolic process
AT4G30490	1	—	30.99	31.85	29.86	24.88	25.79	24.47	51.85	47.81	49.33	52.59	52.55	51.14	AT4G30490	AFG1-like ATPase family protein
AT4G30560	1	—	12.44	12.64	12.24	12.47	12.96	8.37	22.18	20.85	22.64	23.4	23.41	21.23	CNGC9	cyclic nucleotide gated channel 9
AT4G30980	1	—	31.62	32.43	32.51	26.3	29.51	26.32	39.84	40.48	38.09	57.66	54.23	60.34	LRL2	LJRHL1-like 2	GO:0048235 pollen sperm cell differentiation;GO:0055046 microgametogenesis;GO:0048232 male gamete generation
AT4G31380	1	—	0	0.08	0	0.18	0.25	0.24	0.33	0.07	0.63	2.79	4.13	2.77	FLP1	flowering-promoting factor-like protein	GO:0009909 regulation of flower development;GO:0048831 regulation of shoot system development;GO:2000241 regulation of reproductive process
AT4G31800	1	—	5.05	5.52	5.52	6.16	6.04	6.33	5.48	4.69	5.64	15.84	17.17	14.89	WRKY18	WRKY DNA-binding protein 18	GO:0050691 regulation of defense response to virus by host;GO:0050688 regulation of defense response to virus;GO:0002237 response to molecule of bacterial origin
AT4G31950	1	—	0	0.09	0	0	0.05	0	0.05	0	0	1.66	1.18	1.22	CYP82C3	cytochrome P450, family 82, subfamily C, polypeptide 3
AT4G33040	1	—	2.17	1.5	2.4	3.64	2.38	3.42	7.35	6.53	7.65	6.56	4.93	8.67	AT4G33040	Thioredoxin superfamily protein
AT4G33220	1	—	4.83	4.63	5.73	4.22	4.8	3.72	6.22	6.06	6.1	11.21	11.21	11.6	PME44	pectin methylesterase 44	GO:0050829 defense response to Gram-negative bacterium;GO:0045490 pectin catabolic process;GO:0000272 polysaccharide catabolic process
AT4G33450	1	—	1.27	1.87	1.7	2.76	3.59	3.05	6.14	5.64	6.57	9.87	10.89	12.13	MYB69	myb domain protein 69	GO:2000652 regulation of secondary cell wall biogenesis;GO:1903338 regulation of cell wall organization or biogenesis;GO:0044087 regulation of cellular component biogenesis
AT4G33550	1	—	54.62	50.05	56.12	67.74	61.84	62.23	175.7	181.96	187.49	294.18	314.49	347.64	AT4G33550	Bifunctional inhibitor/lipid-transfer protein/seed storage 2S albumin superfamily protein
AT4G33666	1	—	5.41	2.71	3.48	5.5	5.43	4.25	9.07	9.26	10.36	12.95	14.99	14.98	AT4G33666	uncharacterized protein
AT4G33700	1	—	25.12	29.26	25.94	34.15	32.22	32.88	55.46	54.12	55.17	53.93	55.57	56.02	AT4G33700	CBS domain protein (DUF21)	GO:0010960 magnesium ion homeostasis;GO:0055080 monoatomic cation homeostasis;GO:0098771 inorganic ion homeostasis
AT4G34135	1	—	22.94	27.66	25.32	13.99	14.87	16.05	27.09	29.85	29.98	41.42	45.81	38.53	UGT73B2	UDP-glucosyltransferase 73B2	GO:0051553 flavone biosynthetic process;GO:0051555 flavonol biosynthetic process;GO:0051552 flavone metabolic process
AT4G34210	1	—	0.43	0.02	0.33	0	0.34	0	1.5	2.97	3.72	6.39	4.4	4.32	SK11	SKP1-like 11	GO:0006511 ubiquitin-dependent protein catabolic process;GO:0019941 modification-dependent protein catabolic process;GO:0043632 modification-dependent macromolecule catabolic process
AT4G34250	1	—	3.99	4.4	4.16	3.18	3.45	3.12	6.65	5.7	6.59	9.83	8.46	8.66	KCS16	3-ketoacyl-CoA synthase 16	GO:0030497 fatty acid elongation;GO:0000038 very long-chain fatty acid metabolic process;GO:0006633 fatty acid biosynthetic process
AT4G34419	1	—	2.12	2.38	1.97	1.56	0.66	1.33	2.21	3.43	3.26	3.8	5.91	4.47	AT4G34419	uncharacterized protein
AT4G34710	1	—	85.94	95.83	91.76	90.07	95.34	93.71	218.15	197.71	198.78	394.22	385.01	382.96	ADC2	arginine decarboxylase 2	GO:0006527 arginine catabolic process;GO:0009446 putrescine biosynthetic process;GO:0009065 glutamine family amino acid catabolic process
AT4G36010	1	—	6.63	7.02	7.42	7.41	9.11	6.56	11.56	11.67	12.15	15.19	19.02	18.43	AT4G36010	Pathogenesis-related thaumatin superfamily protein
AT4G36110	1	—	0.28	0.27	0.26	0.37	0.31	0.26	0.87	0.62	0.38	2.54	2.49	2.33	SAUR9	SAUR-like auxin-responsive protein family	GO:0009741 response to brassinosteroid;GO:0009642 response to light intensity;GO:0009639 response to red or far red light
AT4G36430	1	—	15.03	14.31	15.07	13.6	11.24	14.37	12.34	11.63	13.7	302.74	288.14	288.57	AT4G36430	Peroxidase superfamily protein	GO:0006979 response to oxidative stress;GO:0043207 response to external biotic stimulus;GO:0051707 response to other organism
AT4G36880	1	—	5.71	4.75	4.82	4.86	6.06	5.85	5.93	6.21	7.14	14.22	14.15	11.47	CP1	cysteine proteinase1	GO:0010114 response to red light;GO:0009845 seed germination;GO:0009739 response to gibberellin
AT4G36990	1	—	84.48	83.91	83.19	39.1	59.82	60.42	139.81	92.46	91.15	150.09	169.1	166.64	HSF4	heat shock factor 4	GO:0080136 priming of cellular response to stress;GO:0080135 regulation of cellular response to stress;GO:0045892 negative regulation of DNA-templated transcription
AT4G37050	1	—	1.1	0.71	0.92	0.68	0.85	0.93	1.31	1.56	1.61	1.81	1.74	1.97	PLP4	PATATIN-like protein 4	GO:0009737 response to abscisic acid;GO:0097305 response to alcohol;GO:0033993 response to lipid
AT4G37370	1	—	1.35	1.71	1.61	1.36	2.15	1.5	10	8.34	8.93	15.98	15.8	13.53	CYP81D8	cytochrome P450, family 81, subfamily D, polypeptide 8
AT4G37400	1	—	41.7	45.07	41.6	35.64	36.35	34.6	66.35	67.16	63.91	78.91	78.57	75.3	CYP81F3	cytochrome P450, family 81, subfamily F, polypeptide 3	GO:0042343 indole glucosinolate metabolic process;GO:0042430 indole-containing compound metabolic process;GO:0016143 S-glycoside metabolic process
AT4G37430	1	—	20.88	21.4	22.55	20.46	21.4	20.38	34.35	35.7	35.7	39.86	42.53	38.71	CYP91A2	cytochrome P450, family 91, subfamily A, polypeptide 2	GO:0042343 indole glucosinolate metabolic process;GO:0042430 indole-containing compound metabolic process;GO:0016143 S-glycoside metabolic process
AT4G37800	1	—	5.61	4.13	5.58	9.12	10.98	9.93	18.08	18.26	20.71	16.32	21.19	20.91	XTH7	xyloglucan endotransglucosylase/hydrolase 7	GO:0010411 xyloglucan metabolic process;GO:0010410 hemicellulose metabolic process;GO:0010383 cell wall polysaccharide metabolic process
AT4G38410	1	—	4.81	4.3	5.27	6.73	6.95	7.65	9.11	7.32	7.94	22.45	26.1	25.01	AT4G38410	Dehydrin family protein
AT4G38420	1	—	0.3	0.42	0.19	0.43	0.46	0.41	1.28	0.91	0.95	8.77	8.02	7.06	sks9	SKU5 similar 9
AT4G39580	1	—	0.9	1.11	0.86	1	1.4	1.04	1.05	1.28	1.42	3.02	2.29	2.22	AT4G39580	Galactose oxidase/kelch repeat superfamily protein
AT4G39670	1	—	8.37	7.95	8.11	3.69	5.7	4.76	12.09	10.2	12.12	14.13	15.17	17.29	AT4G39670	Glycolipid transfer protein (GLTP) family protein	GO:0120009 intermembrane lipid transfer;GO:0006869 lipid transport;GO:0010876 lipid localization
AT4G39720	1	—	0.31	8.29	6.97	0.47	0.89	0.53	17	0.64	13.25	15.91	19.21	15.18	AT4G39720	VQ motif-containing protein
AT4G39830	1	—	1.17	1.48	1.28	1.34	1.34	1.26	2.34	2.38	2.22	8.93	8.79	7.43	AT4G39830	Cupredoxin superfamily protein	GO:1900367 positive regulation of defense response to insect;GO:2000068 regulation of defense response to insect;GO:0010039 response to iron ion
AT4G39955	1	—	33.11	33.79	34.97	29.7	28.63	28.71	33.83	34.66	34.8	52.66	63.1	65.04	AT4G39955	alpha/beta-Hydrolases superfamily protein
AT4G40020	1	—	0.52	0.45	0.63	0.74	0.42	1.14	1.55	1.36	1.31	1.77	1.41	1.5	AT4G40020	Myosin heavy chain-related protein
AT5G01370	1	—	6.41	6.85	5.93	5.46	4.75	4.56	10.62	11.38	10.84	17.04	17.03	15.01	ACI1	ALC-interacting protein 1	GO:0010047 fruit dehiscence;GO:0009900 dehiscence;GO:0048609 multicellular organismal reproductive process
AT5G01540	1	—	0.74	0.33	0.53	0.33	0.27	0.37	0.64	0.87	0.79	1.18	1.41	1.16	LECRKA4.1	lectin receptor kinase a4.1	GO:0002221 pattern recognition receptor signaling pathway;GO:0002758 innate immune response-activating signaling pathway;GO:0002757 immune response-activating signaling pathway
AT5G01600	1	—	91.31	93.26	95.85	81.15	84.63	85.01	243.15	240.5	230.34	492.55	496.68	474.45	FER1	ferretin 1	GO:0006826 iron ion transport;GO:0010039 response to iron ion;GO:0060586 multicellular organismal-level iron ion homeostasis
AT5G01820	1	—	74.83	81.99	75.94	46.34	47.69	48.01	155.18	144.23	150.94	175.09	166.61	165.4	SR1	serine/threonine protein kinase 1	GO:0009749 response to glucose;GO:0009746 response to hexose;GO:0034284 response to monosaccharide
AT5G01870	1	—	107.58	109.98	108.75	81.42	70.32	73.1	209.49	212.05	218.75	308.18	317.69	340.32	AT5G01870	Bifunctional inhibitor/lipid-transfer protein/seed storage 2S albumin superfamily protein	GO:0006869 lipid transport;GO:0010876 lipid localization;GO:0033036 macromolecule localization
AT5G02030	1	—	0.18	0.44	0.44	0.34	0.61	0.69	1.21	1.3	1.48	2.75	3.01	2.33	RPL	POX (plant homeobox) family protein	GO:0048457 floral whorl morphogenesis;GO:0080006 internode patterning;GO:0048439 flower morphogenesis
AT5G02190	1	—	1.78	2.87	1.98	2.5	2.86	3.08	8.14	8.24	7.86	9.03	8.75	6.4	PCS1	Eukaryotic aspartyl protease family protein	GO:0012501 programmed cell death;GO:0008219 cell death;GO:0009793 embryo development ending in seed dormancy
AT5G02230	1	—	46.64	50.02	44.17	47.28	51.95	45.58	38.07	36.83	39.25	117.26	116.43	110.8	AT5G02230	Haloacid dehalogenase-like hydrolase (HAD) superfamily protein
AT5G02360	1	—	2.19	0	1.55	0	0	0	0	0	0	2.67	2.72	1.08	AT5G02360	DC1 domain-containing protein	GO:0008150 biological_process
AT5G03495	1	—	0.74	1.41	1.29	1.4	1.32	1.1	2.31	2.62	2.44	3.25	4.23	2.82	AT5G03495	RNA-binding (RRM/RBD/RNP motifs) family protein	GO:0008150 biological_process
AT5G03550	1	—	4	4.09	4.35	4.45	3.49	4	8.03	7.39	7.54	7.13	9.99	7.22	AT5G03550	MATH domain/coiled-coil protein
AT5G03670	1	—	12.16	12.2	12.65	10.47	11.71	10.68	7.62	8.02	7.17	21.86	23.4	20.83	TRM28	histone-lysine N-methyltransferase SETD1B-like protein
AT5G04080	1	—	27.34	28.04	32.41	37.24	34.97	32.74	46.27	44.15	46.98	63.81	69.38	63.64	AT5G04080	cysteine-rich TM module stress tolerance protein	GO:0008150 biological_process
AT5G04120	1	—	15.37	17.69	15.99	23.41	21.66	21.33	60.85	64.11	60.53	76.08	79.82	75.88	AT5G04120	Phosphoglycerate mutase family protein	GO:0046437 D-amino acid biosynthetic process;GO:0070179 D-serine biosynthetic process;GO:0070178 D-serine metabolic process
AT5G04230	1	—	0.17	0.23	0.37	0.13	0.36	0.29	0	0	0	0.76	1.29	1.07	PAL3	phenyl alanine ammonia-lyase 3	GO:0009800 cinnamic acid biosynthetic process;GO:0009803 cinnamic acid metabolic process;GO:0120255 olefinic compound biosynthetic process
AT5G05340	1	—	0	0.1	0.06	0.64	0.48	0.19	0.99	1.04	0.92	205.57	196.87	200.72	PRX52	Peroxidase superfamily protein	GO:1901428 regulation of syringal lignin biosynthetic process;GO:1901430 positive regulation of syringal lignin biosynthetic process;GO:1900378 positive regulation of secondary metabolite biosynthetic process
AT5G05350	1	—	0.54	0.28	0.41	0.72	0.35	0.74	1.47	1.36	1.31	1.25	1.52	1.77	AT5G05350	PLAC8 family protein
AT5G05390	1	—	1.42	2.84	1.7	1.4	1.65	1.85	3.93	3.73	5.61	9.82	9.92	9.64	LAC12	laccase 12	GO:1990641 response to iron ion starvation;GO:0042594 response to starvation;GO:0031667 response to nutrient levels
AT5G05500	1	—	67.09	62.85	73.15	77.54	78.58	73.46	151.32	166.4	159.42	181.43	174.74	179.3	MOP10	Pollen Ole e 1 allergen and extensin family protein	GO:0048767 root hair elongation;GO:0080147 root hair cell development;GO:0048469 cell maturation
AT5G05730	1	—	34.17	36.1	29.95	29.48	29.37	24.17	32.73	30.37	36.21	61.58	56.91	63.01	ASA1	anthranilate synthase alpha subunit 1	GO:0010600 regulation of auxin biosynthetic process;GO:0000162 tryptophan biosynthetic process;GO:0046219 indolalkylamine biosynthetic process
AT5G06230	1	—	4.54	5.43	5.34	3.09	4.46	3.81	7.3	8.13	6.81	9.9	8.98	7.47	TBL9	TRICHOME BIREFRINGENCE-LIKE 9
AT5G06250	1	—	0.4	0.43	0.25	0.25	0.2	0.13	2.78	2.6	2.89	4.53	2.4	3.77	DPA4	AP2/B3-like transcriptional factor family protein	GO:0010358 leaf shaping;GO:0048532 anatomical structure arrangement;GO:0009965 leaf morphogenesis
AT5G06320	1	—	51.81	51.95	50.58	48.16	49.04	49.86	106.19	101.57	105.67	264.61	248.02	251.27	NHL3	NDR1/HIN1-like 3	GO:0051607 defense response to virus;GO:0009615 response to virus;GO:0009751 response to salicylic acid
AT5G06330	1	—	27.75	28.42	27.45	29.61	29.63	31.03	56.94	54.16	54.9	79.65	80.62	75.16	AT5G06330	Late embryogenesis abundant (LEA) hydroxyproline-rich glycoprotein family	GO:0098542 defense response to other organism;GO:0006952 defense response;GO:0043207 response to external biotic stimulus
AT5G06720	1	—	0.71	0.73	0.83	0.72	1	1.17	1.16	1.37	1.68	29.78	31.4	27.28	PA2	peroxidase 2	GO:0002215 defense response to nematode;GO:0009908 flower development;GO:0090567 reproductive shoot system development
AT5G06730	1	—	3.1	2.24	3.51	2.59	3.54	3.46	5.81	6.39	7.1	48.38	46.33	44.99	AT5G06730	Peroxidase superfamily protein	GO:0006979 response to oxidative stress;GO:0006950 response to stress;GO:0050896 response to stimulus
AT5G06860	1	—	25.59	30.55	29.92	33.44	35.2	35.25	184.39	181.61	182.37	589.14	606.27	543.14	PGIP1	polygalacturonase inhibiting protein 1	GO:0007165 signal transduction;GO:0023052 signaling;GO:0007154 cell communication
AT5G06870	1	—	0.14	0.13	0.23	0.21	0	0.27	9.36	7.08	7.72	19.11	21.15	19.91	PGIP2	polygalacturonase inhibiting protein 2	GO:0007165 signal transduction;GO:0023052 signaling;GO:0007154 cell communication
AT5G07010	1	—	10.39	10.12	10.75	12.42	13.32	10.59	8.12	7.99	8.56	44.33	42.46	38.08	ST2A	sulfotransferase 2A	GO:0009694 jasmonic acid metabolic process;GO:0001676 long-chain fatty acid metabolic process;GO:0009753 response to jasmonic acid
AT5G07200	1	—	0.35	0.53	0.5	0.94	0.76	1.07	1.21	1.34	1.27	2.84	2.54	2.12	GA20OX3	gibberellin 20-oxidase 3	GO:0009686 gibberellin biosynthetic process;GO:0009685 gibberellin metabolic process;GO:0016102 diterpenoid biosynthetic process
AT5G07310	1	—	0	0	0	0.1	0	0	0.31	0.36	0.19	2.32	2.72	3.08	AT5G07310	Integrase-type DNA-binding superfamily protein	GO:1990110 callus formation;GO:0042060 wound healing;GO:0009611 response to wounding
AT5G07460	1	—	71.29	76.28	73.86	49.42	50.62	47.83	121.51	122.62	120.49	166.49	169.62	157.67	PMSR2	peptidemethionine sulfoxide reductase 2	GO:0034599 cellular response to oxidative stress;GO:0062197 cellular response to chemical stress;GO:0006979 response to oxidative stress
AT5G07990	1	—	1.24	1.13	1.25	1.81	2.12	2.25	6.12	5.38	6.16	8.21	6.79	8.64	TT7	Cytochrome P450 superfamily protein	GO:0009813 flavonoid biosynthetic process;GO:0009812 flavonoid metabolic process;GO:0009411 response to UV
AT5G08380	1	—	9.47	10.77	9.59	11.99	10.86	9.92	58.08	57.87	60.35	76.66	71.35	69.88	AGAL1	alpha-galactosidase 1	GO:0005975 carbohydrate metabolic process;GO:0044238 primary metabolic process;GO:0008152 metabolic process
AT5G08391	1	—	3.01	0.97	1.24	1.86	0.97	0.95	3.72	3.99	4.67	5.34	4.4	5.91	AT5G08391	transmembrane protein, putative (DUF 3339)
AT5G08790	1	—	40.26	37.21	41.99	27.62	25.49	25.5	88.15	86.37	89.63	92.47	100.05	104.55	ATAF2	NAC (No Apical Meristem) domain transcriptional regulator superfamily protein	GO:0008361 regulation of cell size;GO:0010099 regulation of photomorphogenesis;GO:0032535 regulation of cellular component size
AT5G09210	1	—	0.53	0.34	0.24	0.12	0.11	0.16	1.4	0.92	1.19	1.53	1.19	1.38	AT5G09210	GC-rich sequence DNA-binding factor-like protein	GO:0000398 mRNA splicing, via spliceosome;GO:0000375 RNA splicing, via transesterification reactions;GO:0000377 RNA splicing, via transesterification reactions with bulged adenosine as nucleophile
AT5G09463	1	—	30.05	33.23	32.25	35.96	35.04	35.55	63.44	59.13	60.17	63.96	68.36	62.02	None	None	None
AT5G09470	1	—	0	0	0	0.07	0	0.12	18.69	15.77	14.42	17.26	16.7	17.85	DIC3	dicarboxylate carrier 3	GO:0006839 mitochondrial transport;GO:0006810 transport;GO:0051234 establishment of localization
AT5G09800	1	—	4.6	4.08	4.4	4.11	3.41	3.99	7.53	9.24	8.12	9.96	10.75	9.54	AT5G09800	ARM repeat superfamily protein	GO:0016567 protein ubiquitination;GO:0032446 protein modification by small protein conjugation;GO:0070647 protein modification by small protein conjugation or removal
AT5G09980	1	—	16.84	16.48	17.31	14.51	14.03	15.2	17.3	18.07	19.62	42.71	38.58	45.5	PROPEP4	elicitor peptide 4 precursor	GO:0045087 innate immune response;GO:0006955 immune response;GO:0009753 response to jasmonic acid
AT5G10180	1	—	11.51	10.75	9.76	8.19	10.25	9.38	56.88	51.48	56.05	156.91	164.34	151.49	SULTR2;1	slufate transporter 2;1	GO:1902358 sulfate transmembrane transport;GO:0072348 sulfur compound transport;GO:0098661 inorganic anion transmembrane transport
AT5G10510	1	—	15.77	23.38	17.42	21.89	17.6	21.67	15.03	14.28	11.52	34.4	36.77	32.49	AIL6	AINTEGUMENTA-like 6	GO:0010080 regulation of floral meristem growth;GO:0060772 leaf phyllotactic patterning;GO:0060771 phyllotactic patterning
AT5G10625	1	—	36.73	38.41	36.98	30.46	35.43	31.48	74.84	72.43	70.29	93.51	101.27	96.93	AT5G10625	flowering-promoting factor-like protein	GO:0009909 regulation of flower development;GO:0048831 regulation of shoot system development;GO:2000241 regulation of reproductive process
AT5G10740	1	—	19.9	21	19.53	23.68	16.25	17.22	43.39	41.55	43.43	52.7	52.47	47.12	AT5G10740	Protein phosphatase 2C family protein
AT5G10770	1	—	62.98	65.62	60.29	76.32	83	78.42	145.04	137.01	141.59	179.55	177.68	173.37	AT5G10770	Eukaryotic aspartyl protease family protein
AT5G11060	1	—	0.67	0.87	1.04	1.31	1.94	0.92	3.46	4.15	4.41	7.65	6.36	6.82	KNAT4	homeobox protein knotted-1-like 4	GO:0009416 response to light stimulus;GO:0009314 response to radiation;GO:0006355 regulation of DNA-templated transcription
AT5G11210	1	—	0.21	0.24	0.41	0.3	0.33	0.09	1.76	1.89	1.61	4.18	4.02	3.85	GLR2.5	glutamate receptor 2.5	GO:0071230 cellular response to amino acid stimulus;GO:0007186 G protein-coupled receptor signaling pathway;GO:0043200 response to amino acid
AT5G11440	1	—	5.41	5.49	5.73	6.61	6.35	5.51	9.82	12.74	10.47	12.85	13.47	12.68	CID5	CTC-interacting domain 5	GO:0008150 biological_process
AT5G11920	1	—	5.59	7.59	4.86	4.87	4.83	3.32	7.71	7.97	8.27	18.09	18.35	17.06	cwINV6	6-&1-fructan exohydrolase	GO:0005975 carbohydrate metabolic process;GO:0044238 primary metabolic process;GO:0008152 metabolic process
AT5G12010	1	—	19.56	17.84	19.06	14.51	15.64	17.45	22.9	22.46	20.85	29.75	31.93	31.67	AT5G12010	nuclease
AT5G12330	1	—	9.19	9.49	10.5	8.29	10.28	8.79	13.32	10.45	11.26	36.94	36.07	33.83	LRP1	Lateral root primordium (LRP) protein-like protein	GO:0048653 anther development;GO:0048443 stamen development;GO:0048466 androecium development
AT5G13220	1	—	2.93	1.69	1.98	2.98	3.31	1.93	2.08	2.57	2.23	44.39	45.81	42.87	JAZ10	jasmonate-zim-domain protein 10	GO:0010112 regulation of systemic acquired resistance;GO:2000022 regulation of jasmonic acid mediated signaling pathway;GO:0009753 response to jasmonic acid
AT5G13330	1	—	6.95	10.15	8.49	4.96	6.12	5.24	9.1	8.41	8.18	54.53	57.04	54	Rap2.6L	uncharacterized protein	GO:0071497 cellular response to freezing;GO:0050826 response to freezing;GO:0070417 cellular response to cold
AT5G13370	1	—	1.77	2.42	2.18	2.52	2.72	2.87	0.71	0.28	1.1	6.79	6.88	5.61	AT5G13370	Auxin-responsive GH3 family protein	GO:0010249 auxin conjugate metabolic process;GO:0009850 auxin metabolic process;GO:0042445 hormone metabolic process
AT5G13400	1	—	1.49	1.21	1.5	1.39	1.07	1.25	1.39	0.99	1.96	2.84	1.93	2.68	AT5G13400	Major facilitator superfamily protein	GO:0006857 oligopeptide transport;GO:0015833 peptide transport;GO:0042886 amide transport
AT5G13750	1	—	32.46	30.88	35.33	29.66	30.94	31.02	44.56	41.71	43.34	70.07	68.62	64.6	ZIFL1	zinc induced facilitator-like 1	GO:0010540 basipetal auxin transport;GO:0090333 regulation of stomatal closure;GO:0009926 auxin polar transport
AT5G13820	1	—	14.65	17.52	16.31	14.68	16.58	15.77	58.93	57.59	61.03	69.95	69.43	62.21	TBP1	telomeric DNA binding protein 1	GO:0000723 telomere maintenance;GO:0032200 telomere organization;GO:0051276 chromosome organization
AT5G13910	1	—	31.89	27.88	18.78	11.88	24.28	24.28	48.87	55.17	53.47	76	73.62	70.56	LEP	Integrase-type DNA-binding superfamily protein	GO:0010030 positive regulation of seed germination;GO:0048582 positive regulation of post-embryonic development;GO:0010029 regulation of seed germination
AT5G14130	1	—	14.75	14.2	14.38	17.46	15.38	16.31	37.22	35.24	34.08	47.11	46.11	45.6	AT5G14130	Peroxidase superfamily protein	GO:0006979 response to oxidative stress;GO:0006950 response to stress;GO:0050896 response to stimulus
AT5G14180	1	—	9.73	8.99	10.53	5.06	4.85	5.29	3.08	3.33	3.58	17.94	14.77	17.75	MPL1	Myzus persicae-induced lipase 1	GO:0002213 defense response to insect;GO:0098542 defense response to other organism;GO:0006629 lipid metabolic process
AT5G14200	1	—	162.69	162.45	158.75	135.41	143.05	133.34	515.58	493.98	497.64	683.38	647.48	649.36	IMD1	isopropylmalate dehydrogenase 1	GO:0009098 L-leucine biosynthetic process;GO:0009079 pyruvate family amino acid biosynthetic process;GO:0006551 L-leucine metabolic process
AT5G14650	1	—	3.7	3.68	3.09	3.4	3.65	2.9	4.53	5.33	5.11	7.94	8.19	6.79	AT5G14650	Pectin lyase-like superfamily protein	GO:0009827 plant-type cell wall modification;GO:0009664 plant-type cell wall organization;GO:0042545 cell wall modification
AT5G15890	1	—	9.06	8.15	8.3	6.99	6.28	8.53	15.28	15.36	14.9	15.48	16.6	14.52	TBL21	TRICHOME BIREFRINGENCE-LIKE 21	GO:0008150 biological_process
AT5G15960	1	—	13.09	9.28	12.71	26.67	20.91	21.38	19.46	24.21	24.39	44.66	38.38	56.43	KIN1	stress-responsive protein (KIN1) / stress-induced protein (KIN1)	GO:0010017 red or far-red light signaling pathway;GO:0071489 cellular response to red or far red light;GO:0009631 cold acclimation
AT5G16740	1	—	0	0	0	0	0	0.06	0.21	0.08	0	1.54	2.05	1.22	AT5G16740	Transmembrane amino acid transporter family protein
AT5G17040	1	—	0.39	0.21	0.28	0.68	0.52	1.2	1.3	1.08	1.19	2.8	2.6	3.45	AT5G17040	UDP-Glycosyltransferase superfamily protein
AT5G17390	1	—	8.06	7.05	8.45	7.65	8.39	7.74	13.82	14	14.27	15.02	18.53	16.17	AT5G17390	Adenine nucleotide alpha hydrolases-like superfamily protein	GO:0008150 biological_process
AT5G17590	1	—	2.78	1.4	2.47	2.36	3.83	3.06	5.6	5.43	6.05	5.58	4.63	4.66	AT5G17590	Putative membrane lipoprotein	GO:0008150 biological_process
AT5G17650	1	—	18.26	18.98	20.39	23.2	23.05	21.24	34.29	34.72	32.42	55.08	49.1	50.06	AT5G17650	glycine/proline-rich protein
AT5G17700	1	—	1.34	1.45	1.25	1.82	1.65	2.4	2.61	2.37	2.84	5.81	5.57	5.8	AT5G17700	MATE efflux family protein	GO:0046618 xenobiotic export from cell;GO:1990961 xenobiotic detoxification by transmembrane export across the plasma membrane;GO:0042908 xenobiotic transport
AT5G17760	1	—	9.9	7.78	10.59	9.11	8.01	9.17	19.74	19.09	18.18	38.8	39.2	34.78	AT5G17760	P-loop containing nucleoside triphosphate hydrolases superfamily protein
AT5G17780	1	—	0.71	0.56	0.43	0.88	0.85	0.77	0.77	0.72	0.77	2.39	1.98	2.66	AT5G17780	alpha/beta-Hydrolases superfamily protein	GO:0010224 response to UV-B;GO:0009411 response to UV;GO:0009416 response to light stimulus
AT5G17850	1	—	0.47	4.7	2.78	6.24	3.36	4.9	7.29	7.59	7.1	2.74	8.93	10.07	AT5G17850	Sodium/calcium exchanger family protein	GO:0006816 calcium ion transport;GO:0030001 metal ion transport;GO:0006812 monoatomic cation transport
AT5G17860	1	—	0.04	0	0.09	0.14	0.16	0.13	4.09	4.27	3.85	11.75	11.14	9.64	CAX7	calcium exchanger 7	GO:0010150 leaf senescence;GO:0090693 plant organ senescence;GO:0048366 leaf development
AT5G17990	1	—	23.72	23.09	24.9	27.59	25.75	26.5	33.42	34.71	33.54	59.06	62.25	61.11	TRP1	tryptophan biosynthesis 1	GO:0000162 tryptophan biosynthetic process;GO:0046219 indolalkylamine biosynthetic process;GO:0006586 indolalkylamine metabolic process
AT5G18270	1	—	12.77	15.73	13.58	12.42	15.11	15.07	36.41	37.18	36.77	45.78	46.52	43.19	ANAC087	NAC domain containing protein 87	GO:0006355 regulation of DNA-templated transcription;GO:2001141 regulation of RNA biosynthetic process;GO:0051252 regulation of RNA metabolic process
AT5G18350	1	—	0.3	0.12	0.2	0.19	0.12	0.19	1.27	0.85	0.79	1.11	0.9	1.17	AT5G18350	Disease resistance protein (TIR-NBS-LRR class) family	GO:0006952 defense response;GO:0007165 signal transduction;GO:0023052 signaling
AT5G18470	1	—	4.09	3.72	3.7	3.34	3.84	4.55	3.41	3.75	3.51	16.61	15.11	16	AT5G18470	Curculin-like (mannose-binding) lectin family protein
AT5G18550	1	—	12.61	14.29	13.83	11.86	15.09	12.75	31.39	32.32	31.24	40.75	44.7	39.86	AT5G18550	Zinc finger C-x8-C-x5-C-x3-H type family protein
AT5G18690	1	—	37.69	38.27	36.84	36.21	37.56	40.76	82.95	82.07	80.04	90.34	90.09	83.95	AGP25	arabinogalactan protein 25
AT5G19110	1	—	26.44	30.26	28.07	28.89	29.41	26.79	25.21	24.9	26.35	175.06	170.4	171.86	AT5G19110	Eukaryotic aspartyl protease family protein
AT5G19140	1	—	50.99	56.34	54.66	79.67	81.28	77.89	107.87	115.26	114.71	107.31	108.77	103.37	AILP1	aluminum induced protein with YGL and LRDR motifs
AT5G19420	1	—	10.9	12.84	10.74	10.22	11.11	10.5	21.38	18.71	19.74	21.08	21.24	21.22	AT5G19420	Regulator of chromosome condensation (RCC1) family with FYVE zinc finger domain-containing protein	GO:0010374 stomatal complex development;GO:0090558 plant epidermis development;GO:0009888 tissue development
AT5G19440	1	—	102.64	108.29	102.14	101.58	101.78	101.26	153.64	151.1	152.96	262.91	269.63	251.37	AT5G19440	NAD(P)-binding Rossmann-fold superfamily protein
AT5G19800	1	—	26.92	30.54	33.29	40.35	35.55	37.92	92.21	97.11	89.82	84.6	102.36	79.65	AT5G19800	hydroxyproline-rich glycoprotein family protein	GO:0008150 biological_process
AT5G19890	1	—	3.76	4.07	3.49	2.59	2.5	3.21	3.39	2.38	3.39	38.61	39.32	37.56	AT5G19890	Peroxidase superfamily protein	GO:0006979 response to oxidative stress;GO:0006950 response to stress;GO:0050896 response to stimulus
AT5G20230	1	—	0.27	0.67	0.4	1.52	1.34	1.23	0.51	1.39	1.22	59.76	59.29	58.87	BCB	blue-copper-binding protein	GO:0015690 aluminum cation transport;GO:1901141 regulation of lignin biosynthetic process;GO:1900376 regulation of secondary metabolite biosynthetic process
AT5G20860	1	—	1.78	2.03	2.01	2.34	3.06	3.33	7.95	8.54	7.53	9.09	8.41	7.25	AT5G20860	Plant invertase/pectin methylesterase inhibitor superfamily	GO:0045490 pectin catabolic process;GO:0000272 polysaccharide catabolic process;GO:0045488 pectin metabolic process
AT5G21100	1	—	1.24	0.88	1.47	1.63	2.28	1.44	2.17	2.69	2.33	2.67	3.03	2.39	AT5G21100	Plant L-ascorbate oxidase	GO:0019854 L-ascorbic acid catabolic process;GO:1901335 lactone catabolic process;GO:0009111 vitamin catabolic process
AT5G21130	1	—	0.96	0.7	1.2	1.95	1.74	3.02	2.9	4.53	2.87	4.18	4.28	3.91	AT5G21130	Late embryogenesis abundant (LEA) hydroxyproline-rich glycoprotein family
AT5G22090	1	—	78.8	83.2	79.94	109.92	115.11	116.66	160.26	154.79	153.31	178.85	180.72	171.62	AT5G22090	FAF-like protein (DUF3049)	GO:0042326 negative regulation of phosphorylation;GO:0010563 negative regulation of phosphorus metabolic process;GO:0045936 negative regulation of phosphate metabolic process
AT5G22300	1	—	0	0	0	0	0	0.22	0	0	0	2.12	2.08	1.79	NIT4	nitrilase 4	GO:0051410 detoxification of nitrogen compound;GO:0019499 cyanide metabolic process;GO:1901698 response to nitrogen compound
AT5G22410	1	—	17.39	15.1	15.46	28.12	27.63	26.12	34.02	33	32.29	62.83	66.14	58.76	RHS18	root hair specific 18	GO:0006979 response to oxidative stress;GO:0006950 response to stress;GO:0050896 response to stimulus
AT5G22500	1	—	16.29	17.53	16.93	20.88	24.29	21.33	35.56	33.58	32.75	84.79	85.08	80.01	FAR1	fatty acid reductase 1	GO:0010345 suberin biosynthetic process;GO:0009699 phenylpropanoid biosynthetic process;GO:0044550 secondary metabolite biosynthetic process
AT5G22570	1	—	0	0	0	0	0.23	0	0.14	0	0.15	2.84	2.19	3.35	WRKY38	WRKY DNA-binding protein 38	GO:0009863 salicylic acid mediated signaling pathway;GO:0071446 cellular response to salicylic acid stimulus;GO:0071407 cellular response to organic cyclic compound
AT5G22630	1	—	102.83	115.36	102.28	108.76	112	105.81	235.38	224.24	228.41	242.07	239.66	221.24	ADT5	arogenate dehydratase 5	GO:0009094 L-phenylalanine biosynthetic process;GO:0009095 aromatic amino acid family biosynthetic process, prephenate pathway;GO:1902223 erythrose 4-phosphate/phosphoenolpyruvate family amino acid biosynthetic process
AT5G23010	1	—	37.05	41.75	39.63	52.14	57.05	56.22	279.07	268.76	264.54	324.52	303.13	300.69	MAM1	methylthioalkylmalate synthase 1	GO:0009625 response to insect;GO:0016144 S-glycoside biosynthetic process;GO:0019761 glucosinolate biosynthetic process
AT5G23020	1	—	188.71	194.88	195.19	201.76	208.25	203.79	706.95	684.51	693.49	886.07	864.01	824.97	IMS2	2-isopropylmalate synthase 2	GO:0009098 L-leucine biosynthetic process;GO:0009079 pyruvate family amino acid biosynthetic process;GO:0006551 L-leucine metabolic process
AT5G23530	1	—	34.7	39.17	40.95	41.44	41.35	39.57	82.26	81.69	86.53	89.34	91.17	82.22	CXE18	carboxyesterase 18	GO:0009860 pollen tube growth;GO:0009932 cell tip growth;GO:0048588 developmental cell growth
AT5G23820	1	—	316.32	342.55	318.59	345.9	363.52	350.06	291.49	297.89	288.77	734.02	715.27	639.3	AT5G23820	MD-2-related lipid recognition domain-containing protein	GO:0006952 defense response;GO:0006950 response to stress;GO:0050896 response to stimulus
AT5G23850	1	—	5.95	6.11	6.14	5.38	6.76	5.77	10.08	9.21	9.96	11.38	13.1	10.58	AT5G23850	O-glucosyltransferase rumi-like protein (DUF821)
AT5G23980	1	—	33.36	34.81	32.65	26.7	28.87	25.71	13.47	11.84	12.78	48.69	53.37	48.98	FRO4	ferric reduction oxidase 4
AT5G24140	1	—	21.18	20.15	19.95	22.11	24.32	19.62	27.3	27.83	30.29	50.7	50.61	47.14	SQP2	squalene monooxygenase 2	GO:0016126 sterol biosynthetic process;GO:0016125 sterol metabolic process;GO:0006694 steroid biosynthetic process
AT5G24280	1	—	1.73	1.89	1.57	1.32	1.55	2.09	3.32	3.19	3.42	4.09	4.35	3.93	GMI1	gamma-irradiation and mitomycin c induced 1	GO:0000724 double-strand break repair via homologous recombination;GO:0000725 recombinational repair;GO:0006302 double-strand break repair
AT5G24600	1	—	0.6	0.52	0.43	0.7	0.3	0.56	14.75	13.8	14	15.62	16.13	14.64	AT5G24600	TRP-like ion channel protein (Protein of unknown function, DUF599)
AT5G24860	1	—	0.24	0.47	0.45	0.37	0.46	0.12	0.34	1.26	0.82	4.94	5.61	4.54	FPF1	flowering promoting factor 1	GO:0009911 positive regulation of flower development;GO:2000243 positive regulation of reproductive process;GO:0048582 positive regulation of post-embryonic development
AT5G25190	1	—	1.75	1.7	1.02	1.43	0.91	1.08	1.55	2.43	3.11	7.11	5.97	8.55	ESE3	Integrase-type DNA-binding superfamily protein	GO:0009873 ethylene-activated signaling pathway;GO:0071369 cellular response to ethylene stimulus;GO:0000160 phosphorelay signal transduction system
AT5G25250	1	—	2.34	1.82	3.52	1.56	1.92	1.46	7.19	8.52	7.97	9.3	8.19	9.8	FLOT1	SPFH/Band 7/PHB domain-containing membrane-associated protein family	GO:0010324 membrane invagination;GO:0006897 endocytosis;GO:0098657 import into cell
AT5G25440	1	—	5.65	6.1	6.34	5.53	6	6.39	6.69	6.46	5.79	12.15	16.12	15.91	AT5G25440	Protein kinase superfamily protein	GO:1900426 positive regulation of defense response to bacterium;GO:0002757 immune response-activating signaling pathway;GO:0002764 immune response-regulating signaling pathway
AT5G25460	1	—	63.44	61.19	70.17	72.12	74	72.82	123.18	113.38	124.77	188.08	185.91	203.2	DGR2	transmembrane protein, putative (Protein of unknown function, DUF642)	GO:0010015 root morphogenesis;GO:1905392 plant organ morphogenesis;GO:0048364 root development
AT5G25930	1	—	10.99	12.98	11.04	10.03	10.22	9.96	17.61	17.7	16.96	22.59	24.23	23	AT5G25930	kinase family with leucine-rich repeat domain-containing protein
AT5G26260	1	—	896.69	916.75	901.29	942.67	957	947.58	1122.01	1117.79	1117.62	2216.4	2221.38	2135	AT5G26260	TRAF-like family protein
AT5G26340	1	—	4.49	5.52	5.87	7.96	7.72	7.57	8.71	8.72	8.53	49.05	45.86	44.93	MSS1	Major facilitator superfamily protein	GO:0015749 monosaccharide transmembrane transport;GO:0034219 carbohydrate transmembrane transport;GO:0008643 carbohydrate transport
AT5G26690	1	—	1.41	0.5	1.33	1.13	0.7	0.49	2.87	1.9	4.05	3.41	4.17	3.39	AT5G26690	Heavy metal transport/detoxification superfamily protein
AT5G26920	1	—	0.7	0.9	1.15	0.38	0.56	0.45	12.26	11.23	13.91	12.45	13.12	12.69	CBP60G	Cam-binding protein 60-like G	GO:0080142 regulation of salicylic acid biosynthetic process;GO:0009697 salicylic acid biosynthetic process;GO:0071219 cellular response to molecule of bacterial origin
AT5G27600	1	—	25.67	26.24	26.33	23.06	24.48	22.58	41.74	39.4	38.8	47.47	52.04	47.46	LACS7	long-chain acyl-CoA synthetase 7	GO:0010193 response to ozone;GO:0001676 long-chain fatty acid metabolic process;GO:0000302 response to reactive oxygen species
AT5G28510	1	—	1.06	1.03	0.74	0.84	1.19	1.01	1.46	1.28	1.4	12.29	12.42	11.79	BGLU24	beta glucosidase 24	GO:0005975 carbohydrate metabolic process;GO:0044238 primary metabolic process;GO:0008152 metabolic process
AT5G28646	1	—	2.79	1.91	2.77	3.49	3.72	2.76	2.88	1.78	1.85	7.85	7.16	6.12	WVD2	TPX2 (targeting protein for Xklp2) protein family	GO:0001578 microtubule bundle formation;GO:0007163 establishment or maintenance of cell polarity;GO:0010091 trichome branching
AT5G33290	1	—	10.42	13.38	12.78	13.14	11.38	12.98	23.69	19.43	20.48	28.73	31.24	30.54	XGD1	xylogalacturonan deficient 1	GO:0010398 xylogalacturonan metabolic process;GO:0045489 pectin biosynthetic process;GO:0006486 protein glycosylation
AT5G35735	1	—	35.83	35.26	35.58	36.47	34.08	36.58	32.24	31.37	33.67	99.79	92.67	98.59	AT5G35735	Auxin-responsive family protein	GO:0080022 primary root development;GO:0071456 cellular response to hypoxia;GO:0036294 cellular response to decreased oxygen levels
AT5G35770	1	—	1.12	1.31	1.67	1.08	1.41	1.11	1.38	1.36	1.29	3.64	3	3.31	SAP	Transducin/WD40 repeat-like superfamily protein	GO:0046622 positive regulation of organ growth;GO:0009554 megasporogenesis;GO:0048639 positive regulation of developmental growth
AT5G35940	1	—	92.95	92.72	88.13	72.04	72.96	69.09	50.39	54.24	55.3	178.12	177.43	177.53	AT5G35940	Mannose-binding lectin superfamily protein
AT5G36110	1	—	2.5	2.74	1.93	2.49	2.87	2.63	9.17	8.7	7.05	9.61	10.59	10.23	CYP716A1	cytochrome P450, family 716, subfamily A, polypeptide 1	GO:0006722 triterpenoid metabolic process;GO:0006721 terpenoid metabolic process;GO:0006720 isoprenoid metabolic process
AT5G36220	1	—	6	6.61	5.91	4.28	3.9	3.63	0.88	1.15	1.14	10.26	11.08	10.75	CYP81D1	cytochrome p450 81d1
AT5G36925	1	—	0	0	0.2	0.3	0	0	0	0.18	0.12	4.62	5.72	4.67	AT5G36925	uncharacterized protein	GO:0042542 response to hydrogen peroxide;GO:0000302 response to reactive oxygen species;GO:0009751 response to salicylic acid
AT5G37770	1	—	22.42	23.3	22.63	19.61	19.35	22.26	34.64	37.36	36.32	45.06	47.07	47	TCH2	EF hand calcium-binding protein family	GO:0080164 regulation of nitric oxide metabolic process;GO:0048574 long-day photoperiodism, flowering;GO:0009612 response to mechanical stimulus
AT5G38200	1	—	7.06	9.01	8.92	8.69	7.04	8.79	11.69	12.95	10	36.05	41.33	35.45	AT5G38200	Class I glutamine amidotransferase-like superfamily protein
AT5G38700	1	—	1.99	2.23	2.3	2.18	2.08	2.41	2.21	2.66	2.48	6.99	6.29	5.46	AT5G38700	cotton fiber protein
AT5G38710	1	—	15.29	15.47	16.33	19.74	20.07	22.1	28.04	25.15	24.16	40.73	40.98	40.74	AT5G38710	Methylenetetrahydrofolate reductase family protein	GO:0006562 proline catabolic process;GO:0010133 proline catabolic process to glutamate;GO:0009065 glutamine family amino acid catabolic process
AT5G38900	1	—	1.73	2.14	2.41	1.31	1.31	2.16	4.3	4.23	5.18	9.71	11.4	10.57	AT5G38900	Thioredoxin superfamily protein	GO:0050832 defense response to fungus;GO:0009620 response to fungus;GO:0098542 defense response to other organism
AT5G38910	1	—	0	0	0	0	0	0	8.45	11.23	8.38	15.05	13.97	10.87	AT5G38910	RmlC-like cupins superfamily protein	GO:0008150 biological_process
AT5G38940	1	—	8.3	9.39	7.35	5.66	6.92	6.21	14.64	16.69	14.04	20.57	19.93	20.97	AT5G38940	RmlC-like cupins superfamily protein	GO:0008150 biological_process
AT5G39050	1	—	0.88	0.8	0.29	0.98	1.1	0.83	1.18	1.3	1.48	6.42	6.05	5.91	PMAT1	HXXXD-type acyl-transferase family protein
AT5G39110	1	—	0.46	0	0.11	0.22	0.28	0.43	1.76	1.34	1.77	4.53	3.84	4.62	AT5G39110	RmlC-like cupins superfamily protein
AT5G39120	1	—	0	0	0.24	0.52	0.12	0	3.24	3.9	3.8	7.59	10.34	8.47	AT5G39120	RmlC-like cupins superfamily protein
AT5G39130	1	—	1.04	1.24	1.44	1	1.2	0.78	2.2	1.53	2.46	4.02	3.91	4.21	AT5G39130	RmlC-like cupins superfamily protein
AT5G39160	1	—	2.89	1.36	2.31	2.76	0.71	0.22	5.26	4.87	4.55	8.37	6.1	6.08	AT5G39160	RmlC-like cupins superfamily protein	GO:0008150 biological_process
AT5G39190	1	—	4.81	6.51	6.36	3.84	4.45	4.76	9.77	8.68	9.52	16.92	14.85	17.56	GER2	germin-like protein 2	GO:0008150 biological_process
AT5G39580	1	—	1.91	2.76	2.9	3.51	3.25	3.16	2.18	1.51	1.67	72.68	72.57	72.02	AT5G39580	Peroxidase superfamily protein	GO:0050832 defense response to fungus;GO:0009620 response to fungus;GO:0006979 response to oxidative stress
AT5G39610	1	—	8.41	7.4	7.36	8.23	8.61	7.71	4.02	4.46	3.36	15.84	16.1	19.58	NAC6	NAC domain containing protein 6	GO:0090398 cellular senescence;GO:0090400 stress-induced premature senescence;GO:1904248 regulation of age-related resistance
AT5G39760	1	—	7.12	5.75	6.06	7.28	9.11	7.29	18.12	19.12	17.14	18.9	20.52	19.26	HB23	homeobox protein 23	GO:0001173 DNA-templated transcriptional start site selection;GO:0006352 DNA-templated transcription initiation;GO:0009637 response to blue light
AT5G40000	1	—	0	0.06	0	0	0	0.05	0.05	0.02	0.18	4.44	4.32	4.07	AT5G40000	P-loop containing nucleoside triphosphate hydrolases superfamily protein	GO:0008150 biological_process
AT5G40010	1	—	1.09	1.01	1.47	0.93	0.43	0.51	0.68	0.65	1.1	4.57	6.54	4.72	AATP1	AAA-ATPase 1	GO:0010431 seed maturation;GO:0048609 multicellular organismal reproductive process;GO:0021700 developmental maturation
AT5G40210	1	—	3.3	3.37	2.97	3.46	3.18	2.58	3.94	4.45	3.99	7.71	6.54	6.29	UMAMIT42	nodulin MtN21 /EamA-like transporter family protein
AT5G40230	1	—	10.69	10.86	9.48	10.31	10.97	11.03	18.69	17.8	18.09	22.09	21.88	19.81	UMAMIT37	nodulin MtN21 /EamA-like transporter family protein
AT5G40860	1	—	5.36	4.65	5.18	6.27	5.88	5.48	14.74	11.99	13.55	13.23	16.79	16.12	AT5G40860	uncharacterized protein
AT5G41380	1	—	1.56	2.19	2.17	0.77	1	1.36	3.65	4.12	3.68	4.45	5.79	3.93	AT5G41380	CCT motif family protein	GO:0009909 regulation of flower development;GO:0048831 regulation of shoot system development;GO:2000241 regulation of reproductive process
AT5G41460	1	—	4.12	3.79	2.4	5.03	5.59	3.98	9.54	9.37	8.03	8.25	9.16	9.48	AT5G41460	transferring glycosyl group transferase (DUF604)
AT5G41550	1	—	1.41	1.55	1.25	0.67	1.6	1.55	1.29	1.76	1.59	2.88	2.62	2.31	AT5G41550	Disease resistance protein (TIR-NBS-LRR class) family	GO:0007165 signal transduction;GO:0023052 signaling;GO:0007154 cell communication
AT5G41730	1	—	0.84	0.95	1.26	1.45	0.89	1.28	2.54	2.95	2.34	3.49	2.92	3.3	AT5G41730	Protein kinase family protein	GO:0006468 protein phosphorylation;GO:0016310 phosphorylation;GO:0098542 defense response to other organism
AT5G41750	1	—	0.75	1.18	1.15	0.69	0.6	0.68	4.88	4.76	4.72	7.67	6.6	6.15	AT5G41750	Disease resistance protein (TIR-NBS-LRR class) family	GO:0007165 signal transduction;GO:0023052 signaling;GO:0007154 cell communication
AT5G42050	1	—	137.16	157.78	142.9	131.6	135.02	132.18	296.6	298.98	295.36	387.76	391.22	363.01	AT5G42050	DCD (Development and Cell Death) domain protein	GO:1904350 regulation of protein catabolic process in the vacuole;GO:0042176 regulation of protein catabolic process;GO:1902074 response to salt
AT5G42380	1	—	1.02	0.88	1	0.41	0.54	0.2	2.8	3.24	3.34	3.83	3.16	3.25	CML37	calmodulin like 37	GO:0010193 response to ozone;GO:0000302 response to reactive oxygen species;GO:0071456 cellular response to hypoxia
AT5G42650	1	—	26.68	28.02	25.33	22.42	19.92	19.93	24.1	23.94	22.4	45.35	42.73	40.24	AOS	allene oxide synthase	GO:0019369 arachidonate metabolic process;GO:0019373 epoxygenase P450 pathway;GO:0006690 icosanoid metabolic process
AT5G42830	1	—	8.99	8.01	7.76	6.87	7.54	7.45	12.67	13.92	11.52	17.34	18.67	15.51	AT5G42830	HXXXD-type acyl-transferase family protein
AT5G43175	1	—	0	0.29	0	0.25	0.5	1.09	0.58	0.66	0.3	2.26	2.01	2.29	AT5G43175	basic helix-loop-helix (bHLH) DNA-binding superfamily protein	GO:0006355 regulation of DNA-templated transcription;GO:2001141 regulation of RNA biosynthetic process;GO:0051252 regulation of RNA metabolic process
AT5G43380	1	—	3.92	5.79	5.57	6.02	4.41	5.16	7.43	7.98	6.82	14.38	13.54	14.3	TOPP6	type one serine/threonine protein phosphatase 6	GO:0006470 protein dephosphorylation;GO:0016311 dephosphorylation;GO:0006796 phosphate-containing compound metabolic process
AT5G43590	1	—	0.5	1.35	0.62	1.15	1.15	1.14	2.83	3.25	2.64	6	4.36	4.59	AT5G43590	Acyl transferase/acyl hydrolase/lysophospholipase superfamily protein
AT5G43690	1	—	4.85	4.5	4.57	4.54	4.84	5.73	11.48	13.07	13.47	20.66	17.56	19.72	AT5G43690	P-loop containing nucleoside triphosphate hydrolases superfamily protein
AT5G43870	1	—	2.82	2.52	2.68	2.35	2.85	2.09	3.25	2.69	3.01	10.21	8.57	8.89	AT5G43870	auxin canalization protein (DUF828)	GO:0006892 post-Golgi vesicle-mediated transport;GO:0048193 Golgi vesicle transport;GO:0016192 vesicle-mediated transport
AT5G44050	1	—	3.75	2.99	3.45	3.92	3.64	3.89	4.51	4.18	3.83	7.46	8.06	7.96	AT5G44050	MATE efflux family protein	GO:0046618 xenobiotic export from cell;GO:1990961 xenobiotic detoxification by transmembrane export across the plasma membrane;GO:0042908 xenobiotic transport
AT5G44400	1	—	7.95	8.02	8.66	12.59	13.93	10.63	24.61	24.72	23.61	22.99	39.56	39.07	AT5G44400	FAD-binding Berberine family protein
AT5G44578	1	—	2.73	1.92	3.71	4.01	2.59	2	4.76	3.74	4.75	4.77	7.98	8.7	AT5G44578	uncharacterized protein	GO:0008150 biological_process
AT5G44820	1	—	5.39	6.19	3.87	6.67	6.31	6.05	19.99	20.17	21.72	22.56	26.93	23.79	AT5G44820	Nucleotide-diphospho-sugar transferase family protein
AT5G44990	1	—	0	0	0	0	0	0.11	0.25	0.26	0.24	1.77	1.77	1.98	AT5G44990	Glutathione S-transferase family protein
AT5G45110	1	—	14.16	14.41	13.66	10.28	12.13	10.1	13.68	13.48	14.09	21.12	23.45	21.24	NPR3	NPR1-like protein 3	GO:0009862 systemic acquired resistance, salicylic acid mediated signaling pathway;GO:0010112 regulation of systemic acquired resistance;GO:2000022 regulation of jasmonic acid mediated signaling pathway
AT5G45280	1	—	68	71.5	70.89	68.28	74.05	66.52	81.69	84.69	79.64	193.75	196.13	188.51	AT5G45280	Pectinacetylesterase family protein
AT5G45350	1	—	6.53	51.23	14.48	37.05	45.95	31.51	102.11	105.32	81.89	86.67	109.77	91.41	AT5G45350	proline-rich family protein
AT5G45580	1	—	8.92	10.37	9.84	10.45	9.16	9.97	18.12	16.34	16.95	22.26	19.54	21.06	AT5G45580	Homeodomain-like superfamily protein	GO:2000762 regulation of phenylpropanoid metabolic process;GO:0043455 regulation of secondary metabolic process;GO:0006355 regulation of DNA-templated transcription
AT5G45670	1	—	9.12	9.64	10.02	6.7	7.42	6.69	9.16	10.23	9.72	15.88	15.16	14.83	AT5G45670	GDSL-like Lipase/Acylhydrolase superfamily protein
AT5G45990	1	—	0.2	0.19	0.2	0.25	0.18	0.18	0.36	0.29	0.42	0.8	1.05	0.92	AT5G45990	crooked neck protein, putative / cell cycle protein	GO:0000398 mRNA splicing, via spliceosome;GO:0000375 RNA splicing, via transesterification reactions;GO:0000377 RNA splicing, via transesterification reactions with bulged adenosine as nucleophile
AT5G46050	1	—	6.09	5.97	5.59	5.51	6.16	5.02	5.83	5.13	5.02	14.99	16.18	16.04	PTR3	peptide transporter 3	GO:0043201 response to L-leucine;GO:0080052 response to histidine;GO:0080053 response to phenylalanine
AT5G46590	1	—	1.01	2.09	1.51	1.5	1.94	1.56	1.54	2.2	1.1	4.21	5.34	5.93	NAC096	NAC domain containing protein 96	GO:0009789 positive regulation of abscisic acid-activated signaling pathway;GO:0009967 positive regulation of signal transduction;GO:0010647 positive regulation of cell communication
AT5G46730	1	—	7.81	5.97	8.11	8.46	9.24	9.61	17.16	18.16	17.75	16.02	16.7	22.74	AT5G46730	glycine-rich protein
AT5G47220	1	—	1.35	2.06	0.82	0.97	1.6	1.58	3.7	2.96	3.08	13.07	13.04	11.15	ERF2	ethylene responsive element binding factor 2	GO:0009864 induced systemic resistance, jasmonic acid mediated signaling pathway;GO:0002252 immune effector process;GO:0009682 induced systemic resistance
AT5G47590	1	—	0.17	0.08	0.15	0.16	0.08	0	2.15	2.51	2.04	2.58	2.95	2.8	AT5G47590	Heat shock protein HSP20/alpha crystallin family
AT5G47910	1	—	28.78	33.96	30.11	25.1	30.11	25.97	55.61	51.44	54.31	79.77	79.14	71.62	RBOHD	respiratory burst oxidase homologue D	GO:0007231 osmosensory signaling pathway;GO:0033500 carbohydrate homeostasis;GO:0043069 negative regulation of programmed cell death
AT5G47920	1	—	4.98	5.53	5.89	5.79	5.62	6.01	9.27	9.86	8.61	15.25	15.83	17.13	AT5G47920	transcription elongation factor
AT5G48070	1	—	16.61	17.79	21.59	26.93	23.42	24.36	21.79	22.6	22.25	48.46	50.08	50.01	XTH20	xyloglucan endotransglucosylase/hydrolase 20	GO:0010411 xyloglucan metabolic process;GO:0071365 cellular response to auxin stimulus;GO:0010410 hemicellulose metabolic process
AT5G48100	1	—	1.9	2.34	2.24	1.98	2.21	1.73	1.13	1.39	1.23	4.32	4.24	3.21	TT10	Laccase/Diphenol oxidase family protein	GO:0010023 proanthocyanidin biosynthetic process;GO:0046189 phenol-containing compound biosynthetic process;GO:0046688 response to copper ion
AT5G48175	1	—	2.35	2.87	2.94	3.23	4.13	4.17	15.24	17.89	16.2	23.33	26	24.39	AT5G48175	uncharacterized protein
AT5G48400	1	—	0.49	0.71	0.4	0.36	0.35	0.42	6.79	5.03	5.68	5.54	5.77	5.87	ATGLR1.2	Glutamate receptor family protein	GO:0071230 cellular response to amino acid stimulus;GO:0043200 response to amino acid;GO:0006874 intracellular calcium ion homeostasis
AT5G48410	1	—	1.83	1.84	1.52	0.81	0.73	1.17	3.86	4.03	3.45	4.5	5.08	4.89	GLR1.3	glutamate receptor 1.3	GO:0071230 cellular response to amino acid stimulus;GO:0043200 response to amino acid;GO:0006874 intracellular calcium ion homeostasis
AT5G49340	1	—	0.38	0.87	0.85	1.19	0.7	0.77	1.45	2.45	1.34	1.7	1.6	1.26	TBL4	TRICHOME BIREFRINGENCE-LIKE 4	GO:0008150 biological_process
AT5G49350	1	—	3.53	3.9	4.5	7.19	5.56	5.31	20.35	22.54	22.56	18.62	18.71	27.45	AT5G49350	Glycine-rich protein family
AT5G49520	1	—	3.22	3.61	3.95	3.45	3.83	4.01	2.95	3.33	3.55	12.66	13.98	11.81	WRKY48	WRKY DNA-binding protein 48	GO:0042742 defense response to bacterium;GO:0045893 positive regulation of DNA-templated transcription;GO:1902680 positive regulation of RNA biosynthetic process
AT5G49620	1	—	1.06	2.06	1.48	1.43	2.03	1.16	4.64	4.16	3.92	14.32	17.54	13.61	MYB78	myb domain protein 78	GO:1902074 response to salt;GO:0009737 response to abscisic acid;GO:0097305 response to alcohol
AT5G49630	1	—	13.73	15.63	15.21	11.97	11.25	10.78	28.42	31.04	26.82	56.72	59.14	56.18	AAP6	amino acid permease 6	GO:0015827 tryptophan transport;GO:0015810 aspartate transmembrane transport;GO:0015801 aromatic amino acid transport
AT5G49690	1	—	0.83	1.39	0.62	1.31	1.05	0.91	1.22	1.2	1.11	2.46	3.62	2.51	AT5G49690	UDP-Glycosyltransferase superfamily protein
AT5G49850	1	—	1.98	2.1	1.96	2.34	2.28	2.59	6.44	6.64	5.74	12.54	11.92	11.49	AT5G49850	Mannose-binding lectin superfamily protein
AT5G49870	1	—	3.88	3.67	2.94	2.7	2.95	2.45	12.93	11.01	13.96	14.01	14.72	14	AT5G49870	Mannose-binding lectin superfamily protein
AT5G49990	1	—	17.61	18.94	20.03	17.84	18.08	18.09	35.91	32.76	34.97	37.04	34.46	34.71	AT5G49990	Xanthine/uracil permease family protein	GO:0055085 transmembrane transport;GO:0006810 transport;GO:0051234 establishment of localization
AT5G50160	1	—	0.13	0.23	0.16	0.2	0.17	0.1	0.49	0.54	0.61	2.3	2.54	1.94	FRO8	ferric reduction oxidase 8
AT5G50260	1	—	0.42	0.76	0.76	1.49	1.54	1.15	2.59	2.17	2.25	14.17	12.26	11.91	CEP1	Cysteine proteinases superfamily protein	GO:0010623 programmed cell death involved in cell development;GO:0048658 anther wall tapetum development;GO:0009626 plant-type hypersensitive response
AT5G50570	1	—	1.83	1.52	1.89	1.83	2.76	2.1	3.66	3.25	2.92	5.88	6.96	6.28	SPL13A	Squamosa promoter-binding protein-like (SBP domain) transcription factor family protein	GO:0048653 anther development;GO:0048443 stamen development;GO:0048466 androecium development
AT5G50670	1	—	1.69	1.35	1.9	1.9	2.67	1.9	3.65	3.4	2.78	5.93	7.11	6.23	SPL13B	Squamosa promoter-binding protein-like (SBP domain) transcription factor family protein	GO:0048653 anther development;GO:0048443 stamen development;GO:0048466 androecium development
AT5G51060	1	—	25.6	26.5	26.08	22.61	22.14	22.15	43.45	40.25	45.12	45.4	44.88	42	RHD2	NADPH/respiratory burst oxidase protein D	GO:0033198 response to ATP;GO:0014074 response to purine-containing compound;GO:0046683 response to organophosphorus
AT5G51750	1	—	4.09	4.52	3.67	3.06	3.49	3.16	6.57	6.07	7.9	11.54	10.94	11.41	SBT1.3	subtilase 1.3
AT5G52390	1	—	0.7	0.99	0.66	0.92	0.53	0.42	0.44	0.85	0.58	4.01	4.06	2.56	AT5G52390	PAR1 protein
AT5G52450	1	—	6.87	7.64	7.42	6.86	6.75	6.64	16.68	15.79	16.8	18.15	17.95	16.52	AT5G52450	MATE efflux family protein	GO:0046618 xenobiotic export from cell;GO:1990961 xenobiotic detoxification by transmembrane export across the plasma membrane;GO:0042908 xenobiotic transport
AT5G52670	1	—	0	0	0.14	0	0	0	0	0	0	8.32	6.4	5.6	AT5G52670	Copper transport protein family	GO:0008150 biological_process
AT5G52750	1	—	1.14	0.91	0.69	1.78	1.11	1.45	2.77	3.3	2.75	7.83	4.54	5.56	AT5G52750	Heavy metal transport/detoxification superfamily protein
AT5G53420	1	—	15.02	13.89	13.07	16.56	11.57	13.01	27.22	28.01	27.25	40.25	40.76	38.44	AT5G53420	CCT motif family protein	GO:0090548 response to nitrate starvation;GO:0009909 regulation of flower development;GO:0048831 regulation of shoot system development
AT5G53750	1	—	2.94	4.63	4.55	3.79	3.42	2.89	6.88	7.89	6.65	8.89	7.98	7.57	AT5G53750	CBS domain-containing protein	GO:0009611 response to wounding;GO:0006950 response to stress;GO:0050896 response to stimulus
AT5G53820	1	—	0.67	0.8	0.7	0.77	0.48	1.39	14.38	13.5	13.87	17.62	19.89	20.15	AT5G53820	Late embryogenesis abundant protein (LEA) family protein
AT5G53830	1	—	6.36	6.71	5.68	5.71	6.08	5.84	16.38	15.65	13.06	21.26	21.18	21.17	AT5G53830	VQ motif-containing protein
AT5G53880	1	—	5.82	4.15	5.83	9.15	6.92	8.93	8.94	11.83	7.92	19.43	20.91	22.82	AT5G53880	uncharacterized protein	GO:0008150 biological_process
AT5G53990	1	—	6.99	6.07	5.13	5.88	6.52	6.25	6.4	7.21	5.7	24.1	23.69	22.92	AT5G53990	UDP-Glycosyltransferase superfamily protein
AT5G54160	1	—	400.32	397.15	405.51	378.83	395.02	390.69	634.64	616.48	620.03	802.42	793.2	779.82	OMT1	O-methyltransferase 1	GO:0042428 serotonin metabolic process;GO:0030187 melatonin biosynthetic process;GO:0030186 melatonin metabolic process
AT5G54390	1	—	56.04	49	52	46.55	43.07	42.34	57.59	61.04	59.29	88.4	88.53	91.57	HL	HAL2-like protein	GO:0046854 phosphatidylinositol phosphate biosynthetic process;GO:0006661 phosphatidylinositol biosynthetic process;GO:0046488 phosphatidylinositol metabolic process
AT5G54400	1	—	0.93	1.56	1.79	1.63	1.2	1.92	1.56	1.64	1.11	5.67	6.76	5.1	AT5G54400	S-adenosyl-L-methionine-dependent methyltransferases superfamily protein
AT5G54490	1	—	8.71	7.78	8.05	5.69	6.32	5.99	8.96	10.32	12.07	14.2	14.11	19.19	PBP1	pinoid-binding protein 1	GO:0071456 cellular response to hypoxia;GO:0036294 cellular response to decreased oxygen levels;GO:0071453 cellular response to oxygen levels
AT5G54710	1	—	0.09	0.24	0.18	0.44	0.27	0.16	1.48	1.54	1.7	4.44	3.52	4.01	AT5G54710	Ankyrin repeat family protein
AT5G55180	1	—	52.24	52.95	52.37	57.66	55.83	52.2	125.49	116.77	119.77	135.36	132.54	127.68	AT5G55180	O-Glycosyl hydrolases family 17 protein	GO:0005975 carbohydrate metabolic process;GO:0044238 primary metabolic process;GO:0008152 metabolic process
AT5G55350	1	—	1.53	2.14	0.95	0.94	0.83	1.32	1.96	2.26	1.84	2.62	4.5	1.75	AT5G55350	MBOAT (membrane bound O-acyl transferase) family protein
AT5G55770	1	—	0.3	0.22	0.4	0.27	0.22	0.26	1.25	0.79	1.13	1.12	0.92	1.15	AT5G55770	Cysteine/Histidine-rich C1 domain family protein	GO:0008150 biological_process
AT5G56160	1	—	4.1	4.6	3.39	3.39	3.52	3.32	6.93	6.58	5.64	6.87	6.98	6.7	AT5G56160	Sec14p-like phosphatidylinositol transfer family protein
AT5G56620	1	—	2.29	2.01	2.18	2.8	3.25	2.7	4.31	4.68	5.45	5.2	5.33	4.77	NAC099	NAC domain containing protein 99	GO:0006355 regulation of DNA-templated transcription;GO:2001141 regulation of RNA biosynthetic process;GO:0051252 regulation of RNA metabolic process
AT5G57340	1	—	22.73	23.98	18.26	23.67	23.14	22.06	15.79	18.1	18.75	46.76	50.39	44.03	AT5G57340	ras guanine nucleotide exchange factor Q-like protein
AT5G57560	1	—	3.05	4.56	4.06	4.84	6.65	3.24	3.03	3.26	3.88	16.59	16.99	15.14	TCH4	Xyloglucan endotransglucosylase/hydrolase family protein	GO:0009612 response to mechanical stimulus;GO:0010411 xyloglucan metabolic process;GO:0009741 response to brassinosteroid
AT5G57780	1	—	2.65	2.16	2.29	1.96	0.92	1.07	2.55	2.56	3.23	3.2	3.66	2.56	P1R1	transcription factor	GO:0006355 regulation of DNA-templated transcription;GO:2001141 regulation of RNA biosynthetic process;GO:0051252 regulation of RNA metabolic process
AT5G58500	1	—	11.08	10.34	12.48	16.39	13.36	13.61	20.85	21.2	21.35	28.2	25.15	27.33	LSH5	LIGHT-DEPENDENT SHORT HYPOCOTYLS-like protein (DUF640)	GO:0009299 mRNA transcription;GO:0090698 post-embryonic plant morphogenesis;GO:0006351 DNA-templated transcription
AT5G58570	1	—	1.87	3.09	1.77	2.51	2.09	2.96	8.2	5.5	6.63	8.55	9.57	7.02	AT5G58570	uncharacterized protein
AT5G58970	1	—	3.06	2.08	3.58	3.23	2.53	2.79	3.41	7.29	6.37	5.68	6.31	5.28	UCP2	uncoupling protein 2	GO:0003333 amino acid transmembrane transport;GO:0006865 amino acid transport;GO:0055085 transmembrane transport
AT5G59490	1	—	7.14	6.91	6.15	5.98	6.1	6.01	10.52	9.14	9.16	13.74	14.44	12.72	AT5G59490	Haloacid dehalogenase-like hydrolase (HAD) superfamily protein
AT5G59530	1	—	29.21	29.08	29.71	20.13	20.96	19.5	29.13	26.43	27.69	50.39	45.85	44.45	AT5G59530	2-oxoglutarate (2OG) and Fe(II)-dependent oxygenase superfamily protein
AT5G59580	1	—	0.32	0.25	0.59	0.44	0.28	0.47	0	0.18	0.28	2.14	2.07	2.22	UGT76E1	UDP-glucosyl transferase 76E1
AT5G59820	1	—	10.96	11.92	13.45	6.52	6.25	6.84	17.4	19.86	19.24	23.13	20.02	20.77	RHL41	C2H2-type zinc finger family protein	GO:0009643 photosynthetic acclimation;GO:0010200 response to chitin;GO:0042538 hyperosmotic salinity response
AT5G59990	1	—	3.26	3.3	2.36	1.75	2.11	1.82	2.09	2.43	1.88	3.29	3.7	4.82	AT5G59990	CCT motif family protein	GO:0009909 regulation of flower development;GO:0048831 regulation of shoot system development;GO:2000241 regulation of reproductive process
AT5G60142	1	—	0.39	0.73	0.75	1.13	0.57	0.83	1.35	2.08	2.05	2.67	1.71	2.16	AT5G60142	AP2/B3-like transcriptional factor family protein
AT5G60250	1	—	0.33	0.09	0.22	0.23	0.36	0.11	1.27	1.03	0.93	0.97	0.54	0.4	AT5G60250	zinc finger (C3HC4-type RING finger) family protein	GO:0016567 protein ubiquitination;GO:0032446 protein modification by small protein conjugation;GO:0070647 protein modification by small protein conjugation or removal
AT5G60350	1	—	0.16	0.18	0.29	0	0.11	0.18	2.58	3.83	3.15	7.98	8.93	8.67	AT5G60350	uncharacterized protein	GO:0008150 biological_process
AT5G60800	1	—	6.63	7.32	6.58	5.73	5.5	5.54	10.02	10.78	9.38	10.18	13.05	10.45	AT5G60800	Heavy metal transport/detoxification superfamily protein	GO:0009910 negative regulation of flower development;GO:2000242 negative regulation of reproductive process;GO:0048581 negative regulation of post-embryonic development
AT5G60900	1	—	0.36	0.63	0.36	0.45	0.39	0.48	0.6	0.35	0.9	0.82	0.93	0.89	RLK1	receptor-like protein kinase 1
AT5G61280	1	—	4.65	4.74	3.83	1.82	2.79	3.88	5.2	6.21	5.92	6.52	8.83	6.19	AT5G61280	Remorin family protein
AT5G61560	1	—	2.09	2.34	2.21	1.71	2.21	1.94	4.8	5.19	4.73	7.3	7.14	6.79	AT5G61560	U-box domain-containing protein kinase family protein	GO:0016567 protein ubiquitination;GO:0032446 protein modification by small protein conjugation;GO:0070647 protein modification by small protein conjugation or removal
AT5G61890	1	—	0	0	0	0.09	0	0.17	0.25	0.08	0	6.62	8.6	6.8	AT5G61890	Integrase-type DNA-binding superfamily protein	GO:0050832 defense response to fungus;GO:0009620 response to fungus;GO:0098542 defense response to other organism
AT5G62310	1	—	4.81	5.56	5.56	4.29	6.06	5.62	10.97	9.77	11.37	13.32	13.87	12.97	IRE	AGC (cAMP-dependent, cGMP-dependent and protein kinase C) kinase family protein	GO:0009826 unidimensional cell growth;GO:0060560 developmental growth involved in morphogenesis;GO:0000902 cell morphogenesis
AT5G62520	1	—	1.26	0.97	0.68	1.54	1.27	1.48	2.23	3.01	2.36	3.9	3.53	4.13	SRO5	uncharacterized protein	GO:0072593 reactive oxygen species metabolic process;GO:0071456 cellular response to hypoxia;GO:0036294 cellular response to decreased oxygen levels
AT5G62940	1	—	5.16	4.81	4.99	4.46	4.69	4.54	9.03	8.1	7.05	9.59	10.41	9.12	HCA2	Dof-type zinc finger DNA-binding family protein	GO:0090057 root radial pattern formation;GO:0010067 procambium histogenesis;GO:0010065 primary meristem tissue development
AT5G63140	1	—	2.8	3.97	2.4	1.8	2.96	2.66	3.72	3.15	2.88	5.18	5.14	4.41	PAP29	purple acid phosphatase 29	GO:0016311 dephosphorylation;GO:0006796 phosphate-containing compound metabolic process;GO:0006793 phosphorus metabolic process
AT5G63560	1	—	39.63	39.18	39.65	55.92	53.85	54.76	132.45	130.57	131.35	217.61	211.99	221.08	FACT	HXXXD-type acyl-transferase family protein	GO:0009712 catechol-containing compound metabolic process;GO:0009713 catechol-containing compound biosynthetic process;GO:0009802 cinnamic acid ester biosynthetic process
AT5G63710	1	—	28.36	31.06	27.08	28.4	30.86	29.83	54.41	53.68	50.63	64.46	65.5	61.03	AT5G63710	Leucine-rich repeat protein kinase family protein
AT5G63790	1	—	57.64	56.34	59.12	42.74	50.48	46.63	81.62	83.81	84.68	92	91.53	89.66	NAC102	NAC domain containing protein 102	GO:0016143 S-glycoside metabolic process;GO:0019760 glucosinolate metabolic process;GO:1901657 glycosyl compound metabolic process
AT5G63990	1	—	28.8	27.73	27.38	29.67	33.45	30.75	53.93	54.37	55.11	59.94	56.17	57.71	AT5G63990	Inositol monophosphatase family protein	GO:0006790 sulfur compound metabolic process;GO:0008152 metabolic process;GO:0009987 cellular process
AT5G64110	1	—	2.38	1.79	2.2	3.69	2.89	3.69	2.6	3.9	3.61	10.19	9.31	11.72	AT5G64110	Peroxidase superfamily protein	GO:0006979 response to oxidative stress;GO:0006950 response to stress;GO:0050896 response to stimulus
AT5G64552	1	—	3.97	3.23	3.57	2.94	3.54	3.14	10.29	8.74	10.32	13.02	12.02	12.54	None	None	None
AT5G64750	1	—	0.82	0.72	0.79	0.85	1.33	0.39	0.83	0.96	1.21	1.95	2.39	1.59	ABR1	Integrase-type DNA-binding superfamily protein	GO:0062211 root regeneration;GO:0031099 regeneration;GO:1902074 response to salt
AT5G64810	1	—	0.82	0.57	0.47	0.22	0.36	0.33	6.19	7.92	5.38	7.17	7	9.02	WRKY51	WRKY DNA-binding protein 51	GO:0009867 jasmonic acid mediated signaling pathway;GO:0071395 cellular response to jasmonic acid stimulus;GO:0071398 cellular response to fatty acid
AT5G64870	1	—	0.27	0.35	0.6	0.57	0.52	0.89	0.87	1.02	0.57	2.82	2.72	2.07	AT5G64870	SPFH/Band 7/PHB domain-containing membrane-associated protein family
AT5G64900	1	—	8.13	7.67	8.63	5.49	5.72	8.77	16.34	13.98	15.61	18.1	26.24	21.81	PROPEP1	precursor of peptide 1	GO:0045087 innate immune response;GO:0006955 immune response;GO:0009723 response to ethylene
AT5G65140	1	—	3.12	3.36	4.14	3.98	3.5	4.21	8.24	7.88	8.29	13.28	13.32	12.29	TPPJ	Haloacid dehalogenase-like hydrolase (HAD) superfamily protein	GO:0005992 trehalose biosynthetic process;GO:0005991 trehalose metabolic process;GO:0046351 disaccharide biosynthetic process
AT5G65158	1	—	0.3	0.53	0.65	0.86	0.48	0.93	9.54	6.8	2.43	5.11	3.11	4.73	PLAT3	Lipase/lipooxygenase, PLAT/LH2 family protein
AT5G65160	1	—	8.38	7.46	7.95	8.17	8.76	7.4	15.24	15.12	15.42	16.39	16.99	15.02	TPR14	tetratricopeptide repeat (TPR)-containing protein
AT5G65170	1	—	4.3	3.18	3.91	2.7	1.85	2.33	5.27	6.43	6.13	6.9	8.36	4.35	AT5G65170	VQ motif-containing protein
AT5G65300	1	—	4.71	5.33	5.99	4.68	5.99	5.47	10.17	8.46	9.75	10.45	11.01	14.78	AT5G65300	uncharacterized protein	GO:0006950 response to stress;GO:0050896 response to stimulus;GO:0008150 biological_process
AT5G65530	1	—	25.1	25.01	26.31	24.65	27.33	25.08	35.95	34.6	36.92	49.56	52.16	51.6	AT5G65530	Protein kinase superfamily protein	GO:0010091 trichome branching;GO:0010090 trichome morphogenesis;GO:0010026 trichome differentiation
AT5G65600	1	—	0.19	0.21	0.07	0.08	0.13	0.39	1.82	1.89	1.74	1.74	2.22	2.68	AT5G65600	Concanavalin A-like lectin protein kinase family protein	GO:0140426 pathogen-associated molecular pattern receptor signaling pathway;GO:0009862 systemic acquired resistance, salicylic acid mediated signaling pathway;GO:0002221 pattern recognition receptor signaling pathway
AT5G65640	1	—	30.62	31.58	31.65	36.94	39.58	37.46	84.37	80.77	76.87	103.97	107.92	100.42	bHLH093	beta HLH protein 93	GO:0010371 regulation of gibberellin biosynthetic process;GO:0016103 diterpenoid catabolic process;GO:0045487 gibberellin catabolic process
AT5G65870	1	—	12.17	10.31	11.94	8.38	7.44	6.69	4.55	5.92	4.23	13.98	18.51	17.38	PSK5	phytosulfokine 5 precursor	GO:0008283 cell population proliferation;GO:1905392 plant organ morphogenesis;GO:0030154 cell differentiation
AT5G65990	1	—	7.14	7.62	7.15	5.83	7.36	6.21	11.45	11.17	12.49	18.67	17.56	16.75	AT5G65990	Transmembrane amino acid transporter family protein	GO:0015801 aromatic amino acid transport;GO:0015804 neutral amino acid transport;GO:0006865 amino acid transport
AT5G66640	1	—	1.18	2.08	1.49	1.33	0.6	0.68	1.01	0.98	1.2	2.74	1.86	2.62	DAR3	DA1-related protein 3
AT5G66690	1	—	107.15	117.06	107.73	89.69	86.63	87.04	376.3	362.16	372.37	452.6	432.52	421.99	UGT72E2	UDP-Glycosyltransferase superfamily protein	GO:0009808 lignin metabolic process;GO:0009698 phenylpropanoid metabolic process;GO:0019748 secondary metabolic process
AT5G66700	1	—	3.86	3.68	6.02	3.31	4.72	4.01	16.17	14.73	15.73	29.85	31.54	33.01	HB53	homeobox 53	GO:0009733 response to auxin;GO:0048364 root development;GO:0022622 root system development
AT5G67140	1	—	5.76	5.6	6.8	3.88	4.11	4.27	8.99	8.97	8.05	10.26	9.04	7.79	AT5G67140	F-box/RNI-like superfamily protein
AT5G67340	1	—	6.18	7.07	6.19	4.63	4.63	5.03	6.72	6.55	6.26	19.1	17.72	18.05	AT5G67340	ARM repeat superfamily protein	GO:0016567 protein ubiquitination;GO:0032446 protein modification by small protein conjugation;GO:0070647 protein modification by small protein conjugation or removal
AT5G67480	1	—	12.38	13.02	13.91	18.19	18.78	19.45	23.75	23.59	18.45	36.56	37.43	37.16	BT4	BTB and TAZ domain protein 4	GO:0042542 response to hydrogen peroxide;GO:0009739 response to gibberellin;GO:0000302 response to reactive oxygen species
AT5G01220	2	SQD2	37.32	38.11	38.7	39.74	39.42	36.29	1556.83	1494.37	1530.23	1048.96	1061.02	977.13	SQD2	sulfoquinovosyldiacylglycerol 2	GO:0046505 sulfolipid metabolic process;GO:0046506 sulfolipid biosynthetic process;GO:0009247 glycolipid biosynthetic process
AT4G33030	2	SQD1	23.64	23.99	23.63	26.9	28.04	28.93	355.08	346.64	346.41	250.14	253.67	234.4	SQD1	sulfoquinovosyldiacylglycerol 1	GO:0046505 sulfolipid metabolic process;GO:0046506 sulfolipid biosynthetic process;GO:0009247 glycolipid biosynthetic process
AT2G45130	2	SPX3	0	0.37	0	1.05	0	0	38.33	57.72	26.04	12.09	31.8	18.89	SPX3	SPX domain protein 3	GO:0080040 positive regulation of cellular response to phosphate starvation;GO:0140255 regulation of cellular response to phosphate starvation;GO:0032109 positive regulation of response to nutrient levels
AT2G26660	2	SPX2	28.04	27.08	27.46	29.29	28.31	29.94	167.21	168.79	171.12	140.25	148.4	148.65	SPX2	SPX domain-containing protein 2 (SPX2)	GO:0016036 cellular response to phosphate starvation;GO:0009267 cellular response to starvation;GO:0031669 cellular response to nutrient levels
AT5G20150	2	SPX1	42.2	39.34	45.08	45.49	43.86	44.48	1420.37	1456.47	1424.84	1338.95	1354.19	1338.28	SPX1	SPX domain-containing protein 1	GO:0080040 positive regulation of cellular response to phosphate starvation;GO:0140255 regulation of cellular response to phosphate starvation;GO:0032109 positive regulation of response to nutrient levels
AT1G20860	2	PHT1;8	2.15	3.64	1.79	2.46	2.72	2.53	54.1	56.04	59.22	35.33	33.75	31.6	PHT1;8	phosphate transporter 1;8	GO:0055085 transmembrane transport;GO:0006810 transport;GO:0051234 establishment of localization
AT3G54700	2	PHT1;7	0	0	0	0	0.04	0	23.77	22.2	22.79	20.17	22.5	18.58	PHT1;7	phosphate transporter 1;7	GO:1901684 arsenate ion transmembrane transport;GO:0015700 arsenite transport;GO:0055085 transmembrane transport
AT2G38940	2	PHT1;4	41.27	45.71	40.22	32.84	33.87	31.63	861.34	834.86	852.74	791.93	749.57	735.4	PHT1;4	phosphate transporter 1;4	GO:0055085 transmembrane transport;GO:0006810 transport;GO:0051234 establishment of localization
AT5G43360	2	PHT1;3	0	0	0	0.03	0	0	18.91	16.55	15.51	3.9	2.55	3.32	PHT1;3	phosphate transporter 1;3	GO:0055085 transmembrane transport;GO:0006810 transport;GO:0051234 establishment of localization
AT5G43370	2	PHT1;2	71.4	73.5	69.34	49.82	52.58	50.74	1368.42	1331.03	1350.32	662.1	631.25	630.94	PHT1;2	phosphate transporter 2	GO:0006817 phosphate ion transport;GO:0015698 inorganic anion transport;GO:0016036 cellular response to phosphate starvation
AT5G43350	2	PHT1;1	784.19	851.04	795.26	621.32	636.42	612.72	1516.85	1445.54	1483.83	1130.23	1127.96	1079.66	PHT1;1	phosphate transporter 1;1	GO:1901684 arsenate ion transmembrane transport;GO:0015700 arsenite transport;GO:0006817 phosphate ion transport
AT1G68740	2	PHO1;H1	28.25	30.04	27.44	13.52	15.5	14.44	157.51	155.54	156.96	122.12	118.69	119.37	PHO1;H1	EXS (ERD1/XPR1/SYG1) family protein	GO:0006817 phosphate ion transport;GO:0015698 inorganic anion transport;GO:0016036 cellular response to phosphate starvation
AT3G52190	2	PHF1	48.83	52.43	48.37	45.91	48.46	46.97	206.75	205.52	206.1	174.42	183.85	176.02	PHF1	phosphate transporter traffic facilitator1	GO:0006817 phosphate ion transport;GO:0006888 endoplasmic reticulum to Golgi vesicle-mediated transport;GO:0015698 inorganic anion transport
AT1G56360	2	PAP6	0	0	0.05	0	0.11	0.06	5.97	7.88	7.1	1.24	1.72	0.85	PAP6	purple acid phosphatase 6	GO:0016311 dephosphorylation;GO:0006796 phosphate-containing compound metabolic process;GO:0006793 phosphorus metabolic process
AT3G17790	2	PAP17	16.99	15.3	17.49	14.58	13.46	13.88	546.78	547.01	539.26	507.94	502.17	491.97	PAP17	purple acid phosphatase 17	GO:0030643 intracellular phosphate ion homeostasis;GO:0055062 phosphate ion homeostasis;GO:0042542 response to hydrogen peroxide
AT2G27190	2	PAP12	66.71	59.96	67.72	70.35	73.67	72.58	381.32	373.6	379.59	330.45	330.13	288.44	PAP12	purple acid phosphatase 12	GO:0016036 cellular response to phosphate starvation;GO:0009267 cellular response to starvation;GO:0031669 cellular response to nutrient levels
AT2G16430	2	PAP10	18.92	22.1	19.29	20.01	19.8	20.17	96.29	96.48	97.84	90.47	93.71	93.83	PAP10	purple acid phosphatase 10	GO:0016036 cellular response to phosphate starvation;GO:0009267 cellular response to starvation;GO:0031669 cellular response to nutrient levels
AT1G13750	2	PAP1	13.64	12.66	13.19	12.3	12.22	13.16	99.42	100.66	101.86	90.72	89.45	82.8	AT1G13750	Purple acid phosphatases superfamily protein
AT3G09560	2	PAH1	15.33	17.91	15.26	14.44	15.31	15.48	79.95	77.41	80.09	75.6	78.71	71.32	PAH1	Lipin family protein	GO:0019375 galactolipid biosynthetic process;GO:0019374 galactolipid metabolic process;GO:0009247 glycolipid biosynthetic process
AT3G03530	2	NPC4	3.16	3.03	3.48	5.52	4.37	4.48	338.88	320.54	337.55	287.26	288.85	290.22	NPC4	non-specific phospholipase C4	GO:0009395 phospholipid catabolic process;GO:0046434 organophosphate catabolic process;GO:0016042 lipid catabolic process
AT2G11810	2	MGDC	1.62	1.42	1.31	1.97	2.14	2.03	484.08	479.04	484.43	303.08	305.37	306.42	MGDC	monogalactosyldiacylglycerol synthase type C	GO:0019375 galactolipid biosynthetic process;GO:0019374 galactolipid metabolic process;GO:0009247 glycolipid biosynthetic process
AT5G20410	2	MGD2	3.98	3.48	3.64	3.38	3.28	2.92	150.96	149.86	150.85	91.43	88.99	88.42	MGD2	monogalactosyldiacylglycerol synthase 2	GO:0019375 galactolipid biosynthetic process;GO:0019374 galactolipid metabolic process;GO:0009247 glycolipid biosynthetic process
AT3G09922	2	IPS1	1.42	1	0.55	1.17	2.03	2.47	2299.99	2444.11	2397.42	1365.21	1481.45	1335.25	IPS1	induced by phosphate starvation1	GO:0016036 cellular response to phosphate starvation;GO:0009267 cellular response to starvation;GO:0031669 cellular response to nutrient levels
AT3G11670	2	DGD1	14.1	15.51	14.56	13.54	13.47	11.89	42.91	38.15	40.36	37.61	39.94	37.88	DGD1	UDP-Glycosyltransferase superfamily protein	GO:0042550 photosystem I stabilization;GO:0019375 galactolipid biosynthetic process;GO:0019374 galactolipid metabolic process
Arabidopsis_thaliana_newGene_104	2	—	0	0	0	0	0	0	0.96	2.14	2.1	0.43	0.28	0.59	None	None	None
Arabidopsis_thaliana_newGene_150	2	—	2.22	2.65	2.69	3.05	1.58	2.62	8.36	8.07	7.7	6.57	6.2	8.09	None	None	None
Arabidopsis_thaliana_newGene_197	2	—	3.13	2.63	3.03	2.2	2.11	1.73	4.62	3.77	3.6	4.36	5.34	4.37	None	None	None
Arabidopsis_thaliana_newGene_221	2	—	0.09	0.54	1.39	0.67	0.2	0.72	2.17	1.98	1.41	0.96	0.58	2.4	None	None	None
Arabidopsis_thaliana_newGene_295	2	—	0	0	0	0	0	0	2.31	2.04	2.18	1.1	1.22	1.35	None	None	None
Arabidopsis_thaliana_newGene_47	2	—	0.67	0.31	0.83	0.61	0.86	0.96	1.44	1.99	1.27	0.9	1.06	2.53	None	None	None
Arabidopsis_thaliana_newGene_476	2	—	2.13	0.95	1.51	1.2	0.69	0.94	2.49	2.25	1.86	1.02	1.54	1.16	None	None	None
Arabidopsis_thaliana_newGene_49	2	—	52.15	48.46	51.99	37.2	33.6	36.83	67.72	71.09	63.4	36.18	37.95	37.73	None	None	None
Arabidopsis_thaliana_newGene_519	2	—	0.04	0.88	2	1.53	0.14	2.53	6.51	6.74	4.67	3.74	4.09	3.43	None	None	None
Arabidopsis_thaliana_newGene_576	2	—	0	0.07	0	0.09	0.09	0	4.19	5.89	5.98	4.07	3.3	5.71	None	None	None
Arabidopsis_thaliana_newGene_581	2	—	0.15	0.12	0.17	0.17	0	0.05	3.39	4.27	3.96	1.5	1.46	1.6	None	None	None
Arabidopsis_thaliana_newGene_606	2	—	1	0.42	1.44	1.45	1.03	1.39	197.93	202.29	196.2	164.04	164.78	179.82	None	None	None
Arabidopsis_thaliana_newGene_622	2	—	1.06	1.08	1.29	1.8	2.23	1.14	15.74	8.79	18.23	10.55	5.7	6.21	None	None	None
Arabidopsis_thaliana_newGene_623	2	—	0	0	0	0	0	0	2.98	3.38	2.98	2.03	1.98	2.67	None	None	None
Arabidopsis_thaliana_newGene_660	2	—	0	0	0	0	0.06	0.06	3.17	2.6	2.6	1.79	2.43	2.03	None	None	None
Arabidopsis_thaliana_newGene_701	2	—	2.7	1.69	2.09	3.6	3.47	3.73	9.93	9.89	10.87	4.84	4.89	4.83	None	None	None
Arabidopsis_thaliana_newGene_723	2	—	0.15	0.06	0	0.15	0.03	0.04	1.47	1.43	1.48	1.2	1.05	1.49	None	None	None
Arabidopsis_thaliana_newGene_93	2	—	0	0	0	0	0	0	12.14	12.41	13.16	10.75	11.24	10.69	None	None	None
AT1G01070	2	—	34.2	33.43	32.27	20.2	19.26	19.45	55.08	57.19	55.96	50.45	49.02	49.83	UMAMIT28	nodulin MtN21 /EamA-like transporter family protein	GO:0048316 seed development;GO:0010154 fruit development;GO:0048608 reproductive structure development
AT1G01120	2	—	40.4	42.18	37.33	36.22	38.66	36.58	94.24	90.53	95.35	91.83	90.24	85.39	KCS1	3-ketoacyl-CoA synthase 1	GO:0030497 fatty acid elongation;GO:0042761 very long-chain fatty acid biosynthetic process;GO:0010025 wax biosynthetic process
AT1G01140	2	—	3.04	4.04	3.51	2.62	3.56	2.12	7.23	6.61	7.81	3.16	4.3	3.3	CIPK9	CBL-interacting protein kinase 9	GO:0043266 regulation of potassium ion transport;GO:0051365 cellular response to potassium ion starvation;GO:0055075 potassium ion homeostasis
AT1G01380	2	—	3.11	4.36	2.61	3.49	3.68	4.31	40.3	39.87	41.68	20.32	24.38	21.82	ETC1	Homeodomain-like superfamily protein	GO:1900033 negative regulation of trichome patterning;GO:1900032 regulation of trichome patterning;GO:0045595 regulation of cell differentiation
AT1G01470	2	—	139.73	143.93	140.29	173.7	161.63	163.96	292.11	300.5	298.95	261.92	266.87	265.59	LEA14	Late embryogenesis abundant protein	GO:0009269 response to desiccation;GO:0009644 response to high light intensity;GO:0009642 response to light intensity
AT1G01560	2	—	0	0.06	0.09	0.4	0.05	0.22	2.57	2.21	2.1	1.45	1.93	1.76	MPK11	MAP kinase 11	GO:0009737 response to abscisic acid;GO:0097305 response to alcohol;GO:0033993 response to lipid
AT1G01610	2	—	44.28	47.3	41.35	39.74	41.67	40.93	81.84	74.3	75.6	57.79	51.23	52.92	GPAT4	glycerol-3-phosphate acyltransferase 4	GO:0010143 cutin biosynthetic process;GO:0160062 cutin-based cuticle development;GO:0009059 macromolecule biosynthetic process
AT1G01660	2	—	2.67	3.16	2.12	2.58	2.68	2.35	5.27	6.64	4.45	5.61	6.05	4.93	AT1G01660	RING/U-box superfamily protein	GO:0016567 protein ubiquitination;GO:0032446 protein modification by small protein conjugation;GO:0070647 protein modification by small protein conjugation or removal
AT1G01680	2	—	0	0	0.08	0	0	0	2.71	1.85	2.38	1.2	2.27	2.31	PUB54	plant U-box 54	GO:0016567 protein ubiquitination;GO:0032446 protein modification by small protein conjugation;GO:0070647 protein modification by small protein conjugation or removal
AT1G01750	2	—	45.54	44.29	46.35	52.75	54.94	51.5	107.68	107.35	119.13	109.03	106.74	105.19	ADF11	actin depolymerizing factor 11	GO:0030042 actin filament depolymerization;GO:0051261 protein depolymerization;GO:0008154 actin polymerization or depolymerization
AT1G02205	2	—	1.24	1.47	1.08	1.02	1.28	1.42	4.14	3.8	4.23	1.91	2.12	2.1	CER1	Fatty acid hydroxylase superfamily	GO:0043446 alkane metabolic process;GO:0043447 alkane biosynthetic process;GO:0046185 aldehyde catabolic process
AT1G02310	2	—	6.04	4.68	5.46	4.84	4.9	4.6	11.7	11.26	12.36	12.22	11.2	10.95	MAN1	Glycosyl hydrolase superfamily protein
AT1G02520	2	—	20.31	21.1	18.62	16.28	16.27	16.03	60.02	53.68	59.15	33.58	32.94	30.83	ABCB11	P-glycoprotein 11	GO:0055085 transmembrane transport;GO:0006810 transport;GO:0051234 establishment of localization
AT1G02570	2	—	5.93	5.52	4.66	6.16	5.98	7.46	14.49	11.94	14.64	12.75	13.27	12.5	AT1G02570	uncharacterized protein	GO:0008150 biological_process
AT1G02575	2	—	2.77	3.83	2.79	2.29	3.49	1.97	8.78	8.59	7.83	3.75	3.89	4.37	AT1G02575	uncharacterized protein
AT1G03250	2	—	32.71	32.55	31.32	31.44	33.12	29.94	79.51	74.77	79.19	69.84	67.96	63.59	AT1G03250	R3H domain protein
AT1G03340	2	—	2.7	3.56	1.85	1.29	1.81	1.13	4.99	3.44	3.57	3.03	3.03	3.14	AT1G03340	uncharacterized protein	GO:0008150 biological_process
AT1G03445	2	—	0.51	0.81	0.74	0.27	0.47	0.66	0.92	0.92	1.01	0.56	0.46	0.27	BSU1	Serine/threonine protein phosphatase family protein	GO:1900459 positive regulation of brassinosteroid mediated signaling pathway;GO:1900457 regulation of brassinosteroid mediated signaling pathway;GO:0032880 regulation of protein localization
AT1G04220	2	—	29.07	34.82	24.83	24.29	27.58	24.67	87.07	89.88	88.1	71.33	71.75	64.56	KCS2	3-ketoacyl-CoA synthase 2	GO:0010345 suberin biosynthetic process;GO:0009699 phenylpropanoid biosynthetic process;GO:0044550 secondary metabolite biosynthetic process
AT1G05000	2	—	28.6	27.42	26.44	27.45	30.11	24.82	188.34	184.84	188.05	175.65	181.71	186.85	PFA-DSP1	Phosphotyrosine protein phosphatases superfamily protein	GO:0016311 dephosphorylation;GO:0006796 phosphate-containing compound metabolic process;GO:0006793 phosphorus metabolic process
AT1G05100	2	—	2.12	2.78	2.06	1.14	1.74	1.56	6.48	6.03	7.95	6.03	5.78	5.53	MAPKKK18	mitogen-activated protein kinase kinase kinase 18	GO:1902457 negative regulation of stomatal opening;GO:2000038 regulation of stomatal complex development;GO:1900057 positive regulation of leaf senescence
AT1G05240	2	—	95.86	102.33	97.28	82.11	94.37	95.59	335.02	333.62	324.46	244.79	237.28	243.4	AT1G05240	Peroxidase superfamily protein	GO:0006979 response to oxidative stress;GO:0006950 response to stress;GO:0050896 response to stimulus
AT1G05250	2	—	90.13	95.91	93.2	104.24	88.15	89.15	312.15	311.23	306.34	229.61	221.35	226.01	AT1G05250	Peroxidase superfamily protein	GO:0098869 cellular oxidant detoxification;GO:1990748 cellular detoxification;GO:0097237 cellular response to toxic substance
AT1G05880	2	—	0.8	0.44	0.87	0.28	0.27	0.59	4.17	4.41	4.65	1.39	1	1.19	ARI12	RING/U-box superfamily protein	GO:0010224 response to UV-B;GO:0009411 response to UV;GO:0071456 cellular response to hypoxia
AT1G05990	2	—	3.13	3.6	3.96	4.52	3.63	5	12.9	14.27	14.92	10.46	10.67	13.43	AT1G05990	EF hand calcium-binding protein family	GO:0008150 biological_process
AT1G07150	2	—	3.96	5.93	4.85	5.01	4.47	4.87	10.05	10.36	9.04	7.7	7.77	7.95	MAPKKK13	mitogen-activated protein kinase kinase kinase 13	GO:0006468 protein phosphorylation;GO:0071456 cellular response to hypoxia;GO:0036294 cellular response to decreased oxygen levels
AT1G07460	2	—	0.25	0.97	0.28	0.16	0.1	0	2.58	4.05	3.85	1.38	0.79	0.59	AT1G07460	Concanavalin A-like lectin family protein
AT1G07720	2	—	0.87	0.87	0.86	0.48	0.9	0.38	0.82	1.15	1.32	1.82	1.56	1.28	KCS3	3-ketoacyl-CoA synthase 3	GO:0006633 fatty acid biosynthetic process;GO:0072330 monocarboxylic acid biosynthetic process;GO:0006631 fatty acid metabolic process
AT1G07780	2	—	175.62	124.54	189.64	155.56	191.89	211.78	394.99	426.22	401.52	264.31	280.18	324.82	PAI1	phosphoribosylanthranilate isomerase 1	GO:0000162 tryptophan biosynthetic process;GO:0046219 indolalkylamine biosynthetic process;GO:0006586 indolalkylamine metabolic process
AT1G08165	2	—	1.07	0.93	0.59	0.54	0.57	0.86	121.4	135.36	145.89	77.88	76.57	87.97	AT1G08165	uncharacterized protein
AT1G08170	2	—	0	0	0	0	0	0	7.42	5.43	5.69	3.03	4.82	4.51	AT1G08170	Histone superfamily protein	GO:0008150 biological_process
AT1G08180	2	—	12.06	14.79	13.35	7.21	10.24	7.31	16.35	15.59	15.82	16.3	16	14.14	AT1G08180	cyclin-dependent kinase inhibitor	GO:0032875 regulation of DNA endoreduplication;GO:0090329 regulation of DNA-templated DNA replication;GO:0006275 regulation of DNA replication
AT1G08310	2	—	2.91	3.42	2.41	3.07	2.55	1.94	144.64	136.62	135.42	107.27	122.85	106.71	AT1G08310	alpha/beta-Hydrolases superfamily protein	GO:0008150 biological_process
AT1G08650	2	—	257.28	278.21	253.78	158.45	162.2	151.31	1097.48	1060.03	1071.23	832.62	848.21	785.93	PPCK1	phosphoenolpyruvate carboxylase kinase 1	GO:0006468 protein phosphorylation;GO:0016310 phosphorylation;GO:0006796 phosphate-containing compound metabolic process
AT1G08830	2	—	163.18	160.42	160.74	170.87	164.61	173.59	743.2	739.04	749.07	346.17	342.27	375.61	CSD1	copper/zinc superoxide dismutase 1	GO:0071280 cellular response to copper ion;GO:0071457 cellular response to ozone;GO:0071493 cellular response to UV-B
AT1G09070	2	—	85.32	90.77	88.33	85.63	90.66	83.52	262.95	259.29	258.81	247.05	240.78	237.76	SRC2	soybean gene regulated by cold-2	GO:0006623 protein targeting to vacuole;GO:0072665 protein localization to vacuole;GO:0072666 establishment of protein localization to vacuole
AT1G09310	2	—	1.52	1.35	0.94	2.38	2.41	1.99	3.73	4.08	2.87	1.6	2.03	1.52	AT1G09310	plant/protein (Protein of unknown function, DUF538)	GO:0048629 trichome patterning;GO:0030968 endoplasmic reticulum unfolded protein response;GO:0006986 response to unfolded protein
AT1G09350	2	—	2.03	2.23	1.86	2.48	2.67	2.37	12.94	15.14	12.12	7.67	6.02	5.91	GolS3	galactinol synthase 3	GO:0006012 galactose metabolic process;GO:0019318 hexose metabolic process;GO:0005996 monosaccharide metabolic process
AT1G09812	2	—	1.83	2.21	2	2.1	2.43	1.89	4.17	4.13	5.41	2.8	3.23	2.26	AT1G09812	multidrug resistance protein
AT1G10000	2	—	2.32	2.39	2.38	2	2.11	2.4	5.41	6.8	6.24	4.08	5.32	4.15	AT1G10000	Ribonuclease H-like superfamily protein
AT1G10040	2	—	8.94	10.39	10.74	8.17	9.16	7.78	17.09	15.21	18.08	13.78	14.04	14.14	AT1G10040	alpha/beta-Hydrolases superfamily protein
AT1G10060	2	—	0.43	0.59	0.31	1.27	0.25	0.42	2.16	1.83	1.59	0.79	1.02	1.07	BCAT-1	branched-chain amino acid transaminase 1	GO:0006552 L-leucine catabolic process;GO:0006574 valine catabolic process;GO:0009080 pyruvate family amino acid catabolic process
AT1G10385	2	—	1.11	0.85	0.95	0.88	0.98	0.57	3.18	3.78	4.02	2.2	1.62	2.57	AT1G10385	Vps51/Vps67 family (components of vesicular transport) protein
AT1G10790	2	—	1.56	1.92	2.03	1.6	1.64	1.3	2.94	4.08	3.38	1.61	2.61	2.66	AT1G10790	hydroxyproline-rich glycoprotein family protein	GO:0008150 biological_process
AT1G11460	2	—	14.54	15.49	17.23	16.01	14.25	16.45	80.84	76.04	80.21	36.72	40.96	37.66	UMAMIT26	nodulin MtN21 /EamA-like transporter family protein
AT1G11700	2	—	14.16	10.56	14.66	11.59	10.26	9.45	25.84	24.08	22.29	16.4	16.08	22.8	AT1G11700	senescence regulator (Protein of unknown function, DUF584)	GO:0009646 response to absence of light;GO:0010150 leaf senescence;GO:0090693 plant organ senescence
AT1G12040	2	—	37.59	39.26	34.83	34.29	38.85	38.2	111.44	105.4	112.56	106.33	106.06	103.74	LRX1	leucine-rich repeat/extensin 1	GO:0010054 trichoblast differentiation;GO:0010053 root epidermal cell differentiation;GO:0090627 plant epidermal cell differentiation
AT1G12150	2	—	4.48	4.13	3.89	2.98	4.02	3.83	7.63	8.62	7.9	7.15	6.89	6.77	AT1G12150	weak chloroplast movement under blue light protein (DUF827)
AT1G12420	2	—	13.17	14.19	13.47	11.76	12.14	13.2	37.97	37.61	34.87	27.29	28.94	27.48	ACR8	ACT domain repeat 8	GO:0009737 response to abscisic acid;GO:0097305 response to alcohol;GO:0033993 response to lipid
AT1G12560	2	—	53.75	51.04	51.66	46.72	43.97	44.12	95.61	96.63	97.18	94.27	89.69	86.13	EXPA7	expansin A7	GO:0009828 plant-type cell wall loosening;GO:0009827 plant-type cell wall modification;GO:0048767 root hair elongation
AT1G13420	2	—	63.37	68.68	63.42	68.08	66.26	67.67	140.05	136.66	131.69	111.16	121.35	117.85	ST4B	sulfotransferase 4B	GO:0009735 response to cytokinin;GO:0009725 response to hormone;GO:0009719 response to endogenous stimulus
AT1G13440	2	—	1069.88	1044.29	1075.85	976.86	929.36	956.98	1911.79	1919.19	1921.61	1508.37	1437.78	1594.83	GAPC2	glyceraldehyde-3-phosphate dehydrogenase C2	GO:0006094 gluconeogenesis;GO:0019319 hexose biosynthetic process;GO:0006006 glucose metabolic process
AT1G14220	2	—	41.17	38.46	39.02	40.33	39.63	35.46	261.13	243.06	249.4	151.17	146.01	148.21	AT1G14220	Ribonuclease T2 family protein
AT1G14540	2	—	7.31	8.15	7.57	4.54	3.73	4.41	9.18	9.16	9.66	10.77	9.44	8.98	PER4	Peroxidase superfamily protein	GO:0071456 cellular response to hypoxia;GO:0036294 cellular response to decreased oxygen levels;GO:0071453 cellular response to oxygen levels
AT1G14780	2	—	14.09	15.32	12.96	14.21	16.3	13.15	34.4	31.02	31.25	29.77	31.43	28.01	AT1G14780	MAC/Perforin domain-containing protein	GO:2000031 regulation of salicylic acid mediated signaling pathway;GO:0009966 regulation of signal transduction;GO:0010646 regulation of cell communication
AT1G14870	2	—	206.99	225.22	211.96	196.23	200.03	196.98	534.19	518.68	508.72	425.07	438.51	426.77	PCR2	PLANT CADMIUM RESISTANCE 2	GO:0006979 response to oxidative stress;GO:0006950 response to stress;GO:0050896 response to stimulus
AT1G15600	2	—	0	0.06	0	0	0	0	2.7	3.26	2.79	1.81	1	1.74	AT1G15600	uncharacterized protein
AT1G16420	2	—	1.12	0.7	0.93	0.31	0.9	0.76	2	2.23	2.29	1.61	1.77	1.52	MC8	metacaspase 8	GO:0010421 hydrogen peroxide-mediated programmed cell death;GO:0097468 programmed cell death in response to reactive oxygen species;GO:0010225 response to UV-C
AT1G16490	2	—	1.69	2.21	1.1	1.34	2.07	2.07	3.69	3.81	4.28	3.13	3.91	4.36	MYB58	myb domain protein 58	GO:2000652 regulation of secondary cell wall biogenesis;GO:0009809 lignin biosynthetic process;GO:1903338 regulation of cell wall organization or biogenesis
AT1G16500	2	—	6.67	6.94	6.87	7.34	6.05	7.49	21.84	23.13	22.92	20.86	19.56	21.44	AT1G16500	filamentous hemagglutinin transporter
AT1G16510	2	—	5.34	3.79	4.91	4.49	5.49	5.8	12.15	13.24	12.6	9.14	9.14	11.3	AT1G16510	SAUR-like auxin-responsive protein family	GO:0090057 root radial pattern formation;GO:0009956 radial pattern formation;GO:0009958 positive gravitropism
AT1G16750	2	—	0.8	0.68	0.51	0.63	0.82	0.85	1.36	1.5	1.53	1	1.33	1.51	AT1G16750	GPI-anchored adhesin-like protein, putative (Protein of unknown function, DUF547)
AT1G17050	2	—	22.36	19.99	20.6	18.39	18.43	18.22	49.45	46.79	52.17	38.98	39.9	43.56	SPS2	solanesyl diphosphate synthase 2	GO:0010236 plastoquinone biosynthetic process;GO:1901663 quinone biosynthetic process;GO:1901661 quinone metabolic process
AT1G17540	2	—	0.17	0.06	0.12	0	0.16	0.15	0.59	0.97	1.46	0.7	1.16	0.94	AT1G17540	kinase with adenine nucleotide alpha hydrolases-like domain-containing protein	GO:0008150 biological_process
AT1G17710	2	—	0.13	0	0.04	0	0	0	1255.1	1279.39	1265.09	840.39	867.61	893.94	PEPC1	Pyridoxal phosphate phosphatase-related protein	GO:0051262 protein tetramerization;GO:0051259 protein complex oligomerization;GO:0016311 dephosphorylation
AT1G18970	2	—	19.73	23.76	21.87	16.76	13.8	13.53	167.07	174.92	172.2	101.11	92.81	97.97	GLP4	germin-like protein 4
AT1G18980	2	—	81.76	77.64	76.11	64.28	62.98	62.47	186.46	169.03	178.75	166.43	180.58	162.5	AT1G18980	RmlC-like cupins superfamily protein
AT1G19200	2	—	1.59	2.63	1.06	2.07	2.5	2.48	86.37	87.52	93.41	83.8	85.38	86.03	AT1G19200	cyclin-dependent kinase, putative (DUF581)	GO:1905582 response to mannose;GO:0009749 response to glucose;GO:0071368 cellular response to cytokinin stimulus
AT1G19650	2	—	3.77	3.08	3.07	3.74	2.89	3.3	6.15	6.79	5.61	5.55	5.49	6.04	AT1G19650	Sec14p-like phosphatidylinositol transfer family protein	GO:0008150 biological_process
AT1G20030	2	—	4.95	6.15	5.08	7.45	6.93	6.07	17.2	19.37	19.23	16.8	15.92	15.31	AT1G20030	Pathogenesis-related thaumatin superfamily protein
AT1G20930	2	—	19.17	20.47	22.88	19.08	18.73	21.99	51.73	52.75	53.19	48.89	49.3	46.36	CDKB2;2	cyclin-dependent kinase B2;2	GO:0010389 regulation of G2/M transition of mitotic cell cycle;GO:1902749 regulation of cell cycle G2/M phase transition;GO:0009934 regulation of meristem structural organization
AT1G21210	2	—	5.13	3.92	3.81	2.74	2.81	1.73	5.8	4.84	7.29	0.69	2.57	2.49	WAK4	wall associated kinase 4	GO:0007166 cell surface receptor signaling pathway;GO:0048527 lateral root development;GO:0048528 post-embryonic root development
AT1G21270	2	—	0.14	0.06	0.18	0.3	0.3	0.13	1.3	0.98	0.64	0.43	0.5	0.44	WAK2	wall-associated kinase 2	GO:0009992 intracellular water homeostasis;GO:0006884 cell volume homeostasis;GO:0008361 regulation of cell size
AT1G21540	2	—	0	0	0	0	0.02	0.04	0.93	0.91	1.04	0.59	0.29	0.48	AT1G21540	AMP-dependent synthetase and ligase family protein	GO:0009083 branched-chain amino acid catabolic process;GO:0010025 wax biosynthetic process;GO:0010166 wax metabolic process
AT1G21890	2	—	0.11	0.11	0.1	0.11	0.11	0.05	1.7	2.06	2.17	0.98	1.3	1.42	UMAMIT19	nodulin MtN21 /EamA-like transporter family protein
AT1G22110	2	—	0.43	0.81	0.78	0.6	0.38	0.63	1.16	1.37	0.82	0.92	0.72	0.82	AT1G22110	structural constituent of ribosome
AT1G22160	2	—	5.95	8.27	5.97	8.87	11.11	11.18	24.63	20.22	21.12	9.32	12.25	10.06	AT1G22160	senescence-associated family protein (DUF581)	GO:1905582 response to mannose;GO:0009749 response to glucose;GO:0009746 response to hexose
AT1G22170	2	—	20.02	22.29	22.26	22.43	19.51	21.87	87.08	92.98	89.92	74.48	69.38	72.39	AT1G22170	Phosphoglycerate mutase family protein	GO:0006096 glycolytic process;GO:0009134 nucleoside diphosphate catabolic process;GO:0009135 purine nucleoside diphosphate metabolic process
AT1G22220	2	—	19.08	20.26	18.72	12.03	14.44	11.59	88.13	83.28	82.54	62.27	58.17	50.57	AUF2	F-box family protein	GO:0071456 cellular response to hypoxia;GO:0036294 cellular response to decreased oxygen levels;GO:0071453 cellular response to oxygen levels
AT1G22290	2	—	0.43	0.58	0.34	0.98	0.54	0.45	3.22	2.88	2.89	1.42	1.85	2.51	AT1G22290	14-3-3 family protein
AT1G22410	2	—	336.99	384.45	331.58	359.42	373.6	343.86	844.36	849.7	943.14	833.93	846.93	792.49	AT1G22410	Class-II DAHP synthetase family protein	GO:0009423 chorismate biosynthetic process;GO:0046417 chorismate metabolic process;GO:0043650 dicarboxylic acid biosynthetic process
AT1G23040	2	—	32.19	38.39	30.45	23.32	24.21	22.65	45.22	46.63	47.38	48.52	5.89	46.15	AT1G23040	hydroxyproline-rich glycoprotein family protein
AT1G23110	2	—	0.69	0.6	1.04	0.94	0.84	0.95	130.85	138.85	114.85	89.45	86.67	82.17	AT1G23110	fold protein	GO:0008150 biological_process
AT1G23140	2	—	17.02	17.06	15.94	14.6	15.52	11.75	165.89	172.87	170.24	123.37	131.37	115.6	AT1G23140	Calcium-dependent lipid-binding (CaLB domain) family protein	GO:0043087 regulation of GTPase activity;GO:0043547 positive regulation of GTPase activity;GO:0051345 positive regulation of hydrolase activity
AT1G23720	2	—	164.45	204.58	153.95	114.01	130.18	101.53	242.67	260.28	258.59	191.81	318.17	176.53	AT1G23720	Proline-rich extensin-like family protein	GO:0009664 plant-type cell wall organization;GO:0071669 plant-type cell wall organization or biogenesis;GO:0071555 cell wall organization
AT1G24170	2	—	41.79	39.07	41.18	37.17	36.99	39.8	100.42	101.69	97.57	66.59	70.23	69.2	LGT9	Nucleotide-diphospho-sugar transferases superfamily protein	GO:0045489 pectin biosynthetic process;GO:0045488 pectin metabolic process;GO:0010393 galacturonan metabolic process
AT1G24267	2	—	33.36	40.49	37.59	39.76	40.75	30.41	88.7	82.81	82.34	74.52	79.69	75.18	AT1G24267	bZIP transcription factor, putative (DUF1664)
AT1G24485	2	—	1.15	1.26	1.3	0.69	0.79	0.31	2.57	3.6	3.43	0.27	0.3	0.3	AT1G24485	ER protein carbohydrate-binding protein	GO:0008150 biological_process
AT1G24735	2	—	2.65	4.77	4.74	6.18	5.83	4.35	13.54	15.4	14.64	11.66	7.71	12.44	AT1G24735	S-adenosyl-L-methionine-dependent methyltransferases superfamily protein	GO:0008150 biological_process
AT1G25550	2	—	97.68	97.01	98.18	97	94.2	93.83	183.03	187.01	187.07	164.25	174.97	162.43	AT1G25550	myb-like transcription factor family protein	GO:0016036 cellular response to phosphate starvation;GO:0009267 cellular response to starvation;GO:0031669 cellular response to nutrient levels
AT1G26240	2	—	0.27	0.49	0.41	0.11	0.16	0.15	3.65	3.84	4.25	2.06	2.32	1.42	AT1G26240	Proline-rich extensin-like family protein
AT1G26360	2	—	3.34	2.57	3.19	4.64	4.86	4.9	10.75	9.32	10.16	7.54	7.64	7.58	MES13	methyl esterase 13
AT1G26390	2	—	0	0.09	0	0	0	0.04	1.96	2.11	2.72	1.56	2.04	1.26	AT1G26390	FAD-binding Berberine family protein	GO:0008150 biological_process
AT1G26560	2	—	0.69	0.52	0.76	1.09	0.61	0.91	3.15	3.7	3.43	2.34	2.02	2.76	BGLU40	beta glucosidase 40	GO:0005975 carbohydrate metabolic process;GO:0044238 primary metabolic process;GO:0008152 metabolic process
AT1G27140	2	—	55.65	54.9	58.06	60.67	63.3	57.93	120.02	121.75	129.57	102.87	99.93	101.54	GSTU14	glutathione S-transferase tau 14	GO:0006749 glutathione metabolic process;GO:0009407 toxin catabolic process;GO:0009404 toxin metabolic process
AT1G27720	2	—	1.41	1.16	1.41	1.62	1.59	1.64	5.64	4.64	5.71	3.5	4.55	3.95	TAF4B	TBP-associated factor 4B	GO:0006352 DNA-templated transcription initiation;GO:0006351 DNA-templated transcription;GO:0032774 RNA biosynthetic process
AT1G27760	2	—	55.63	58.96	45.45	51.18	53.66	49.65	161.3	151.95	142.26	129.32	150.78	120.28	SAT32	interferon-related developmental regulator family protein / IFRD protein family	GO:0009651 response to salt stress;GO:0006970 response to osmotic stress;GO:0009628 response to abiotic stimulus
AT1G29000	2	—	3.32	3.66	2.92	5.04	5.25	4.05	12.64	14.2	12.47	9.06	10.46	9.27	AT1G29000	Heavy metal transport/detoxification superfamily protein	GO:0008150 biological_process
AT1G29230	2	—	1.81	1.77	2.36	1.42	2.12	1.99	4.7	4.07	4.14	3.23	3.39	2.72	CIPK18	CBL-interacting protein kinase 18	GO:0007165 signal transduction;GO:0023052 signaling;GO:0007154 cell communication
AT1G29270	2	—	6.29	6.31	5.94	4.63	4.61	4.84	7.38	9.14	9.21	6.74	8.73	11.19	AT1G29270	transcription factor bHLH35-like protein
AT1G29660	2	—	4.31	4.52	4.21	3.71	3.61	3.4	12.3	10.63	12.51	8.01	8.26	8.48	AT1G29660	GDSL-like Lipase/Acylhydrolase superfamily protein	GO:0009627 systemic acquired resistance;GO:0140546 defense response to symbiont;GO:0098542 defense response to other organism
AT1G29740	2	—	1.32	2.54	1.35	0.64	0.56	0.58	2.88	2.05	2.66	0.73	0.68	0.8	AT1G29740	Leucine-rich repeat transmembrane protein kinase	GO:0016310 phosphorylation;GO:0006796 phosphate-containing compound metabolic process;GO:0006793 phosphorus metabolic process
AT1G30050	2	—	1.79	1.51	1.24	0.78	0	1.34	1.67	2.08	1.59	1.59	1.97	1.92	AT1G30050	tropomyosin
AT1G30320	2	—	13.65	13.02	14.56	12.63	15.01	13.54	63.41	57.31	58	53.47	55.07	50.04	AT1G30320	Remorin family protein
AT1G30500	2	—	10.66	13.58	14.04	12.53	12.73	13.88	52.52	47.75	56.7	43.03	45.04	50.76	NF-YA7	nuclear factor Y, subunit A7	GO:0045892 negative regulation of DNA-templated transcription;GO:1902679 negative regulation of RNA biosynthetic process;GO:0051253 negative regulation of RNA metabolic process
AT1G30515	2	—	2.56	1	2.13	1.83	1.74	1.29	2.98	2.88	3.47	3.69	2.77	3.11	AT1G30515	GATA zinc finger protein
AT1G30560	2	—	0.55	0.62	0.58	0.42	0.48	0.5	28.75	30.9	31.28	20.76	20.65	18.95	G3Pp3	Major facilitator superfamily protein	GO:0055062 phosphate ion homeostasis;GO:0098771 inorganic ion homeostasis;GO:0048878 chemical homeostasis
AT1G30840	2	—	39.92	47.78	39.61	39.6	44.62	41.84	87.68	86.2	84.54	65.68	63.43	57.54	PUP4	purine permease 4	GO:0006863 purine nucleobase transport;GO:0015851 nucleobase transport;GO:0071705 nitrogen compound transport
AT1G30870	2	—	88.58	85.8	83.96	89.58	97.46	92.03	181.14	176.29	184.84	184.69	178.05	180.54	AT1G30870	Peroxidase superfamily protein	GO:0006979 response to oxidative stress;GO:0006950 response to stress;GO:0050896 response to stimulus
AT1G31480	2	—	14.94	15.55	14.55	12.67	13.16	13.24	31.37	28.16	29.27	28.55	29.88	26.68	SGR2	shoot gravitropism 2 (SGR2)	GO:0009590 detection of gravity;GO:0009660 amyloplast organization;GO:0009959 negative gravitropism
AT1G32870	2	—	7.59	7.07	7.31	7.75	7.41	8.4	14.76	16.23	14.96	13.01	11.69	9.83	NAC13	NAC domain protein 13	GO:1900409 positive regulation of cellular response to oxidative stress;GO:1900407 regulation of cellular response to oxidative stress;GO:1902884 positive regulation of response to oxidative stress
AT1G32900	2	—	0.84	1.36	1.19	0.98	0.9	1.18	7.15	7.28	7.88	5.78	6.43	5.75	GBSS1	UDP-Glycosyltransferase superfamily protein	GO:0019252 starch biosynthetic process;GO:0005982 starch metabolic process;GO:0009250 glucan biosynthetic process
AT1G33780	2	—	34.87	35.57	33.65	29.44	30.89	32.52	69.42	71.12	66.67	63.37	69.71	63.49	AT1G33780	electron transporter, putative (DUF179)
AT1G33890	2	—	0.18	0.08	0.37	0.12	0	0.06	2.25	2.28	2.26	0.95	0.28	0.31	AT1G33890	Avirulence induced gene (AIG1) family protein	GO:0030968 endoplasmic reticulum unfolded protein response;GO:0006986 response to unfolded protein;GO:0034620 cellular response to unfolded protein
AT1G34050	2	—	1.44	1.98	1.04	0.62	0.78	0.95	1.88	1.67	1.81	1.08	1.27	1.21	AT1G34050	Ankyrin repeat family protein	GO:0008150 biological_process
AT1G34260	2	—	8.41	9.91	8.36	8.08	7.87	8.5	18.49	17.23	18.71	18.63	17.17	15.92	FAB1D	FORMS APLOID AND BINUCLEATE CELLS 1A	GO:0046488 phosphatidylinositol metabolic process;GO:0006650 glycerophospholipid metabolic process;GO:0046486 glycerolipid metabolic process
AT1G34640	2	—	0.72	1.75	0.74	1.69	1.5	2.26	6.77	5.9	5.38	4.2	5.86	6.27	AT1G34640	peptidase	GO:0006465 signal peptide processing;GO:0048658 anther wall tapetum development;GO:0016485 protein processing
AT1G34670	2	—	15.13	18.37	15.83	20.28	20.4	19.5	43.87	44.59	46.99	39.34	35.22	35.74	MYB93	myb domain protein 93	GO:1901332 negative regulation of lateral root development;GO:2000023 regulation of lateral root development;GO:2000069 regulation of post-embryonic root development
AT1G35720	2	—	934.26	862.59	935.68	1115.46	1087.87	1102.49	5061.44	5107.38	5031.67	4042.11	3899.01	4198.6	ANNAT1	annexin 1	GO:0110127 phloem unloading;GO:0110128 phloem sucrose unloading;GO:0097623 potassium ion export across plasma membrane
AT1G44830	2	—	1.91	3.8	2.97	2.65	1.78	2.36	4.3	4.53	5.6	4.67	4.91	5.31	AT1G44830	Integrase-type DNA-binding superfamily protein	GO:1900030 regulation of pectin biosynthetic process;GO:0009861 jasmonic acid and ethylene-dependent systemic resistance;GO:0032885 regulation of polysaccharide biosynthetic process
AT1G45249	2	—	20.76	21.59	25.06	17.32	17	16.61	103.83	98.44	103.57	66.8	72.89	67.2	ABF2	abscisic acid responsive elements-binding factor 2	GO:0010255 glucose mediated signaling pathway;GO:0009757 hexose mediated signaling;GO:0071333 cellular response to glucose stimulus
AT1G48370	2	—	14.34	14.15	14.78	15.5	15.82	16.04	55.88	61.15	58.77	51.45	53.99	52.89	YSL8	YELLOW STRIPE like 8	GO:0008150 biological_process
AT1G48640	2	—	6.73	5.41	5.48	4.49	5.32	5.92	13.79	12.83	11.46	9.67	7.67	8.72	AT1G48640	Transmembrane amino acid transporter family protein
AT1G48670	2	—	2.25	3.12	2.36	2.23	2.72	1.88	5.37	5.1	5.16	4.53	5.83	4.92	AT1G48670	auxin-responsive GH3 family protein	GO:0008150 biological_process
AT1G48800	2	—	0.13	0.22	0	0.36	0.04	0.17	1.32	1.81	1.82	1.1	1.47	1.7	AT1G48800	Terpenoid cyclases/Protein prenyltransferases superfamily protein	GO:0016102 diterpenoid biosynthetic process;GO:0016101 diterpenoid metabolic process;GO:0016114 terpenoid biosynthetic process
AT1G49030	2	—	3.27	3.42	4.85	2.32	2.54	2.75	5.72	6.79	7.09	1.48	2.64	1.5	AT1G49030	PLAC8 family protein
AT1G49430	2	—	13.55	14.53	13.46	18.81	17.81	19.22	51.03	49.99	51.05	38.94	38.52	38.98	LACS2	long-chain acyl-CoA synthetase 2	GO:0010143 cutin biosynthetic process;GO:0010025 wax biosynthetic process;GO:0010166 wax metabolic process
AT1G49470	2	—	65.77	72.25	69.32	41.97	43.64	43.37	124.78	123.26	126.1	119.67	121.72	115.84	AT1G49470	transmembrane epididymal protein (DUF716)
AT1G49700	2	—	0.23	0.23	0.3	0.37	0.45	0.35	3.36	3.67	3.62	2.93	2.89	2.41	AT1G49700	Plant protein 1589 of unknown function	GO:0008150 biological_process
AT1G49960	2	—	7.78	7.78	7.51	11.77	11.9	11.9	52.17	49.24	53.69	31.17	30.06	29.18	AT1G49960	Xanthine/uracil permease family protein	GO:0055085 transmembrane transport;GO:0006810 transport;GO:0051234 establishment of localization
AT1G50110	2	—	20.91	19.75	21.35	20.07	21.79	20.54	55.09	55.27	53.96	45.87	41.69	43.24	AT1G50110	D-aminoacid aminotransferase-like PLP-dependent enzymes superfamily protein	GO:0033321 homomethionine metabolic process;GO:0033506 glucosinolate biosynthetic process from homomethionine;GO:0009099 L-valine biosynthetic process
AT1G51440	2	—	2.19	3.54	2.92	1.65	1.71	1.73	3.91	4.27	4.36	3.55	4.01	3.61	AT1G51440	alpha/beta-Hydrolases superfamily protein	GO:0008150 biological_process
AT1G51870	2	—	0.92	0.37	0.88	0.76	0.27	0.2	3.2	2.44	1.95	1.2	1.29	0.48	AT1G51870	protein kinase family protein	GO:0016310 phosphorylation;GO:0006796 phosphate-containing compound metabolic process;GO:0006793 phosphorus metabolic process
AT1G51880	2	—	3.28	3.49	3.44	2.21	2.36	1.67	4.67	4.06	4.15	3.27	2.75	3.26	RHS6	root hair specific 6	GO:0016310 phosphorylation;GO:0006796 phosphate-containing compound metabolic process;GO:0006793 phosphorus metabolic process
AT1G52470	2	—	0	0	0	0	0	0	4.63	4.06	5.52	2.35	2.58	2.16	AT1G52470	alpha/beta-Hydrolases superfamily protein	GO:0008150 biological_process
AT1G52540	2	—	26.56	28.46	24.98	25.87	24.21	24.5	55.23	52.03	53.35	41.68	41.38	36.21	AT1G52540	Protein kinase superfamily protein
AT1G52565	2	—	3.64	2.58	4.29	2.81	3.21	2.24	9.18	9.93	10.1	8.39	6.41	7.56	AT1G52565	cytochrome P450 family protein
AT1G52660	2	—	6.01	5.73	6.34	6.35	6.1	6.83	20.93	20.28	22.28	18.52	19.68	18.42	AT1G52660	P-loop containing nucleoside triphosphate hydrolases superfamily protein
AT1G52800	2	—	0.94	0.85	0.85	0.33	0.33	1.23	8.89	8.12	7.86	7.71	5.74	6.01	AT1G52800	2-oxoglutarate (2OG) and Fe(II)-dependent oxygenase superfamily protein
AT1G52820	2	—	3.66	4.48	3.88	3.11	2.6	2.6	7.12	9.57	10.92	4.6	4.45	4.03	AT1G52820	2-oxoglutarate (2OG) and Fe(II)-dependent oxygenase superfamily protein	GO:0008150 biological_process
AT1G53130	2	—	2.63	1.71	2.6	2.19	2.89	2.84	7.31	6.03	6.5	4.87	4.54	5.41	GRI	Stigma-specific Stig1 family protein	GO:0080140 regulation of jasmonic acid metabolic process;GO:0080141 regulation of jasmonic acid biosynthetic process;GO:0080142 regulation of salicylic acid biosynthetic process
AT1G53230	2	—	2.96	3.65	3.22	3.72	3.91	3.84	12.62	13.05	11.68	10.46	8.98	8.47	TCP3	TEOSINTE BRANCHED 1, cycloidea and PCF transcription factor 3	GO:0045962 positive regulation of development, heterochronic;GO:0040034 regulation of development, heterochronic;GO:0009965 leaf morphogenesis
AT1G53310	2	—	220.39	213.73	216.94	194.25	198.67	198.57	724.61	686.18	701.22	575.31	570.57	583.28	PPC1	phosphoenolpyruvate carboxylase 1	GO:0051262 protein tetramerization;GO:0006099 tricarboxylic acid cycle;GO:0051259 protein complex oligomerization
AT1G53680	2	—	50.99	45.24	51.24	37.9	36.7	38.07	97.56	101.96	98.35	47.09	51.07	43.35	GSTU28	glutathione S-transferase TAU 28	GO:0006749 glutathione metabolic process;GO:0009407 toxin catabolic process;GO:0009404 toxin metabolic process
AT1G54095	2	—	13.52	14.2	14.28	15.03	11.77	13.73	29.59	29.83	31.79	21.43	21.49	19.08	AT1G54095	DUF1677 family protein, putative (DUF1677)
AT1G54940	2	—	3.48	3.09	3.89	4.27	3.78	3.26	8.89	8.79	9.21	8.68	9.53	6.9	PGSIP4	plant glycogenin-like starch initiation protein 4
AT1G55120	2	—	7.8	7.97	7.64	8.15	6.93	6.34	30.13	28.64	27.04	24.27	26.66	23.54	FRUCT5	beta-fructofuranosidase 5	GO:0005975 carbohydrate metabolic process;GO:0044238 primary metabolic process;GO:0008152 metabolic process
AT1G55230	2	—	0.15	0	0.03	0.07	0.21	0	5.96	6.39	5.66	1.68	1.81	1.51	AT1G55230	proteinase inhibitor I4, serpin (DUF716)
AT1G55290	2	—	3.31	3.2	4.12	3.69	3.36	4.11	7.8	7.67	7.58	5.35	6.28	4.38	AT1G55290	2-oxoglutarate (2OG) and Fe(II)-dependent oxygenase superfamily protein
AT1G55700	2	—	1.22	1.69	0.88	0.86	0.85	0.6	3.93	4.55	4.62	3.03	2.96	2.65	AT1G55700	Cysteine/Histidine-rich C1 domain family protein
AT1G55790	2	—	0.22	1.19	0.79	0.86	0.02	0	4.01	3.8	3.77	1.63	3.29	2.43	AT1G55790	ferredoxin-fold anticodon-binding domain protein	GO:0070475 rRNA base methylation;GO:0031167 rRNA methylation;GO:0001510 RNA methylation
AT1G56320	2	—	13.12	13.24	15.61	16.99	15.95	18.4	54.96	53.93	53.55	47.38	44.8	47.96	AT1G56320	uncharacterized protein	GO:0008150 biological_process
AT1G56600	2	—	0.98	1.44	0.69	0.67	1.68	1.55	82.51	85.99	83.79	64.04	65.18	67.22	GolS2	galactinol synthase 2	GO:0006012 galactose metabolic process;GO:0019318 hexose metabolic process;GO:0005996 monosaccharide metabolic process
AT1G57570	2	—	1.51	1	1.6	0.99	1.39	1.26	5.39	5.72	4.89	3.96	4.64	4	AT1G57570	Mannose-binding lectin superfamily protein	GO:0008150 biological_process
AT1G58007	2	—	2.48	2.31	2.92	2.87	2.69	3.17	4.23	6.77	5.92	3.35	4.89	4.34	AT1G58007	multidrug resistance protein
AT1G58170	2	—	10.62	13.04	13.45	10.42	10.02	9.32	19.19	20.13	20.95	20.26	16.95	20.07	AT1G58170	Disease resistance-responsive (dirigent-like protein) family protein
AT1G58280	2	—	22.18	21.04	21.3	23.98	20.68	24.76	110.92	108.57	107.1	95.97	93.61	91.31	AT1G58280	Phosphoglycerate mutase family protein
AT1G58320	2	—	8.64	8.4	6.39	7.55	5.34	7.53	30.92	26.17	25.97	11.18	15.33	14.39	AT1G58320	PLAC8 family protein	GO:0008150 biological_process
AT1G58330	2	—	0	0.17	0	0	0	0.17	3.74	2	2.13	1.95	1.59	1.66	ZW2	transcription factor-like protein	GO:0006351 DNA-templated transcription;GO:0032774 RNA biosynthetic process;GO:0141187 nucleic acid biosynthetic process
AT1G58643	2	—	0.7	1.37	0.9	0.65	0.43	0.46	1.54	1.53	1.29	1.24	1.12	1.12	AT1G58643	Inositol-pentakisphosphate 2-kinase family protein	GO:0008150 biological_process
AT1G58936	2	—	1.17	1.49	1.34	0.77	0.47	0.48	2.37	1.7	1.52	1.3	1.77	2.09	AT1G58936	Inositol-pentakisphosphate 2-kinase family protein	GO:0008150 biological_process
AT1G59725	2	—	2.28	2.93	3.18	3.01	3.23	2.95	6.46	6.18	6.12	5.66	6.16	5.68	AT1G59725	DNAJ heat shock family protein	GO:0006457 protein folding;GO:0051604 protein maturation;GO:0010467 gene expression
AT1G59850	2	—	4.67	4.68	3.5	5.28	5.68	5.05	11.23	10.09	9.94	8.61	11.58	9.77	AT1G59850	ARM repeat superfamily protein	GO:0008150 biological_process
AT1G59860	2	—	2.67	1.97	2.13	0.83	1.19	1.09	2.15	2.49	2.77	1.24	1.05	0.57	AT1G59860	HSP20-like chaperones superfamily protein	GO:0051259 protein complex oligomerization;GO:0006457 protein folding;GO:0051604 protein maturation
AT1G60095	2	—	10.17	10.46	10.18	6.95	6.99	6.81	15.74	13.74	14.63	13.98	15.37	14.17	AT1G60095	Mannose-binding lectin superfamily protein	GO:0008150 biological_process
AT1G61080	2	—	1	1.05	1.02	1.17	1.56	1.2	6.67	5.9	6.68	3.85	3.33	4.08	AT1G61080	Hydroxyproline-rich glycoprotein family protein
AT1G61130	2	—	0	0.05	0.26	0.06	0.06	0.11	1.78	1.68	2	1.01	0.66	0.9	SCPL32	serine carboxypeptidase-like 32	GO:0008150 biological_process
AT1G61410	2	—	0.49	0.61	0.66	0.4	0.59	0.42	6.58	6.02	6.34	5.9	2.02	5.75	AT1G61410	DNA double-strand break repair and VJ recombination XRCC4	GO:0006302 double-strand break repair;GO:0006310 DNA recombination;GO:0006281 DNA repair
AT1G61930	2	—	7.53	8.65	8.58	7.21	5.09	6.34	19.18	17.54	15.54	10.36	11.21	10.49	AT1G61930	senescence regulator (Protein of unknown function, DUF584)	GO:0010150 leaf senescence;GO:0090693 plant organ senescence;GO:0048366 leaf development
AT1G61950	2	—	1.92	2.33	3.14	1.58	2.31	2.2	5.65	5.78	5.5	3.56	3.52	3.13	CPK19	calcium-dependent protein kinase 19
AT1G62180	2	—	71.21	69.63	70.35	42.36	45.46	43.88	83.94	82.26	82.96	71.87	68.38	69.9	APR2	5'adenylylphosphosulfate reductase 2	GO:0019379 sulfate assimilation, phosphoadenylyl sulfate reduction by phosphoadenylyl-sulfate reductase (thioredoxin);GO:0000103 sulfate assimilation;GO:0006790 sulfur compound metabolic process
AT1G62422	2	—	19.41	17.98	18.19	19.12	13.13	17.05	35.07	32.73	30.64	30.09	29.48	30.16	AT1G62422	uncharacterized protein
AT1G62560	2	—	1.65	1.48	1.29	0.74	1.26	0.72	9.56	9.54	9.21	8.64	8.77	7.89	FMO GS-OX3	flavin-monooxygenase glucosinolate S-oxygenase 3	GO:0016144 S-glycoside biosynthetic process;GO:0019761 glucosinolate biosynthetic process;GO:1901659 glycosyl compound biosynthetic process
AT1G62870	2	—	3.46	3.98	3.4	3.56	4.73	3.81	9.09	8.08	8.82	6.6	6.33	6.27	AT1G62870	uncharacterized protein
AT1G62980	2	—	50.74	51.26	51.48	51.29	51.7	49.9	127.68	125.3	119.96	110.93	112.27	117.34	EXPA18	expansin A18	GO:0009828 plant-type cell wall loosening;GO:0009827 plant-type cell wall modification;GO:0009664 plant-type cell wall organization
AT1G63245	2	—	10.44	6.18	11.23	6.41	3.97	7.26	11.65	10.6	12.64	8.9	12.43	11.83	CLE14	CLAVATA3/ESR-RELATED 14	GO:0010088 phloem development;GO:0045168 cell-cell signaling involved in cell fate commitment;GO:0010078 maintenance of root meristem identity
AT1G63450	2	—	7.42	9.08	7.28	5.65	7.15	6.31	12.6	11.41	13.31	9.13	8.83	7.6	RHS8	root hair specific 8	GO:0048767 root hair elongation;GO:0080147 root hair cell development;GO:0048469 cell maturation
AT1G63820	2	—	4.12	5.97	6.09	2.34	3.32	3.43	9.93	8.49	10.33	7.33	8.88	7.1	AT1G63820	CCT motif family protein	GO:0009909 regulation of flower development;GO:0048831 regulation of shoot system development;GO:2000241 regulation of reproductive process
AT1G63930	2	—	4.64	3.85	4.59	6.55	5.74	6.27	14.81	13.2	12.82	11.94	10.69	12.31	ROH1	uncharacterized protein	GO:0048354 mucilage biosynthetic process involved in seed coat development;GO:0048359 mucilage metabolic process involved in seed coat development;GO:0010192 mucilage biosynthetic process
AT1G64000	2	—	1.03	0.82	1.74	1.46	1.14	2.55	5.2	4.38	5.4	4.17	2.68	3.28	WRKY56	WRKY DNA-binding protein 56	GO:0006355 regulation of DNA-templated transcription;GO:2001141 regulation of RNA biosynthetic process;GO:0051252 regulation of RNA metabolic process
AT1G64400	2	—	10.6	9.97	10.48	7.16	8.19	7.98	18.3	18.17	19.2	11.96	12.35	11.6	LACS3	AMP-dependent synthetase and ligase family protein	GO:0006633 fatty acid biosynthetic process;GO:0072330 monocarboxylic acid biosynthetic process;GO:0006631 fatty acid metabolic process
AT1G64590	2	—	129.79	132.49	130.25	184.19	186.51	177.74	918.54	895.95	894	668.96	668.02	636.74	AT1G64590	NAD(P)-binding Rossmann-fold superfamily protein
AT1G64930	2	—	4.12	3.5	3.6	3.94	3.8	3.04	10.97	9.21	9.17	7.32	7.99	7.45	CYP89A7	cytochrome P450, family 87, subfamily A, polypeptide 7	GO:0008150 biological_process
AT1G65180	2	—	4.68	4.61	3.86	3.32	3.71	3.56	6.96	6.98	6.97	6.61	6.31	7.53	AT1G65180	Cysteine/Histidine-rich C1 domain family protein
AT1G65484	2	—	4.03	3.75	3.66	3.27	3.09	4.37	13.09	15.95	11.55	4.29	3.47	4.98	AT1G65484	uncharacterized protein	GO:0009723 response to ethylene;GO:0009751 response to salicylic acid;GO:0014070 response to organic cyclic compound
AT1G65840	2	—	108.64	113.1	107.3	110.33	114.15	113.19	373.3	366.05	366.88	293.81	294.66	285.34	PAO4	polyamine oxidase 4	GO:0046203 spermidine catabolic process;GO:0046208 spermine catabolic process;GO:0008215 spermine metabolic process
AT1G66020	2	—	7.36	6.52	6.75	4.37	4.47	3.6	16.73	16.53	16.89	13.26	16.37	14.47	AT1G66020	Terpenoid cyclases/Protein prenyltransferases superfamily protein	GO:0016102 diterpenoid biosynthetic process;GO:0016101 diterpenoid metabolic process;GO:0016114 terpenoid biosynthetic process
AT1G66980	2	—	0.08	0.17	0	0.38	0.23	0.1	5.88	4.99	5.5	3.77	3.71	3.54	SNC4	suppressor of npr1-1 constitutive 4	GO:0006968 cellular defense response;GO:0006629 lipid metabolic process;GO:0006952 defense response
AT1G67360	2	—	37.42	34.88	36.18	26.51	25.49	26.17	58.75	62.3	57.86	38.8	38.67	38.59	AT1G67360	Rubber elongation factor protein (REF)	GO:0034389 lipid droplet organization;GO:0080186 developmental vegetative growth;GO:1902584 positive regulation of response to water deprivation
AT1G67600	2	—	1.24	3	2.44	2.05	1.51	2.35	39.1	35.76	36.87	33.96	34.3	37.37	AT1G67600	Acid phosphatase/vanadium-dependent haloperoxidase-related protein	GO:0008150 biological_process
AT1G67800	2	—	22.07	23.08	22.64	19.02	20.12	22.15	45.08	42.14	44.03	43.15	41.12	39.48	AT1G67800	Copine (Calcium-dependent phospholipid-binding protein) family	GO:0009789 positive regulation of abscisic acid-activated signaling pathway;GO:0009967 positive regulation of signal transduction;GO:0010647 positive regulation of cell communication
AT1G67810	2	—	11.46	12.74	12.48	11.3	13.03	10.73	124.92	123.95	113.65	94.79	93.72	90.59	SUFE2	sulfur E2	GO:0051176 positive regulation of sulfur metabolic process;GO:0016226 iron-sulfur cluster assembly;GO:0031163 metallo-sulfur cluster assembly
AT1G67920	2	—	12.31	12.5	14.11	10.43	13.57	11.42	32.13	39.25	33.66	29.05	30.73	33.53	AT1G67920	uncharacterized protein
AT1G68040	2	—	0.14	0.21	0.34	0.36	0.56	0	5.29	6.34	4.68	1.64	1.89	1.53	AT1G68040	S-adenosyl-L-methionine-dependent methyltransferases superfamily protein
AT1G68390	2	—	3.09	2.75	3.27	2.92	2.59	2.49	5.63	4.58	4.86	4.08	4.89	4.14	AT1G68390	Core-2/I-branching beta-1,6-N-acetylglucosaminyltransferase family protein
AT1G68450	2	—	2.87	3.8	4.2	3.54	3.93	4.04	15.19	15.95	13.28	12.41	15.25	16.06	PDE337	VQ motif-containing protein
AT1G68670	2	—	55.31	56.78	54.61	50.75	48.49	46.28	131.96	129.07	128.88	109.68	114.06	107.71	AT1G68670	myb-like transcription factor family protein	GO:0055062 phosphate ion homeostasis;GO:0098771 inorganic ion homeostasis;GO:0071456 cellular response to hypoxia
AT1G68690	2	—	10.07	11.62	9.96	8.01	8.14	7.95	16.51	15.19	16.25	15.44	15.79	15.08	PERK9	Protein kinase superfamily protein	GO:0071456 cellular response to hypoxia;GO:0036294 cellular response to decreased oxygen levels;GO:0071453 cellular response to oxygen levels
AT1G68750	2	—	0.27	0.24	0.26	0.09	0.14	0.26	2.64	2.84	2.81	2.93	2.08	2.29	PPC4	phosphoenolpyruvate carboxylase 4	GO:0006099 tricarboxylic acid cycle;GO:0009060 aerobic respiration;GO:0045333 cellular respiration
AT1G68850	2	—	16.27	14.81	15.75	20.78	21.77	21.85	55.08	60.37	57.52	56.56	59.06	58.39	AT1G68850	Peroxidase superfamily protein	GO:0006979 response to oxidative stress;GO:0006950 response to stress;GO:0050896 response to stimulus
AT1G68880	2	—	24.25	23.3	23.32	17.99	18.72	17.87	42.35	43.77	42.11	29.8	35.24	32.91	bZIP	basic leucine-zipper 8	GO:0006355 regulation of DNA-templated transcription;GO:2001141 regulation of RNA biosynthetic process;GO:0051252 regulation of RNA metabolic process
AT1G69080	2	—	17.14	17.61	17.27	17.99	16.44	14.55	28.15	36.77	32.46	14.35	17.07	15.73	AT1G69080	Adenine nucleotide alpha hydrolases-like superfamily protein
AT1G70090	2	—	12.42	14.03	13.26	0.84	1.75	11.12	23.65	22.73	22.72	16.27	16.09	13.94	LGT8	glucosyl transferase family 8	GO:0045489 pectin biosynthetic process;GO:0045488 pectin metabolic process;GO:0010393 galacturonan metabolic process
AT1G70170	2	—	13.07	11.79	13.55	10.25	10.16	10.37	26.96	28.58	27.81	27.75	26.14	26.65	MMP	matrix metalloproteinase	GO:0080186 developmental vegetative growth;GO:1900056 negative regulation of leaf senescence;GO:1900055 regulation of leaf senescence
AT1G70440	2	—	0.94	0.59	1.03	1.17	1.32	1.27	5.76	4.87	5.88	4.89	4.9	5.37	SRO3	uncharacterized protein
AT1G70460	2	—	14.38	15.29	13.09	14.36	14.56	14.32	32.85	31.5	33.23	29.28	30.85	28.41	PERK13	root hair specific 10	GO:1990641 response to iron ion starvation;GO:0006995 cellular response to nitrogen starvation;GO:0043562 cellular response to nitrogen levels
AT1G70900	2	—	38.64	36.5	36.16	32.7	39.86	33.75	128.91	125.36	128.14	106.88	101.99	101.89	AT1G70900	uncharacterized protein
AT1G70985	2	—	1.66	1.02	1.53	1.42	1.83	1.15	3.1	3.65	3.95	1.81	2.04	1.37	AT1G70985	hydroxyproline-rich glycoprotein family protein	GO:0008150 biological_process
AT1G70990	2	—	20.25	26.17	21.71	20.5	21.9	20.38	41.18	40.21	42.14	31.25	26.81	26.76	AT1G70990	proline-rich family protein
AT1G71130	2	—	15.4	15.16	15.41	14.25	11.77	12.44	87.12	95.02	97.88	87.55	76.37	86.65	CRF8	Integrase-type DNA-binding superfamily protein	GO:0006355 regulation of DNA-templated transcription;GO:2001141 regulation of RNA biosynthetic process;GO:0051252 regulation of RNA metabolic process
AT1G71520	2	—	0.38	0.39	1.2	1.06	0.59	0.89	6.61	3.94	5.73	2.94	4.42	4.24	AT1G71520	Integrase-type DNA-binding superfamily protein	GO:0006355 regulation of DNA-templated transcription;GO:2001141 regulation of RNA biosynthetic process;GO:0051252 regulation of RNA metabolic process
AT1G71692	2	—	63.99	55.91	59.43	39.62	40.28	39.77	78.7	75.96	78.04	53.87	55.31	53.98	AGL12	AGAMOUS-like 12	GO:0045944 positive regulation of transcription by RNA polymerase II;GO:0010228 vegetative to reproductive phase transition of meristem;GO:0006357 regulation of transcription by RNA polymerase II
AT1G72070	2	—	4.53	5.75	7.29	7.39	6.43	9.27	67.55	63.23	67.26	54.47	60.42	57.41	AT1G72070	Chaperone DnaJ-domain superfamily protein
AT1G72230	2	—	63.92	62.15	62.9	57.52	53.3	58.45	135.28	137.69	143.53	73.9	72.69	71.31	AT1G72230	Cupredoxin superfamily protein
AT1G72240	2	—	4.4	6.37	5.44	2.52	2.63	5.6	6.62	8.79	6.21	3.61	4.74	4.43	AT1G72240	uncharacterized protein
AT1G72890	2	—	11.28	13.17	10.96	12.18	11.03	12.08	60.22	50.81	62.28	44.4	56.04	43.32	AT1G72890	Disease resistance protein (TIR-NBS class)	GO:0034052 positive regulation of plant-type hypersensitive response;GO:0010363 regulation of plant-type hypersensitive response;GO:0043068 positive regulation of programmed cell death
AT1G73010	2	—	9.98	10.01	9.85	5.38	9.5	7.18	1924.14	1941.06	1942.45	1564.08	1582.71	1499.25	PS2	inorganic pyrophosphatase 1	GO:0051262 protein tetramerization;GO:0051259 protein complex oligomerization;GO:0016036 cellular response to phosphate starvation
AT1G73325	2	—	0	0.25	0.2	0.35	0.23	0.35	5.91	5	6.54	5.06	3.5	5.08	AT1G73325	Kunitz family trypsin and protease inhibitor protein
AT1G73410	2	—	3.87	3.02	4.24	4.06	4.64	6.51	13.66	13.91	11.73	8.09	9.29	8.87	MYB54	myb domain protein 54	GO:2000652 regulation of secondary cell wall biogenesis;GO:1903338 regulation of cell wall organization or biogenesis;GO:0044087 regulation of cellular component biogenesis
AT1G73860	2	—	5.46	5.69	5.23	4.32	3.98	4.02	11.16	9.45	10.12	7.55	8.33	7.3	AT1G73860	P-loop containing nucleoside triphosphate hydrolases superfamily protein	GO:0007018 microtubule-based movement;GO:0007017 microtubule-based process;GO:0009987 cellular process
AT1G73965	2	—	1.97	2.41	1.29	0.95	1.86	0.95	3.03	3.47	4.12	2.26	1.85	1.81	CLE13	CLAVATA3/ESR-RELATED 13	GO:0010088 phloem development;GO:0045168 cell-cell signaling involved in cell fate commitment;GO:0010078 maintenance of root meristem identity
AT1G74200	2	—	1.92	2.53	2.69	2.18	1.51	2.36	7.08	6.2	6.75	5.96	6.87	6.29	RLP16	receptor like protein 16	GO:0007165 signal transduction;GO:0023052 signaling;GO:0007154 cell communication
AT1G74210	2	—	79.54	86.37	84.41	83.92	83.36	85.65	230.78	233.83	232.39	235.52	238.37	219.46	GDPD5	PLC-like phosphodiesterases superfamily protein	GO:0006629 lipid metabolic process;GO:0044238 primary metabolic process;GO:0008152 metabolic process
AT1G74460	2	—	55.14	54.23	53.96	72.9	72.29	70.85	217.05	209.42	214.13	123.75	115.45	113.35	AT1G74460	GDSL-like Lipase/Acylhydrolase superfamily protein	GO:0008150 biological_process
AT1G74710	2	—	5.19	6.12	5.26	5.41	6.51	6.62	10.94	10.31	10.44	7.35	7.28	8	EDS16	ADC synthase superfamily protein	GO:0060866 leaf abscission;GO:0009697 salicylic acid biosynthetic process;GO:0042372 phylloquinone biosynthetic process
AT1G74830	2	—	3.28	3.64	2.64	3.08	2.84	3.41	9.45	9.26	8.18	6.66	7.03	8.2	AT1G74830	myosin-binding protein, putative (Protein of unknown function, DUF593)
AT1G75000	2	—	6.2	6.69	7.77	5.52	6.88	6.91	16.19	17.25	16.03	14.24	16.39	16.29	AT1G75000	GNS1/SUR4 membrane protein family
AT1G75360	2	—	0.46	0.65	0.53	0.29	0.47	0.43	5.74	6.41	6.58	3.06	4.09	2.98	AT1G75360	uncharacterized protein
AT1G75900	2	—	3.03	2.73	2.91	1.84	2.06	1.74	5.33	4.53	3.79	5.26	4.42	4.82	AT1G75900	GDSL-like Lipase/Acylhydrolase superfamily protein
AT1G75920	2	—	0.72	0.92	0.82	1.52	1.06	0.93	2.23	1.82	2.7	0.9	1.12	0.67	AT1G75920	GDSL-like Lipase/Acylhydrolase superfamily protein	GO:0006629 lipid metabolic process;GO:0044238 primary metabolic process;GO:0008152 metabolic process
AT1G76210	2	—	1.78	3.26	2.4	0.78	0.6	1.71	4.56	3.36	4.3	1.82	2.13	1.61	AT1G76210	DUF241 domain protein, putative (DUF241)	GO:0048364 root development;GO:0022622 root system development;GO:0048367 shoot system development
AT1G76520	2	—	8.25	7.99	6.4	5.91	6.52	7.1	23.68	23.46	20.89	21.24	23.31	21.93	AT1G76520	Auxin efflux carrier family protein	GO:0080162 endoplasmic reticulum to cytosol auxin transport;GO:0060918 auxin transport;GO:0009914 hormone transport
AT1G76680	2	—	65.21	78.27	76.52	78.87	62.93	63.84	154.85	181.5	151.07	107.08	158.69	135.19	OPR1	12-oxophytodienoate reductase 1	GO:0031408 oxylipin biosynthetic process;GO:0031407 oxylipin metabolic process;GO:0010150 leaf senescence
AT1G76690	2	—	51.39	43.23	32.39	28.6	48.56	42.62	96.5	60.21	98.01	96.88	65.26	67.71	OPR2	12-oxophytodienoate reductase 2	GO:0031408 oxylipin biosynthetic process;GO:0031407 oxylipin metabolic process;GO:0009695 jasmonic acid biosynthetic process
AT1G77390	2	—	0.93	0.82	1.4	0.64	0.77	0.89	1.48	1.48	1.59	1.52	1.78	1.39	CYCA1;2	CYCLIN A1;2	GO:0007135 meiosis II;GO:0061983 meiosis II cell cycle process;GO:0051445 regulation of meiotic cell cycle
AT1G77410	2	—	2.5	2.24	2.15	2.42	2.12	2.33	5.28	6.02	5.92	4.35	4.54	4.18	BGAL16	beta-galactosidase 16	GO:0005975 carbohydrate metabolic process;GO:0044238 primary metabolic process;GO:0008152 metabolic process
AT1G77450	2	—	13.28	14.28	14.54	10.85	11.62	10.68	21.82	22.8	22.55	19.1	18.86	22.23	NAC032	NAC domain containing protein 32	GO:1902890 regulation of root hair elongation;GO:1900057 positive regulation of leaf senescence;GO:1900055 regulation of leaf senescence
AT1G77730	2	—	1.34	1.52	0.95	1.66	1.42	1.15	3.64	4.07	4.44	2.28	2.54	2.44	AT1G77730	Pleckstrin homology (PH) domain superfamily protein	GO:0007165 signal transduction;GO:0023052 signaling;GO:0007154 cell communication
AT1G78070	2	—	13.47	14.6	13.6	7.96	9.82	7.18	37.83	36.61	35.8	25.37	28.74	24.88	AT1G78070	Transducin/WD40 repeat-like superfamily protein	GO:0071456 cellular response to hypoxia;GO:0036294 cellular response to decreased oxygen levels;GO:0071453 cellular response to oxygen levels
AT1G78340	2	—	33.07	29.43	35.04	21.02	22.07	19.8	55.05	52.3	46.38	37.57	36.01	37.37	GSTU22	glutathione S-transferase TAU 22	GO:0006749 glutathione metabolic process;GO:0009407 toxin catabolic process;GO:0009404 toxin metabolic process
AT1G78860	2	—	49	51.57	46.79	31.11	33.08	28.21	83.83	81.66	81.91	37.71	32.57	33.89	AT1G78860	D-mannose binding lectin protein with Apple-like carbohydrate-binding domain-containing protein
AT1G78950	2	—	4.98	5.51	5.16	5.86	6.71	5.58	11.83	10.96	11.31	9.63	8.73	8.7	BAS	Terpenoid cyclases family protein	GO:0016104 triterpenoid biosynthetic process;GO:0006722 triterpenoid metabolic process;GO:0016114 terpenoid biosynthetic process
AT1G78990	2	—	10.1	10.43	9.82	13.66	13.52	13.65	54.09	48.95	50.8	29.37	28.97	29.67	AT1G78990	HXXXD-type acyl-transferase family protein
AT1G79110	2	—	9.03	8.95	9.5	9.08	10.42	7.76	32.63	33.2	34.89	26	27.17	25.84	BRG2	zinc ion binding protein	GO:0043161 proteasome-mediated ubiquitin-dependent protein catabolic process;GO:0010498 proteasomal protein catabolic process;GO:0043067 regulation of programmed cell death
AT1G79250	2	—	1.01	1.07	0.95	1.5	0.82	1.21	3.39	4.78	4.32	2.93	3.6	2.93	AGC1.7	AGC kinase 1.7	GO:0009860 pollen tube growth;GO:0009932 cell tip growth;GO:0048588 developmental cell growth
AT1G79270	2	—	45.06	46.26	42.1	32.47	33.87	34.39	71.14	65.97	68.65	43.71	45.12	42.92	ECT8	evolutionarily conserved C-terminal region 8
AT1G79320	2	—	8.77	5.96	8.45	8.2	6.58	7.41	35.01	35.14	33.25	31.69	34.39	34.58	MC6	metacaspase 6
AT1G79330	2	—	6.71	5.49	5.46	7.61	6.86	7.04	13.76	13.66	13.66	12.36	13.6	13.63	MC5	metacaspase 5	GO:0043068 positive regulation of programmed cell death;GO:0043067 regulation of programmed cell death;GO:0048522 positive regulation of cellular process
AT1G80120	2	—	15	14.06	12.81	14.06	13.44	15.05	28.83	33.35	30.78	21.73	20.06	22.2	AT1G80120	LURP-one-like protein (DUF567)
AT1G80340	2	—	4.63	5.49	4.5	2.92	2.84	2.26	8.23	7.65	8.51	4.15	4.02	4.15	GA3OX2	gibberellin 3-oxidase 2	GO:0009686 gibberellin biosynthetic process;GO:0009685 gibberellin metabolic process;GO:0016102 diterpenoid biosynthetic process
AT1G80730	2	—	4.78	3.9	5.1	4.26	3.61	4.72	8.72	8.28	8.76	7.97	8.32	6.06	ZFP1	zinc-finger protein 1	GO:0009788 negative regulation of abscisic acid-activated signaling pathway;GO:1901420 negative regulation of response to alcohol;GO:1905958 negative regulation of cellular response to alcohol
AT1G80760	2	—	5.39	6.04	5.08	4.67	4.08	3.21	15.07	12.98	13.99	8.74	8.53	6.84	NIP6;1	NOD26-like intrinsic protein 6;1	GO:0046713 borate transport;GO:0010036 response to boron-containing substance;GO:0080029 cellular response to boron-containing substance levels
AT1G80940	2	—	23.16	27	25.15	23.58	22.89	22.92	62.79	64.45	59.42	51.3	51.1	49.82	AT1G80940	Snf1 kinase interactor-like protein	GO:0009909 regulation of flower development;GO:0048831 regulation of shoot system development;GO:2000241 regulation of reproductive process
AT2G01150	2	—	23.53	25.09	21.67	17.33	19.19	16.6	83.63	79.12	77.03	81.01	83.12	79.54	RHA2B	RING-H2 finger protein 2B	GO:0009789 positive regulation of abscisic acid-activated signaling pathway;GO:0047484 regulation of response to osmotic stress;GO:0009967 positive regulation of signal transduction
AT2G01590	2	—	1.72	1.33	1.04	1.4	1.24	1.11	2.94	3.16	1.53	2	2.4	3.43	CRR3	chlororespiratory reduction 3	GO:0009773 photosynthetic electron transport in photosystem I;GO:0009767 photosynthetic electron transport chain;GO:0022900 electron transport chain
AT2G02130	2	—	592.83	493.48	632.34	787.54	705.01	752.28	1919.93	1997.49	1943.3	1146.78	1143.21	1336.72	LCR68	low-molecular-weight cysteine-rich 68	GO:0006952 defense response;GO:0006950 response to stress;GO:0050896 response to stimulus
AT2G02850	2	—	12.22	10.87	12.85	17.24	14.25	18.23	48.92	54.01	52.77	34.77	32.87	38.18	ARPN	plantacyanin	GO:0048653 anther development;GO:0048443 stamen development;GO:0048466 androecium development
AT2G03200	2	—	18.19	21.52	19.53	26.14	25.8	25.93	54.01	53.46	50.1	42.86	41.16	43.79	AT2G03200	Eukaryotic aspartyl protease family protein
AT2G03260	2	—	2.69	2.27	2.53	3.09	3.09	3.39	4.38	4.44	5.91	3.46	3.06	3.5	AT2G03260	EXS (ERD1/XPR1/SYG1) family protein
AT2G03370	2	—	3.2	3.43	3.84	2.94	2.77	2.21	6.17	6.17	6.91	5.04	5.58	4.79	AT2G03370	O-linked-mannose beta-1,4-N-acetylglucosaminyltransferase-like protein
AT2G03720	2	—	17.27	17.44	19.71	18.54	20.55	18.58	52.22	49.82	49.04	38.88	40.27	36.57	MRH6	Adenine nucleotide alpha hydrolases-like superfamily protein	GO:0048469 cell maturation;GO:0048764 trichoblast maturation;GO:0048765 root hair cell differentiation
AT2G03760	2	—	20.54	20.38	19.09	17.37	20.74	19.04	53.54	49.39	48.01	34.49	32.4	29.63	SOT12	sulfotransferase 12	GO:0016128 phytosteroid metabolic process;GO:0016131 brassinosteroid metabolic process;GO:0008202 steroid metabolic process
AT2G04040	2	—	2	1.06	1.09	1.06	1.18	0.93	2.31	1.77	2.16	1.64	2.55	2.19	DTX1	MATE efflux family protein	GO:0015691 cadmium ion transport;GO:0046618 xenobiotic export from cell;GO:1990961 xenobiotic detoxification by transmembrane export across the plasma membrane
AT2G04050	2	—	0.11	0.13	0	0.3	0.34	0.4	3.24	3	3.38	1.1	1.06	0.95	AT2G04050	MATE efflux family protein	GO:0046618 xenobiotic export from cell;GO:1990961 xenobiotic detoxification by transmembrane export across the plasma membrane;GO:0042908 xenobiotic transport
AT2G04070	2	—	0.05	0.05	0.09	0.19	0.24	0.3	3.49	3.27	3.42	0.53	0.8	0.95	AT2G04070	MATE efflux family protein	GO:0046618 xenobiotic export from cell;GO:1990961 xenobiotic detoxification by transmembrane export across the plasma membrane;GO:0042908 xenobiotic transport
AT2G04680	2	—	5.11	5.34	4.48	5	6.09	4.51	11.7	10.52	10.23	9.32	10.71	9.49	AT2G04680	Cysteine/Histidine-rich C1 domain family protein
AT2G14680	2	—	17.05	18.43	18.34	20.12	20.1	17.95	36.34	35.46	36.33	32.95	35.05	32.37	MEE13	myosin heavy chain-like protein	GO:0009793 embryo development ending in seed dormancy;GO:0009790 embryo development;GO:0048316 seed development
AT2G14750	2	—	98.13	104.44	99.33	89.54	94.41	90.98	176.82	170.34	168.61	186.11	178.82	168.86	APK	APS kinase	GO:0070813 hydrogen sulfide metabolic process;GO:0070814 hydrogen sulfide biosynthetic process;GO:0010439 regulation of glucosinolate biosynthetic process
AT2G14760	2	—	1.33	1.39	1.7	0.89	1.04	0.75	2.88	3.39	3.29	1.93	1.79	1.34	AT2G14760	basic helix-loop-helix (bHLH) DNA-binding superfamily protein	GO:0009555 pollen development;GO:0048229 gametophyte development;GO:0006355 regulation of DNA-templated transcription
AT2G14846	2	—	0.21	0.41	0	0.64	0	0.21	5.98	5.62	7.61	0.4	0.97	0.76	AT2G14846	Bifunctional inhibitor/lipid-transfer protein/seed storage 2S albumin superfamily protein	GO:0006869 lipid transport;GO:0010876 lipid localization;GO:0033036 macromolecule localization
AT2G14960	2	—	5.81	8.14	7.12	4.12	4.29	3.36	11.69	11.81	12.75	7.49	8.15	7.85	GH3.1	Auxin-responsive GH3 family protein	GO:0009733 response to auxin;GO:0009725 response to hormone;GO:0009719 response to endogenous stimulus
AT2G15370	2	—	14.44	17.65	13	16.8	17.26	18.44	45.39	29.77	41.91	29.69	28.54	27.94	FUT5	fucosyltransferase 5	GO:0036065 fucosylation;GO:0006486 protein glycosylation;GO:0009101 glycoprotein biosynthetic process
AT2G15390	2	—	31.1	31.57	27.37	30.29	32.7	29.8	56.44	53.49	61.78	51.85	54.82	43.25	FUT4	fucosyltransferase 4	GO:0006486 protein glycosylation;GO:0009101 glycoprotein biosynthetic process;GO:0043413 macromolecule glycosylation
AT2G16760	2	—	14.12	16.7	19.37	20.81	17.51	18.24	44.31	44.84	47.9	35.85	31.9	35.16	AT2G16760	Calcium-dependent phosphotriesterase superfamily protein
AT2G16900	2	—	16.71	17.84	16.77	11.55	15.13	8.65	19.74	24.04	17.42	24.26	23.92	20.52	AT2G16900	phospholipase-like protein (PEARLI 4) family protein
AT2G17280	2	—	22.26	22.79	24.89	24.99	24.91	22.95	132.98	142.83	138.42	113.61	120.44	121.08	AT2G17280	Phosphoglycerate mutase family protein
AT2G17530	2	—	7.5	13.83	4.84	7.11	27.71	8.37	28.84	28.42	26.95	11.01	7.6	6.92	AT2G17530	Protein kinase superfamily protein	GO:0016310 phosphorylation;GO:0006796 phosphate-containing compound metabolic process;GO:0006793 phosphorus metabolic process
AT2G17770	2	—	1.14	1.74	0.94	1.49	1.65	2.32	3.57	3.6	3.88	3.28	2.94	3.17	BZIP27	basic region/leucine zipper motif 27	GO:2000028 regulation of photoperiodism, flowering;GO:0045893 positive regulation of DNA-templated transcription;GO:1902680 positive regulation of RNA biosynthetic process
AT2G18050	2	—	33.52	32.77	38.73	66.29	68.03	68.71	153.66	155.36	151.35	130.62	143.85	133.02	HIS1-3	histone H1-3	GO:0006334 nucleosome assembly;GO:0034728 nucleosome organization;GO:0065004 protein-DNA complex assembly
AT2G18190	2	—	0.66	1.3	0.86	0.55	0.1	0.57	2.81	4.01	3.37	3.63	3.11	2.69	AT2G18190	P-loop containing nucleoside triphosphate hydrolases superfamily protein	GO:0009651 response to salt stress;GO:0006970 response to osmotic stress;GO:0009628 response to abiotic stimulus
AT2G18193	2	—	12.16	10.62	13.09	11.2	9.53	9.65	40.88	38.7	39.27	30.05	27.54	28.22	AT2G18193	P-loop containing nucleoside triphosphate hydrolases superfamily protein
AT2G18550	2	—	1.46	1.39	1.81	1.69	0.56	1.18	3.1	3.27	3.11	1.84	1.5	2.36	HB21	homeobox protein 21	GO:0006355 regulation of DNA-templated transcription;GO:2001141 regulation of RNA biosynthetic process;GO:0051252 regulation of RNA metabolic process
AT2G18640	2	—	1.57	1.54	1.53	1.33	1.01	1.64	5.51	3.39	3.69	3.03	3.54	3.52	GGPS4	geranylgeranyl pyrophosphate synthase 4	GO:0033385 geranylgeranyl diphosphate metabolic process;GO:0033386 geranylgeranyl diphosphate biosynthetic process;GO:0033383 geranyl diphosphate metabolic process
AT2G18660	2	—	0	0	0.1	0	0	0	4.4	4.16	4.34	4.41	4.16	4.36	PNP-A	plant natriuretic peptide A	GO:0010230 alternative respiration;GO:0009627 systemic acquired resistance;GO:0009060 aerobic respiration
AT2G18730	2	—	41.55	39.45	37.95	35.9	34.86	35.61	72.91	71.46	72.39	64.78	66.09	62.95	DGK3	diacylglycerol kinase 3	GO:0007200 phospholipase C-activating G protein-coupled receptor signaling pathway;GO:0007186 G protein-coupled receptor signaling pathway;GO:0007165 signal transduction
AT2G18890	2	—	5.31	6.5	6.61	5.25	5.89	6.65	10.3	12.87	11.95	11.18	11.08	10.41	AT2G18890	Protein kinase superfamily protein	GO:0016310 phosphorylation;GO:0006796 phosphate-containing compound metabolic process;GO:0006793 phosphorus metabolic process
AT2G19410	2	—	3.3	3.11	2.93	2.39	2.22	2.51	8.53	8.9	8.63	3.54	3.22	3.23	AT2G19410	U-box domain-containing protein kinase family protein	GO:0016567 protein ubiquitination;GO:0032446 protein modification by small protein conjugation;GO:0070647 protein modification by small protein conjugation or removal
AT2G19880	2	—	36.39	39.56	36.88	35.04	35.75	33.24	131.58	128.91	130.62	96.8	94.18	95.43	AT2G19880	Nucleotide-diphospho-sugar transferases superfamily protein	GO:0006679 glucosylceramide biosynthetic process;GO:0006688 glycosphingolipid biosynthetic process;GO:0046476 glycosylceramide biosynthetic process
AT2G19890	2	—	0	0.03	0.03	0	0	0	1.49	2.05	1.44	1.32	1.94	1.84	AT2G19890	uncharacterized protein	GO:0010468 regulation of gene expression;GO:0010556 regulation of macromolecule biosynthetic process;GO:0060255 regulation of macromolecule metabolic process
AT2G20030	2	—	4.19	3.98	5.13	2.82	2.84	2.9	5.54	6.25	5.54	5.07	6.2	5.19	AT2G20030	RING/U-box superfamily protein	GO:0016567 protein ubiquitination;GO:0032446 protein modification by small protein conjugation;GO:0070647 protein modification by small protein conjugation or removal
AT2G21140	2	—	0	0	0	0	0.19	0	1.57	1.47	1.6	1.17	1.05	0.87	PRP2	proline-rich protein 2	GO:0009664 plant-type cell wall organization;GO:0071669 plant-type cell wall organization or biogenesis;GO:0071555 cell wall organization
AT2G21640	2	—	2.17	1.64	3.05	2.34	2.96	3.38	10.13	7.12	5.8	4.33	2.9	6.19	AT2G21640	marker for oxidative stress response protein	GO:0008150 biological_process
AT2G21880	2	—	19.23	20.1	16.3	16.34	17.93	18.76	34.17	34.74	36.92	14.86	18.98	16.27	RAB7A	RAB GTPase homolog 7A
AT2G21900	2	—	0.12	0.59	0.23	0	0	0.2	3.38	3.93	3.53	1.12	1.18	1.47	WRKY59	WRKY DNA-binding protein 59	GO:0006355 regulation of DNA-templated transcription;GO:2001141 regulation of RNA biosynthetic process;GO:0051252 regulation of RNA metabolic process
AT2G22030	2	—	0	0	0	0.07	0	0	2.13	2.19	2.09	0.75	0.97	0.96	AT2G22030	Galactose oxidase/kelch repeat superfamily protein	GO:0008150 biological_process
AT2G22080	2	—	138.28	133.96	138.67	139.43	152.51	145	247.07	262.93	242.61	204.87	224	217.63	AT2G22080	uncharacterized protein	GO:0006979 response to oxidative stress;GO:0006950 response to stress;GO:0050896 response to stimulus
AT2G22190	2	—	8.81	11.33	10.66	14.38	17.11	17.69	27.27	26.73	28.3	12.97	13.09	10.53	TPPE	Haloacid dehalogenase-like hydrolase (HAD) superfamily protein	GO:0005992 trehalose biosynthetic process;GO:0005991 trehalose metabolic process;GO:0046351 disaccharide biosynthetic process
AT2G22290	2	—	2.62	2.41	2.48	2.72	1.72	2.88	5.9	6.81	5.3	5.88	4.71	4.07	RABH1d	RAB GTPase homolog H1D
AT2G22470	2	—	268.52	274.07	279.05	260.56	255.22	254.54	523.47	515.34	505.03	498.76	522.22	541.79	AGP2	arabinogalactan protein 2
AT2G22500	2	—	20.43	24.4	20.72	15.83	16.89	15.01	56.7	54.13	54.82	46.36	48.05	45.58	UCP5	uncoupling protein 5	GO:0006839 mitochondrial transport;GO:1902600 proton transmembrane transport;GO:0098662 inorganic cation transmembrane transport
AT2G22510	2	—	90.96	105.49	89.75	137.23	139.94	131.26	458.93	475.77	464.83	234.81	236.85	216.34	AT2G22510	hydroxyproline-rich glycoprotein family protein
AT2G22930	2	—	13.13	15.37	15.38	17.15	15.26	16.53	27.12	30.45	30.33	29.58	28.01	25.49	AT2G22930	UDP-Glycosyltransferase superfamily protein
AT2G22950	2	—	0.19	0.03	0.02	0.03	0	0.03	1.2	1.08	1.33	0.41	0.59	0.25	ACA7	Cation transporter/ E1-E2 ATPase family protein	GO:0070588 calcium ion transmembrane transport;GO:0006816 calcium ion transport;GO:0098662 inorganic cation transmembrane transport
AT2G23130	2	—	2.49	3.56	2.36	2.01	1.35	2.1	6.38	5.31	6.87	2.23	3.12	2.45	AGP17	arabinogalactan protein 17	GO:0010306 rhamnogalacturonan II biosynthetic process;GO:0010396 rhamnogalacturonan II metabolic process;GO:0052325 cell wall pectin biosynthetic process
AT2G23290	2	—	16.77	14.46	16.72	15.5	16.74	14.47	38.05	36.1	36.08	33.69	33.49	33.51	MYB70	myb domain protein 70
AT2G23300	2	—	15.4	15.43	14.84	16.08	15.46	15.35	28.44	28.39	29.55	23.09	24.47	20.92	AT2G23300	Leucine-rich repeat protein kinase family protein	GO:0016310 phosphorylation;GO:0006796 phosphate-containing compound metabolic process;GO:0006793 phosphorus metabolic process
AT2G23540	2	—	65.76	71.51	65.73	99.91	105.24	100.69	292.72	292.68	300.34	180.59	179.08	170.44	AT2G23540	GDSL-like Lipase/Acylhydrolase superfamily protein	GO:0008150 biological_process
AT2G23910	2	—	5.13	3.19	4.35	4.64	4.28	4.37	12.67	12.1	12.55	13.17	11.25	11.26	AT2G23910	NAD(P)-binding Rossmann-fold superfamily protein
AT2G23950	2	—	20.85	21.6	19.96	21.01	23.24	22.4	54.95	54.39	55.08	42.21	47.21	43.94	AT2G23950	Leucine-rich repeat protein kinase family protein	GO:1901653 cellular response to peptide;GO:0001894 tissue homeostasis;GO:0007639 homeostasis of number of meristem cells
AT2G23960	2	—	8.97	8.86	8.39	5.46	6.42	5.1	34.48	34.15	31.89	25.62	23.59	25.3	AT2G23960	Class I glutamine amidotransferase-like superfamily protein
AT2G24000	2	—	0.11	0.03	0.24	0.17	0	0.16	51.61	51.39	50.74	22.69	23.71	19.99	scpl22	serine carboxypeptidase-like 22
AT2G24390	2	—	4.58	6.07	5.67	8.35	7.76	5.62	13.63	13.38	13.02	11.97	11.77	13.02	AT2G24390	AIG2-like (avirulence induced gene) family protein
AT2G25240	2	—	5.84	6.12	4.75	6.08	5.56	5.68	22.32	20.07	19.94	17.63	17.88	16.49	CCP3	Serine protease inhibitor (SERPIN) family protein	GO:0008150 biological_process
AT2G25690	2	—	9.13	9.92	9.19	8.77	6.92	9.3	30.49	27.39	28.79	27.04	30.41	26.91	AT2G25690	DUF581 family protein, putative (DUF581)	GO:1902074 response to salt;GO:0042594 response to starvation;GO:0031667 response to nutrient levels
AT2G26310	2	—	6.4	6.59	5.51	6.2	5.94	5.09	19.78	20.83	19.54	13.46	16.62	14.42	FAP2	Chalcone-flavanone isomerase family protein
AT2G26420	2	—	4.2	3.88	4.63	4.08	4.18	4.31	15.01	13.28	14.98	11.12	13.98	10.85	PIP5K3	1-phosphatidylinositol-4-phosphate 5-kinase 3	GO:2000114 regulation of establishment of cell polarity;GO:0032878 regulation of establishment or maintenance of cell polarity;GO:0048766 root hair initiation
AT2G26480	2	—	6.68	8.35	7.88	5.23	5.53	6.27	21.78	20.74	20.44	21.81	20.2	20.78	UGT76D1	UDP-glucosyl transferase 76D1
AT2G27402	2	—	2.23	2.75	2.19	2.25	2.17	1.31	3.9	4.53	4.83	1.45	0.8	1.25	AT2G27402	plastid transcriptionally active protein
AT2G27770	2	—	5.63	7.48	6.09	4.33	4.27	2.57	7.71	7.14	7.11	5.92	6.32	5.68	AT2G27770	DUF868 family protein (DUF868)
AT2G28440	2	—	8.79	11.39	10.97	10.9	9.28	8.91	20.91	22.88	20.6	20.84	20.33	18.35	AT2G28440	proline-rich family protein	GO:0008150 biological_process
AT2G29000	2	—	0.38	0.26	0.25	0.29	0.47	0.27	1.82	1.52	1.78	1.42	1.61	1.47	AT2G29000	Leucine-rich repeat protein kinase family protein
AT2G29750	2	—	99.04	102.95	98.09	81.34	82.8	80.06	188.3	186.16	185.89	118.94	114.35	111.32	UGT71C1	UDP-glucosyl transferase 71C1
AT2G30040	2	—	7.7	7.35	7.97	6.07	4.68	5.03	17.87	17.95	20.29	14.8	17.4	15.5	MAPKKK14	mitogen-activated protein kinase kinase kinase 14	GO:0046777 protein autophosphorylation;GO:0009658 chloroplast organization;GO:0006468 protein phosphorylation
AT2G30070	2	—	7.38	6.26	6.89	7.31	7.41	7.35	12.98	12.08	13.15	12.32	12.52	11.99	KT1	potassium transporter 1	GO:0071805 potassium ion transmembrane transport;GO:0006813 potassium ion transport;GO:0098662 inorganic cation transmembrane transport
AT2G30210	2	—	71.62	76.59	69.34	64.96	67.86	65.29	167.42	161.63	163.31	160.64	155.87	152.76	LAC3	laccase 3
AT2G30540	2	—	3.98	3.78	5	4.14	4.31	4.35	31.48	27.49	31.28	11.13	10.73	10.36	AT2G30540	Thioredoxin superfamily protein
AT2G30870	2	—	998.86	1037.45	1015.08	879.1	888.24	879.87	1797.63	1868.05	1832.78	1834.07	1881.95	1782.08	GSTF10	glutathione S-transferase PHI 10	GO:0009407 toxin catabolic process;GO:0009404 toxin metabolic process;GO:0098754 detoxification
AT2G30933	2	—	4.28	5.78	4.82	4.03	3.67	4.84	10.19	9.12	5.39	10.09	9.5	9.33	AT2G30933	Carbohydrate-binding X8 domain superfamily protein
AT2G31360	2	—	121.3	120.97	122.63	144.96	145.94	148.6	234.6	230.75	235.74	206.35	209.07	208.38	ADS2	16:0delta9 desaturase 2	GO:0042761 very long-chain fatty acid biosynthetic process;GO:0006636 unsaturated fatty acid biosynthetic process;GO:0033559 unsaturated fatty acid metabolic process
AT2G31830	2	—	1.19	1.06	1.66	1.1	1.08	1	2.45	2.37	2.04	1.22	0.84	2.01	5PTase14	endonuclease/exonuclease/phosphatase family protein	GO:0043647 inositol phosphate metabolic process;GO:0046856 phosphatidylinositol dephosphorylation;GO:0046839 phospholipid dephosphorylation
AT2G31990	2	—	8.75	9.55	9.9	7.45	7.99	8.03	14.14	14.6	15.26	12.76	14.17	11.58	AT2G31990	Exostosin family protein	GO:0006486 protein glycosylation;GO:0009101 glycoprotein biosynthetic process;GO:0043413 macromolecule glycosylation
AT2G32020	2	—	5.99	3.66	4.39	6.1	4.45	3.92	10.37	9.55	10.08	9.27	6.85	9.1	AT2G32020	Acyl-CoA N-acyltransferases (NAT) superfamily protein	GO:0009737 response to abscisic acid;GO:0097305 response to alcohol;GO:0033993 response to lipid
AT2G32260	2	—	102.45	112.15	100.13	97.14	95.36	91.33	193.65	192.71	189.46	147.41	149.53	143.7	CCT1	phosphorylcholine cytidylyltransferase	GO:0006657 CDP-choline pathway;GO:0006656 phosphatidylcholine biosynthetic process;GO:0046470 phosphatidylcholine metabolic process
AT2G32860	2	—	2.62	2.92	3.02	1.6	2.77	2.18	12.18	12.12	12.06	9.02	9.47	7.86	BGLU33	beta glucosidase 33	GO:0005975 carbohydrate metabolic process;GO:0044238 primary metabolic process;GO:0008152 metabolic process
AT2G32960	2	—	7.88	7.23	8.74	6.31	7.32	8.26	133.09	136.52	136.51	117.19	124.73	121.81	PFA-DSP2	Phosphotyrosine protein phosphatases superfamily protein	GO:0016311 dephosphorylation;GO:0006796 phosphate-containing compound metabolic process;GO:0006793 phosphorus metabolic process
AT2G32990	2	—	61.22	61.12	62.33	44.44	51.88	48.81	114.07	113.86	107.55	87.33	86.33	82.59	GH9B8	glycosyl hydrolase 9B8
AT2G33205	2	—	6.16	5.59	6.39	7.14	7.06	6.73	14.1	13.76	14.53	13.83	13.41	11.11	AT2G33205	Serinc-domain containing serine and sphingolipid biosynthesis protein	GO:0008150 biological_process
AT2G33385	2	—	4.99	4	3.55	3.88	3.78	4.75	7.07	8.11	8.97	6.79	6.99	5.64	arpc2b	actin-related protein C2B	GO:0034314 Arp2/3 complex-mediated actin nucleation;GO:0030041 actin filament polymerization;GO:0008154 actin polymerization or depolymerization
AT2G33460	2	—	2.29	4.02	3.12	4.57	2.8	2.82	12.36	13.75	11.29	10.63	8.72	9.98	RIC1	ROP-interactive CRIB motif-containing protein 1	GO:0010215 cellulose microfibril organization;GO:0030198 extracellular matrix organization;GO:0043062 extracellular structure organization
AT2G33710	2	—	6.45	7.81	8.8	6.12	4.08	5.97	15.63	14.87	14.04	11.07	12.3	13.23	AT2G33710	Integrase-type DNA-binding superfamily protein	GO:0009873 ethylene-activated signaling pathway;GO:0071369 cellular response to ethylene stimulus;GO:0000160 phosphorelay signal transduction system
AT2G34210	2	—	0.17	0.17	0.21	0.19	0.29	0.22	19.17	18.36	22.16	12.07	12.39	12.96	AT2G34210	Transcription elongation factor Spt5	GO:0140673 transcription elongation-coupled chromatin remodeling;GO:0006368 transcription elongation by RNA polymerase II;GO:0006354 DNA-templated transcription elongation
AT2G34330	2	—	1.25	1.52	0.97	1.27	1.7	1.34	3.55	2.94	3.75	3.13	2.3	2.16	AT2G34330	LOW protein: protein BOBBER-like protein
AT2G34720	2	—	38.04	34.13	40.16	27.57	29.77	27.47	62.76	66.99	69.33	54.12	55.11	54.81	NF-YA4	nuclear factor Y, subunit A4	GO:0048506 regulation of timing of meristematic phase transition;GO:0048510 regulation of timing of transition from vegetative to reproductive phase;GO:0040034 regulation of development, heterochronic
AT2G34810	2	—	3.02	3.57	3.34	3.84	3.36	3.67	29.22	28.39	27.95	20.31	20.36	18.57	AT2G34810	FAD-binding Berberine family protein	GO:0009753 response to jasmonic acid;GO:0070542 response to fatty acid;GO:0009611 response to wounding
AT2G34850	2	—	2.15	1.49	2.43	2.4	2.29	2.18	4.83	4.49	5.05	3.86	4.11	4.58	MEE25	NAD(P)-binding Rossmann-fold superfamily protein	GO:0033358 UDP-L-arabinose biosynthetic process;GO:0045227 capsule polysaccharide biosynthetic process;GO:0045230 capsule organization
AT2G34920	2	—	4.42	5.87	5.42	4.46	5.14	4.41	9.63	10.08	9.87	8.93	8.3	7.89	EDA18	RING/U-box superfamily protein	GO:0009553 embryo sac development;GO:0009555 pollen development;GO:0048229 gametophyte development
AT2G35380	2	—	26.1	29.92	26.44	38.72	40.08	38.02	114.08	111.69	102.65	82.44	86.08	76.92	AT2G35380	Peroxidase superfamily protein	GO:0042744 hydrogen peroxide catabolic process;GO:0042743 hydrogen peroxide metabolic process;GO:0072593 reactive oxygen species metabolic process
AT2G35710	2	—	9.59	10.3	11.62	8.96	11.86	9.51	20.86	19.65	21.12	14.75	17.07	13.29	PGSIP7	Nucleotide-diphospho-sugar transferases superfamily protein
AT2G35850	2	—	5.65	4.43	6.12	5.87	9.31	6.75	8.01	12.15	10.81	6.01	8.19	6.55	AT2G35850	uncharacterized protein
AT2G35960	2	—	2.45	1.26	1.71	2.17	1.7	1.89	3.89	3.42	4.02	3.58	2.65	4.03	NHL12	NDR1/HIN1-like 12	GO:0098542 defense response to other organism;GO:0006952 defense response;GO:0043207 response to external biotic stimulus
AT2G35990	2	—	1.22	1.44	2.11	1.25	1.09	1.25	7.4	5.68	5.49	4.01	4.07	2.94	LOG2	Putative lysine decarboxylase family protein	GO:0009691 cytokinin biosynthetic process;GO:0009690 cytokinin metabolic process;GO:0042446 hormone biosynthetic process
AT2G36295	2	—	3.69	1.97	3.22	2.74	4.54	4.36	10.85	9.51	9.64	4.18	5.04	6.02	AT2G36295	uncharacterized protein	GO:0008150 biological_process
AT2G36630	2	—	0.38	0.4	0.33	0.42	0.3	0.54	4.88	4.44	4.07	2.75	2.75	2.28	AT2G36630	Sulfite exporter TauE/SafE family protein
AT2G37240	2	—	3.61	3.32	5.26	4.89	3.88	4.85	9.24	8.63	7.96	8.79	9.89	8.1	AT2G37240	Thioredoxin superfamily protein
AT2G37360	2	—	20.7	22.05	21.6	27.34	28.71	27.9	62.15	58.26	59.06	55.63	53.15	49.02	ABCG2	ABC-2 type transporter family protein	GO:0010345 suberin biosynthetic process;GO:0009699 phenylpropanoid biosynthetic process;GO:0044550 secondary metabolite biosynthetic process
AT2G37430	2	—	3.58	1.71	2.32	1.38	1.34	2.24	4.63	3.88	4.09	3.86	6.15	4.58	ZAT11	C2H2 and C2HC zinc fingers superfamily protein	GO:0071289 cellular response to nickel ion;GO:0010045 response to nickel cation;GO:0071248 cellular response to metal ion
AT2G37890	2	—	7.43	8.3	8.4	9.97	8.05	9.49	34.76	34.63	35.22	32.41	27.7	30.13	AT2G37890	Mitochondrial substrate carrier family protein	GO:0055085 transmembrane transport;GO:0006810 transport;GO:0051234 establishment of localization
AT2G37980	2	—	21.77	19.4	19.33	21.91	21.9	20.42	40.07	36.67	38.93	32.82	32.67	31.95	AT2G37980	O-fucosyltransferase family protein
AT2G38100	2	—	1.32	1.58	1.36	1.7	1.37	1.77	2.4	3.41	2.64	2.93	3	2.29	AT2G38100	proton-dependent oligopeptide transport (POT) family protein	GO:0042938 dipeptide transport;GO:0015706 nitrate transmembrane transport;GO:0006857 oligopeptide transport
AT2G38110	2	—	10.53	12.88	10.47	14.89	16.19	14.95	43.02	41.57	43.08	38.36	34.66	35.32	GPAT6	glycerol-3-phosphate acyltransferase 6	GO:0010143 cutin biosynthetic process;GO:0160062 cutin-based cuticle development;GO:0009908 flower development
AT2G38500	2	—	4.77	3.84	4.48	3.31	3.98	3.5	7.93	7.05	8.64	7.55	5.82	7.43	AT2G38500	2-oxoglutarate (2OG) and Fe(II)-dependent oxygenase superfamily protein
AT2G38740	2	—	38.02	37.03	37.62	40.53	41.17	39.19	237.23	227.61	225.81	172.28	166.58	170.24	AT2G38740	Haloacid dehalogenase-like hydrolase (HAD) superfamily protein	GO:0016311 dephosphorylation;GO:0006796 phosphate-containing compound metabolic process;GO:0006793 phosphorus metabolic process
AT2G38823	2	—	1.89	1.29	2.43	1.92	1.56	1.84	27.33	26.13	26.66	9.03	8	7.82	AT2G38823	uncharacterized protein
AT2G38920	2	—	0.55	0.53	0.14	0.27	0.05	0.41	1.14	1.3	1.7	1.54	1.42	1.03	AT2G38920	SPX (SYG1/Pho81/XPR1) domain-containing protein / zinc finger (C3HC4-type RING finger) protein-like protein	GO:0016567 protein ubiquitination;GO:0032446 protein modification by small protein conjugation;GO:0070647 protein modification by small protein conjugation or removal
AT2G39010	2	—	1.71	1.35	1.26	3.31	2.35	2.49	5.04	3.9	5	2.04	1.76	1.86	PIP2E	plasma membrane intrinsic protein 2E	GO:0006833 water transport;GO:0042044 fluid transport;GO:0009624 response to nematode
AT2G39050	2	—	57.97	63.1	58.56	70.31	75.84	65.86	109.16	111.53	118.46	109.3	101.25	111.03	EULS3	hydroxyproline-rich glycoprotein family protein	GO:0090332 stomatal closure;GO:0010118 stomatal movement;GO:0042742 defense response to bacterium
AT2G39380	2	—	41.09	45.1	42.55	28.44	27.03	29.02	60.62	61.33	59.6	53.69	52.99	47.96	EXO70H2	exocyst subunit exo70 family protein H2
AT2G39510	2	—	19.73	22.47	20.19	21.86	21.04	18.84	148.56	153.7	147.46	75.84	82.56	75.29	UMAMIT14	nodulin MtN21 /EamA-like transporter family protein	GO:0098712 L-glutamate import across plasma membrane;GO:0015813 L-glutamate transmembrane transport;GO:0051938 L-glutamate import
AT2G39530	2	—	77.2	81.91	68.59	42.98	38.87	41.1	115.39	114.03	114.16	38.55	36.74	33.6	AT2G39530	Uncharacterized protein family (UPF0497)
AT2G39780	2	—	102.35	102.99	99.33	97.01	98.09	95.19	256.28	247.12	247.05	220.35	237.7	224.68	RNS2	ribonuclease 2	GO:0016075 rRNA catabolic process;GO:0010507 negative regulation of autophagy;GO:0010506 regulation of autophagy
AT2G40250	2	—	0.84	0.89	1.25	0.48	0.47	0.57	4.24	4.94	3.96	1.3	1.27	1.35	AT2G40250	SGNH hydrolase-type esterase superfamily protein
AT2G40340	2	—	0.64	0.87	0.57	0.9	1.65	1.56	2.26	1.76	3.01	1.51	1.79	1.54	DREB2C	Integrase-type DNA-binding superfamily protein	GO:0010286 heat acclimation;GO:0009408 response to heat;GO:0009737 response to abscisic acid
AT2G40750	2	—	7.67	8.22	9.09	5.69	6.16	4.92	21.52	21.71	24.56	13.66	12.62	12.74	WRKY54	WRKY DNA-binding protein 54	GO:1900056 negative regulation of leaf senescence;GO:1900457 regulation of brassinosteroid mediated signaling pathway;GO:2000022 regulation of jasmonic acid mediated signaling pathway
AT2G41170	2	—	4.51	4.29	4.33	4.88	5.28	4.24	13.21	13.55	13.85	14.69	12.95	12.99	AT2G41170	F-box family protein
AT2G41730	2	—	0.94	0.25	0.84	1.21	1.32	0.82	24.27	24.68	24.99	7.11	5.27	9.96	AT2G41730	calcium-binding site protein	GO:0009061 anaerobic respiration;GO:0042542 response to hydrogen peroxide;GO:0045333 cellular respiration
AT2G41820	2	—	24.18	23.75	22.61	22.42	23.26	22.29	47	46.5	47.47	39.73	38.76	38.87	AT2G41820	Leucine-rich repeat protein kinase family protein
AT2G42140	2	—	1.88	2.45	2.59	2.5	1.72	3.16	4.83	4.08	4.33	4.05	3.63	3.18	AT2G42140	VQ motif-containing protein
AT2G42250	2	—	3.84	2.07	3.74	2.19	0	0	7.22	6.62	6.28	3.29	2.84	1.68	CYP712A1	cytochrome P450, family 712, subfamily A, polypeptide 1
AT2G42600	2	—	50.15	55.09	53.43	65.14	66.68	65.52	223.63	218.37	225.15	147.34	149.88	135.13	PPC2	phosphoenolpyruvate carboxylase 2	GO:0006099 tricarboxylic acid cycle;GO:0009060 aerobic respiration;GO:0045333 cellular respiration
AT2G42690	2	—	14.79	11.65	13.75	13.08	15.1	12.91	128.96	131.5	133.02	109.75	107.81	101.39	AT2G42690	alpha/beta-Hydrolases superfamily protein	GO:0071493 cellular response to UV-B;GO:0009650 UV protection;GO:0034644 cellular response to UV
AT2G43120	2	—	43.29	39.91	41.53	33.23	34.05	31.8	68.15	71.84	65.59	55.53	54	53.16	AT2G43120	RmlC-like cupins superfamily protein	GO:0042742 defense response to bacterium;GO:0009617 response to bacterium;GO:0098542 defense response to other organism
AT2G43390	2	—	2.31	5.7	4.14	5.38	6.9	4.76	20.49	21.79	24.17	12.72	15.07	15.46	AT2G43390	uncharacterized protein	GO:0008150 biological_process
AT2G43500	2	—	1.65	2.22	1.89	1.93	2.39	2.13	9.37	8.43	10.28	5.94	6.31	5.66	AT2G43500	Plant regulator RWP-RK family protein	GO:0006355 regulation of DNA-templated transcription;GO:2001141 regulation of RNA biosynthetic process;GO:0051252 regulation of RNA metabolic process
AT2G43535	2	—	548.3	492.13	599.76	633.58	602.02	656.01	4052.75	4522.86	4278.86	3647.77	4056.44	4222.39	AT2G43535	Scorpion toxin-like knottin superfamily protein
AT2G43570	2	—	11.26	12.82	12.63	7.72	6.3	6.43	41.25	39.74	38.7	31.96	36.17	29.08	CHI	chitinase	GO:0072722 response to amitrole;GO:0010272 response to silver ion;GO:0016998 cell wall macromolecule catabolic process
AT2G43890	2	—	5.27	5.7	5.29	3.08	3.41	3.43	12.4	13.73	13.28	4.27	4.09	4.05	AT2G43890	Pectin lyase-like superfamily protein	GO:0005975 carbohydrate metabolic process;GO:0044238 primary metabolic process;GO:0008152 metabolic process
AT2G44110	2	—	18.95	17.6	19.16	19.44	19.22	19.9	35.86	35.03	38.25	34.07	33.58	32.99	MLO15	Seven transmembrane MLO family protein
AT2G44260	2	—	35.39	37.54	39.1	34.36	38.79	36.51	136.18	133.25	129.7	90.64	92.79	86.73	AT2G44260	DUF946 family protein (DUF946)
AT2G44300	2	—	39.53	35.38	34.98	29.18	26.71	23.72	71.03	66.67	68.43	43.7	47.06	46.96	AT2G44300	Bifunctional inhibitor/lipid-transfer protein/seed storage 2S albumin superfamily protein	GO:0080027 response to herbivore;GO:0009625 response to insect;GO:0006869 lipid transport
AT2G45120	2	—	1.99	1.34	1.98	1.95	1.87	1.66	5.13	4.85	4.93	4.17	3.63	4.81	AT2G45120	C2H2-like zinc finger protein	GO:0006355 regulation of DNA-templated transcription;GO:2001141 regulation of RNA biosynthetic process;GO:0051252 regulation of RNA metabolic process
AT2G45220	2	—	89.04	98.42	84.36	74.86	79.6	76.42	173.78	167.42	173.29	166.34	164.38	159.77	AT2G45220	Plant invertase/pectin methylesterase inhibitor superfamily	GO:0050829 defense response to Gram-negative bacterium;GO:0045490 pectin catabolic process;GO:0000272 polysaccharide catabolic process
AT2G45550	2	—	0.25	0.35	0.31	0	0	0.15	2.68	2.82	2.54	0.95	0.77	1.25	CYP76C4	cytochrome P450, family 76, subfamily C, polypeptide 4	GO:0008150 biological_process
AT2G45680	2	—	8.67	9.91	6.61	7.91	7.61	8.3	21.64	20.75	19.32	17.23	15.59	14.02	TCP9	TCP family transcription factor	GO:1900056 negative regulation of leaf senescence;GO:0008361 regulation of cell size;GO:0032535 regulation of cellular component size
AT2G45760	2	—	0.78	0.83	0.46	0.3	0.86	0.67	3.32	2.49	3.77	1.65	2.99	2.91	BAP2	BON association protein 2
AT2G45890	2	—	18.57	19.07	17.66	17.51	16.67	18.12	32.62	33.78	32.53	19.73	24.07	21.69	ROPGEF4	RHO guanyl-nucleotide exchange factor 4	GO:0048767 root hair elongation;GO:0080147 root hair cell development;GO:0048469 cell maturation
AT2G45910	2	—	39.23	37.16	42.9	29.28	31.93	32.62	81.02	89.7	91.78	82.18	93.46	80.95	AT2G45910	U-box domain-containing protein kinase family protein	GO:0016567 protein ubiquitination;GO:0032446 protein modification by small protein conjugation;GO:0070647 protein modification by small protein conjugation or removal
AT2G46130	2	—	0.49	0.42	0.24	0.63	0.42	1.03	5.43	3.48	4.55	2.51	3.45	3.35	WRKY43	WRKY DNA-binding protein 43	GO:0006355 regulation of DNA-templated transcription;GO:2001141 regulation of RNA biosynthetic process;GO:0051252 regulation of RNA metabolic process
AT2G46160	2	—	5.05	5.47	2.7	4.02	4.6	2.8	9.12	7.33	9.05	7.13	8.3	5.7	AT2G46160	RING/U-box superfamily protein	GO:0016567 protein ubiquitination;GO:0032446 protein modification by small protein conjugation;GO:0070647 protein modification by small protein conjugation or removal
AT2G46430	2	—	17.42	16.44	17.17	10.66	11.75	10.97	26.2	24.91	26.11	16.78	18.41	16.76	CNGC3	cyclic nucleotide gated channel 3
AT2G46530	2	—	7.84	7.94	7.53	5.24	6.29	5.57	36.52	32.34	30.57	25.31	27.71	25.69	ARF11	auxin response factor 11	GO:0006355 regulation of DNA-templated transcription;GO:2001141 regulation of RNA biosynthetic process;GO:0051252 regulation of RNA metabolic process
AT2G46600	2	—	27.58	20.91	28.94	23.16	23.59	27.48	67.87	71.06	66.54	53.42	59.56	69.15	AT2G46600	Calcium-binding EF-hand family protein	GO:0010091 trichome branching;GO:0010090 trichome morphogenesis;GO:0010026 trichome differentiation
AT2G46860	2	—	7.8	6.35	7.57	11.08	8.25	10.8	77.78	77.43	72.69	70.71	80.01	67.61	PPa3	pyrophosphorylase 3	GO:0006796 phosphate-containing compound metabolic process;GO:0006793 phosphorus metabolic process;GO:0008152 metabolic process
AT2G46940	2	—	13.41	11.77	12.62	14.15	11.94	13.06	34.87	36.12	34.33	29.77	25.8	24.69	AT2G46940	fold protein
AT2G47000	2	—	122.83	130.92	126.97	110.69	120.36	117.1	274.01	251.39	267.52	232.74	233.79	220.17	ABCB4	ATP binding cassette subfamily B4	GO:0060919 auxin import into cell;GO:0010315 auxin export across the plasma membrane;GO:0010540 basipetal auxin transport
AT2G47200	2	—	15.97	13.89	16.87	27.03	23.33	27.39	46.29	57.46	54.53	29.36	32.03	32.64	AT2G47200	uncharacterized protein
AT2G47460	2	—	5.47	4.7	5.16	4.18	4.51	5.02	8.99	9.24	9.77	6.73	6.02	6.63	MYB12	myb domain protein 12	GO:1900386 positive regulation of flavonol biosynthetic process;GO:1900384 regulation of flavonol biosynthetic process;GO:0009963 positive regulation of flavonoid biosynthetic process
AT2G47530	2	—	9.04	12.14	6.45	7.19	2.81	8.71	20.92	24.84	22.54	19.49	22.44	16.06	AT2G47530	Pollen Ole e 1 allergen and extensin family protein
AT2G48130	2	—	157.66	172.33	154.55	134.5	136.1	137.9	298.28	282.33	288	179.9	174.5	167.32	AT2G48130	Bifunctional inhibitor/lipid-transfer protein/seed storage 2S albumin superfamily protein	GO:0015908 fatty acid transport;GO:0015718 monocarboxylic acid transport;GO:0010214 seed coat development
AT2G48140	2	—	77.76	90.21	85.88	96.7	90.24	88.24	162.93	161.21	163.35	118.38	106.01	106.34	EDA4	Bifunctional inhibitor/lipid-transfer protein/seed storage 2S albumin superfamily protein	GO:0009561 megagametogenesis;GO:0009553 embryo sac development;GO:0048229 gametophyte development
AT2G48150	2	—	0.65	0.61	0.64	1.04	0.79	0.56	6.81	6.26	7.33	4.46	4.57	5.81	GPX4	glutathione peroxidase 4	GO:0006979 response to oxidative stress;GO:0006950 response to stress;GO:0050896 response to stimulus
AT3G01080	2	—	1.19	1.47	1.83	0.94	1.19	1.19	3.98	3.91	4.78	1.48	1.19	1.18	WRKY58	WRKY DNA-binding protein 58	GO:0031347 regulation of defense response;GO:0080134 regulation of response to stress;GO:0048583 regulation of response to stimulus
AT3G01290	2	—	332.42	359.73	340.54	342.22	337.14	336.53	796.13	807.02	787.4	582.47	582.39	576.16	HIR2	SPFH/Band 7/PHB domain-containing membrane-associated protein family	GO:0002239 response to oomycetes;GO:0043207 response to external biotic stimulus;GO:0051707 response to other organism
AT3G01600	2	—	0.58	0.61	0.71	0.57	0.22	0.54	1.69	2.21	1.9	1.11	0.94	0.73	NAC044	NAC domain containing protein 44	GO:0006355 regulation of DNA-templated transcription;GO:2001141 regulation of RNA biosynthetic process;GO:0051252 regulation of RNA metabolic process
AT3G01730	2	—	2.6	4.24	2.85	6.51	4.69	6.45	15.88	19.27	16.84	15.26	16.58	16.87	AT3G01730	uncharacterized protein	GO:0048767 root hair elongation;GO:0080147 root hair cell development;GO:0048469 cell maturation
AT3G01760	2	—	3.33	4.82	3.67	3.44	3.21	3.7	10.81	10.35	10.39	4.86	4.69	5.26	AT3G01760	Transmembrane amino acid transporter family protein	GO:0070778 L-aspartate transmembrane transport;GO:0015808 L-alanine transport;GO:0032328 alanine transport
AT3G02020	2	—	22.03	20.91	21.61	16.7	16.66	15.93	187.23	183.24	193.65	181.67	179.33	188.49	AK3	aspartate kinase 3	GO:0009088 threonine biosynthetic process;GO:0006566 threonine metabolic process;GO:0009085 lysine biosynthetic process
AT3G02040	2	—	52.46	54.77	48.6	45.74	47.85	44.25	1150.22	1111.01	1154.52	1000.42	989.29	926.6	SRG3	senescence-related gene 3	GO:0030643 intracellular phosphate ion homeostasis;GO:0055062 phosphate ion homeostasis;GO:0098771 inorganic ion homeostasis
AT3G02870	2	—	31.76	26.94	40.77	33.64	30.11	20.75	204.08	215.2	216.67	169.06	166.73	168.8	VTC4	Inositol monophosphatase family protein	GO:0006021 inositol biosynthetic process;GO:0006020 inositol metabolic process;GO:0046854 phosphatidylinositol phosphate biosynthetic process
AT3G02980	2	—	5.05	5.49	4.02	6	3.93	4.89	15.63	19.3	14.27	11.25	12.17	11.59	MCC1	MEIOTIC CONTROL OF CROSSOVERS1	GO:0051321 meiotic cell cycle;GO:0019953 sexual reproduction;GO:0007049 cell cycle
AT3G03150	2	—	131.04	122.9	131.23	169.73	172.23	168.67	531.78	524.08	518.66	536.11	523.85	515.96	AT3G03150	uncharacterized protein
AT3G03250	2	—	200.86	210.24	201.65	203.91	209.42	202.79	407.26	398.69	398.65	368.33	361.24	349.21	UGP1	UDP-GLUCOSE PYROPHOSPHORYLASE 1	GO:0006011 UDP-alpha-D-glucose metabolic process;GO:0052543 callose deposition in cell wall;GO:0052386 cell wall thickening
AT3G03260	2	—	0	0	0	0.03	0.13	0	10.82	13.38	9.93	9.36	10.51	8.8	HDG8	homeodomain GLABROUS 8	GO:0006355 regulation of DNA-templated transcription;GO:2001141 regulation of RNA biosynthetic process;GO:0051252 regulation of RNA metabolic process
AT3G03290	2	—	2.49	0.75	1.15	1.23	1.77	1.22	3.04	3.99	4.23	3.77	4.41	2.45	AT3G03290	Adenine nucleotide alpha hydrolases-like superfamily protein
AT3G03310	2	—	34.39	34.96	31.79	38.3	37.27	35.4	99.81	95.18	90.68	87.23	85.25	84.5	LCAT3	lecithin:cholesterol acyltransferase 3
AT3G03780	2	—	212.38	220.75	210.36	220.58	226.78	225.87	615.96	588.65	591.03	491.76	488.39	481.42	MS2	methionine synthase 2	GO:0009086 methionine biosynthetic process;GO:0006555 methionine metabolic process;GO:0000097 sulfur amino acid biosynthetic process
AT3G03790	2	—	19.95	21.44	18.02	17.55	18.21	17.98	157.68	143.56	153.32	130.79	133.79	125.68	AT3G03790	ankyrin repeat family protein / regulator of chromosome condensation (RCC1) family protein
AT3G03910	2	—	0.95	1.24	0.8	1.13	0.65	1.07	6.11	5.72	4.65	3.42	3.29	3.7	GDH3	glutamate dehydrogenase 3	GO:0006520 amino acid metabolic process;GO:0044238 primary metabolic process;GO:0008152 metabolic process
AT3G04050	2	—	0.44	1	0.86	0.5	0.83	1.21	5.12	4.98	4.59	3.8	3.1	3.99	AT3G04050	Pyruvate kinase family protein	GO:0006096 glycolytic process;GO:0009134 nucleoside diphosphate catabolic process;GO:0009135 purine nucleoside diphosphate metabolic process
AT3G04360	2	—	3.3	2.93	2.91	3.71	3.29	3.25	12.66	13.42	12.46	12.45	10.84	14.05	AT3G04360	Calcium-dependent lipid-binding (CaLB domain) family protein	GO:0006952 defense response;GO:0006950 response to stress;GO:0050896 response to stimulus
AT3G04370	2	—	5.41	5.45	5.49	7.46	7.46	7.54	22.94	23.98	23.49	15.94	14.75	15.04	PDLP4	plasmodesmata-located protein 4
AT3G04420	2	—	3.78	2.98	3.61	3.32	2.76	3.54	11.32	11.78	11.82	10.66	11.87	9.47	NAC048	NAC domain containing protein 48	GO:0006355 regulation of DNA-templated transcription;GO:2001141 regulation of RNA biosynthetic process;GO:0051252 regulation of RNA metabolic process
AT3G04530	2	—	37.84	39.43	37	29.13	26.24	28.13	98.9	97.02	97.28	67.24	68.6	69.47	PPCK2	phosphoenolpyruvate carboxylase kinase 2	GO:0016036 cellular response to phosphate starvation;GO:0009267 cellular response to starvation;GO:0006468 protein phosphorylation
AT3G05490	2	—	116.79	126.32	127.8	120.56	112.39	116.18	244.22	254.6	243.54	185.61	151.16	114.43	RALFL22	ralf-like 22	GO:0019722 calcium-mediated signaling;GO:0007267 cell-cell signaling;GO:0141124 intracellular signaling cassette
AT3G05630	2	—	3.31	3.95	2.71	3.51	3.39	3.05	129.63	122.74	124.34	109.66	108.32	103.53	PLDP2	phospholipase D P2	GO:0006654 phosphatidic acid biosynthetic process;GO:0046473 phosphatidic acid metabolic process;GO:0009395 phospholipid catabolic process
AT3G05690	2	—	14.47	15.54	15.76	13.49	14.79	14.05	144.82	137	142.8	121.99	128.06	123.56	NF-YA2	nuclear factor Y, subunit A2	GO:0009567 double fertilization forming a zygote and endosperm;GO:0009566 fertilization;GO:0019953 sexual reproduction
AT3G05890	2	—	384.26	359.82	410.47	340.78	338.66	362.42	729.26	817.97	806.31	398.76	446.08	443.73	RCI2B	Low temperature and salt responsive protein family	GO:0009409 response to cold;GO:0009266 response to temperature stimulus;GO:0009628 response to abiotic stimulus
AT3G06420	2	—	91	85.67	97.12	80.73	78.51	78.13	180.61	189.29	180.14	132.47	137.84	134.86	ATG8H	Ubiquitin-like superfamily protein
AT3G07070	2	—	12.59	13.91	11.62	12.56	14.64	14.88	25.77	27.63	25.49	19.38	22.02	19.58	AT3G07070	Protein kinase superfamily protein	GO:0016310 phosphorylation;GO:0006796 phosphate-containing compound metabolic process;GO:0006793 phosphorus metabolic process
AT3G07400	2	—	13.98	16.16	13.71	14.14	15.95	14.23	33.53	32.94	32.06	31.67	33.6	29.62	AT3G07400	lipase class 3 family protein	GO:0006629 lipid metabolic process;GO:0044238 primary metabolic process;GO:0008152 metabolic process
AT3G07490	2	—	5.07	4.17	6.03	7.61	6.01	7.14	24.4	17.3	18.63	15.8	12.13	12.41	AGD11	ARF-GAP domain 11	GO:0008150 biological_process
AT3G07960	2	—	3.58	4.18	2.9	3.26	3.23	3.06	5.84	7.2	6.2	7.13	6.25	5.52	PIP5K6	Phosphatidylinositol-4-phosphate 5-kinase family protein	GO:0072583 clathrin-dependent endocytosis;GO:0006898 receptor-mediated endocytosis;GO:0006897 endocytosis
AT3G07970	2	—	3.19	3.34	3.37	4.78	5.46	4.59	13.38	13.14	12.79	8.88	10.51	11.36	QRT2	Pectin lyase-like superfamily protein	GO:0009830 cell wall modification involved in abscission;GO:0044277 cell wall disassembly;GO:0010047 fruit dehiscence
AT3G08510	2	—	105.64	111.17	103.65	105.78	113.22	108.71	402.88	386.98	389.69	338.94	349.21	315.64	PLC2	phospholipase C 2	GO:0010601 positive regulation of auxin biosynthetic process;GO:0046886 positive regulation of hormone biosynthetic process;GO:0090355 positive regulation of auxin metabolic process
AT3G08720	2	—	24.98	27.45	25.29	22.98	22.33	23.2	69.24	68.35	67.31	72.34	67.72	64.57	S6K2	serine/threonine protein kinase 2	GO:0045727 positive regulation of translation;GO:0051247 positive regulation of protein metabolic process;GO:0006417 regulation of translation
AT3G08970	2	—	4.84	4.08	5.27	2.36	3.03	2.83	10.69	10.54	10.22	7.59	6.74	6.46	ATERDJ3A	DNAJ heat shock N-terminal domain-containing protein	GO:0034605 cellular response to heat;GO:0009860 pollen tube growth;GO:0009932 cell tip growth
AT3G09290	2	—	6.33	6.17	8.03	3.8	4.98	5	14.63	15.3	19.48	10.3	8.93	10.53	TAC1	telomerase activator1	GO:0006355 regulation of DNA-templated transcription;GO:2001141 regulation of RNA biosynthetic process;GO:0051252 regulation of RNA metabolic process
AT3G09400	2	—	0.53	0.33	0.56	0.24	0.55	0.33	49.7	47.72	48.27	44.82	46.86	42.01	PLL3	pol-like 3
AT3G09660	2	—	4.7	4.52	4.75	4.25	4.54	3.85	8.93	8.64	8.77	7.04	6.24	5.75	MCM8	minichromosome maintenance 8	GO:0007143 female meiotic nuclear division;GO:0007292 female gamete generation;GO:0032392 DNA geometric change
AT3G09925	2	—	64.76	61.49	74.01	62.4	67.56	66.6	179.67	178.83	177.72	167.96	172.17	177.76	AT3G09925	Pollen Ole e 1 allergen and extensin family protein	GO:0008150 biological_process
AT3G10420	2	—	15.25	16.9	14.14	10.33	12.44	12.15	59.25	54.54	58.01	41	42.55	44.4	SPD1	P-loop containing nucleoside triphosphate hydrolases superfamily protein	GO:0036166 phenotypic switching;GO:0090677 reversible differentiation;GO:0010431 seed maturation
AT3G10710	2	—	21.64	21.26	22.97	21.59	23.55	23.95	57.77	55.71	56.44	54.43	55.65	57.12	RHS12	root hair specific 12	GO:0045490 pectin catabolic process;GO:0000272 polysaccharide catabolic process;GO:0045488 pectin metabolic process
AT3G11230	2	—	21.75	19.1	20.84	21.91	25.52	23.37	61.33	60.2	59.37	51.17	54.52	55.86	AT3G11230	Yippee family putative zinc-binding protein	GO:0008150 biological_process
AT3G11390	2	—	1.24	0.82	1.16	1.01	1.55	1.06	2.19	1.74	2.22	1.71	2.24	1.66	AT3G11390	Cysteine/Histidine-rich C1 domain family protein	GO:0008150 biological_process
AT3G11402	2	—	1.21	1.03	1.4	0.5	1.03	0.86	1.53	1.26	1.64	0.94	1.17	0.89	AT3G11402	Cysteine/Histidine-rich C1 domain family protein
AT3G11430	2	—	13.18	13.01	11.97	16.32	18.74	15.68	42.95	43.02	42.09	35.02	33.12	32.65	GPAT5	glycerol-3-phosphate acyltransferase 5	GO:0010345 suberin biosynthetic process;GO:0016024 CDP-diacylglycerol biosynthetic process;GO:0046341 CDP-diacylglycerol metabolic process
AT3G11980	2	—	0.11	0.11	0.16	0.13	0.18	0.11	2.3	1.94	1.71	1.72	1.43	1.66	MS2	Jojoba acyl CoA reductase-related male sterility protein	GO:1903175 fatty alcohol biosynthetic process;GO:1903173 fatty alcohol metabolic process;GO:0009635 response to herbicide
AT3G12350	2	—	26.38	26.41	28.14	28.44	25.84	24.71	71.33	69.45	70.94	57.76	61.81	62.34	AT3G12350	F-box family protein
AT3G12540	2	—	7.71	7.3	7.82	7.67	8.1	6.53	18.29	20.79	19.56	14.38	15.74	18.19	AT3G12540	ternary complex factor MIP1 leucine-zipper protein (Protein of unknown function, DUF547)	GO:0008150 biological_process
AT3G13080	2	—	16.93	17.84	16.85	17.3	18.29	18.43	53.26	47.41	52.25	43.93	46.05	44.66	ABCC3	multidrug resistance-associated protein 3	GO:0055085 transmembrane transport;GO:0006810 transport;GO:0051234 establishment of localization
AT3G13110	2	—	93.86	97.55	87.38	86.67	87.74	81.79	196.26	191.69	186.78	189.61	196.53	192.55	SERAT2;2	serine acetyltransferase 2;2	GO:0006535 cysteine biosynthetic process from serine;GO:0019344 cysteine biosynthetic process;GO:0006534 cysteine metabolic process
AT3G13432	2	—	9.48	11.97	10.66	10.41	7.57	7.85	20.86	27.49	22.61	11.6	15.77	11.31	AT3G13432	uncharacterized protein	GO:1903409 reactive oxygen species biosynthetic process;GO:0072593 reactive oxygen species metabolic process;GO:0009058 biosynthetic process
AT3G13950	2	—	8.07	7.44	7.7	4.1	5.08	5.69	12.33	11.36	11.77	9.77	8.63	8.06	AT3G13950	ankyrin
AT3G14225	2	—	3.47	3.55	2.65	1.89	1.25	2.47	4.07	4.42	3.83	2.35	2.18	1.8	GLIP4	GDSL-motif lipase 4	GO:0006629 lipid metabolic process;GO:0044238 primary metabolic process;GO:0008152 metabolic process
AT3G14370	2	—	9.74	9.12	8.59	7.16	8.76	7.61	15.58	14.3	15.56	12.02	11.5	13.52	WAG2	Protein kinase superfamily protein	GO:0048825 cotyledon development;GO:0009926 auxin polar transport;GO:0060918 auxin transport
AT3G14440	2	—	5.58	7.59	5.44	3.28	3.97	3.41	7.15	7.14	6.37	4.78	5.06	4.97	NCED3	nine-cis-epoxycarotenoid dioxygenase 3	GO:0009688 abscisic acid biosynthetic process;GO:0043289 apocarotenoid biosynthetic process;GO:1902645 tertiary alcohol biosynthetic process
AT3G14940	2	—	234.65	243.82	234.73	149.08	157.68	153.23	864.98	820.84	838.97	655.49	643.46	629	PPC3	phosphoenolpyruvate carboxylase 3	GO:0006099 tricarboxylic acid cycle;GO:0009060 aerobic respiration;GO:0045333 cellular respiration
AT3G15700	2	—	3.46	3.48	4.02	3.88	3.63	3.98	9.71	8.08	9.23	7.7	8.86	8.1	AT3G15700	P-loop containing nucleoside triphosphate hydrolases superfamily protein
AT3G16100	2	—	19.56	16.63	17.87	19.29	17.79	21.21	44.78	44.62	42.79	32.06	33.44	36.72	RABG3c	RAB GTPase homolog G3C
AT3G16800	2	—	97.53	100.22	103.22	48.87	53.4	49.71	116.93	113.67	119.79	56.5	56.87	59.36	AT3G16800	Protein phosphatase 2C family protein	GO:0009819 drought recovery;GO:0045926 negative regulation of growth;GO:0006470 protein dephosphorylation
AT3G17600	2	—	2.42	2.64	2.83	1.82	1.75	2.64	5.19	5.11	5.91	5.06	3.81	3.76	IAA31	indole-3-acetic acid inducible 31	GO:0009630 gravitropism;GO:0009629 response to gravity;GO:0009606 tropism
AT3G18000	2	—	135.72	139.44	127.21	107.68	113.56	106.29	326.32	320.22	323.68	285.81	288.22	281.17	XPL1	S-adenosyl-L-methionine-dependent methyltransferases superfamily protein	GO:0042425 choline biosynthetic process;GO:0019695 choline metabolic process;GO:0097164 ammonium ion metabolic process
AT3G18880	2	—	6.39	6.52	5.68	5.93	5.9	5.06	14.41	13.54	12.34	9.92	9.88	9.54	AT3G18880	Nucleic acid-binding, OB-fold-like protein	GO:0006412 translation;GO:0010467 gene expression;GO:0009059 macromolecule biosynthetic process
AT3G19970	2	—	5.7	6.67	5.92	5.53	6.13	6.04	30.43	29.45	29.44	26.81	29.81	29.59	AT3G19970	alpha/beta-Hydrolases superfamily protein
AT3G20140	2	—	0.96	1.2	0.84	1.22	0.82	0.68	2.19	2.11	2.02	1.23	1.54	1.01	CYP705A23	cytochrome P450, family 705, subfamily A, polypeptide 23	GO:0008150 biological_process
AT3G20460	2	—	4.27	3.96	4.16	4.35	6.36	5.24	18.15	17.87	17.58	13.7	15.06	15.74	AT3G20460	Major facilitator superfamily protein
AT3G20557	2	—	1.35	0.65	1.23	1.8	1.21	1.5	3.14	3.06	2.94	2.9	2.77	2.39	AT3G20557	uncharacterized protein	GO:0009825 multidimensional cell growth;GO:0010089 xylem development;GO:0010087 phloem or xylem histogenesis
AT3G20850	2	—	2.93	1.31	1.92	3.46	3.51	2.93	12.13	11.92	11.42	2.66	4.11	2.51	AT3G20850	proline-rich family protein	GO:0008150 biological_process
AT3G21180	2	—	9.57	8.84	9.88	9.69	10.63	9.98	19.16	17.4	17.91	15.42	15.39	15.05	ACA9	autoinhibited Ca(2+)-ATPase 9	GO:0070588 calcium ion transmembrane transport;GO:0009567 double fertilization forming a zygote and endosperm;GO:0009566 fertilization
AT3G21230	2	—	33.21	33.98	31.52	27.4	30.2	28.04	118.7	116.01	116.73	109.86	107.74	105.89	4CL5	4-coumarate:CoA ligase 5	GO:0009699 phenylpropanoid biosynthetic process;GO:0044550 secondary metabolite biosynthetic process;GO:0009698 phenylpropanoid metabolic process
AT3G21340	2	—	9.27	11.03	9.3	7.7	8.26	7.56	18.06	15.83	16.44	6.58	6.84	6.67	AT3G21340	Leucine-rich repeat protein kinase family protein	GO:0016310 phosphorylation;GO:0006796 phosphate-containing compound metabolic process;GO:0006793 phosphorus metabolic process
AT3G21560	2	—	7.29	6.41	5.95	6.24	6.83	6.29	126.24	118.1	119.87	63.88	63.77	61.18	UGT84A2	UDP-Glycosyltransferase superfamily protein	GO:0009801 cinnamic acid ester metabolic process;GO:0009718 anthocyanin-containing compound biosynthetic process;GO:0046283 anthocyanin-containing compound metabolic process
AT3G21620	2	—	3.09	3.6	2.94	2.04	2.44	2.09	14.87	12.95	13.97	7.2	7.51	7.38	AT3G21620	ERD (early-responsive to dehydration stress) family protein	GO:0008150 biological_process
AT3G21670	2	—	4.32	4.99	3.4	4.83	5.57	5.2	16	15.29	17.45	12.47	12.99	12.11	AT3G21670	Major facilitator superfamily protein	GO:0055085 transmembrane transport;GO:0006810 transport;GO:0051234 establishment of localization
AT3G21680	2	—	26.57	21.75	24.28	23.72	22.78	22.16	66.33	62.08	62.17	30.36	35.66	39.97	AT3G21680	uncharacterized protein
AT3G22235	2	—	0.93	2.09	2.94	3.44	5.57	0.78	8.5	15.3	6.68	7.01	11.38	63.37	AT3G22235	cysteine-rich TM module stress tolerance protein	GO:0008150 biological_process
AT3G22240	2	—	75.37	52.51	82.39	87.1	67.78	83.57	169.73	179.2	194.51	136.52	122.69	113.03	AT3G22240	cysteine-rich/transmembrane domain PCC1-like protein
AT3G22370	2	—	32.56	34.1	35.27	31.57	30.66	33.19	108.75	101.9	102.05	71.16	76.72	72.18	AOX1A	alternative oxidase 1A	GO:0031930 mitochondria-nucleus signaling pathway;GO:0045333 cellular respiration;GO:0015980 energy derivation by oxidation of organic compounds
AT3G22600	2	—	277.46	272.63	287.92	229.06	220.1	229.29	451.72	446.06	448.82	289.9	295.75	292.45	AT3G22600	Bifunctional inhibitor/lipid-transfer protein/seed storage 2S albumin superfamily protein	GO:0002240 response to molecule of oomycetes origin;GO:0140426 pathogen-associated molecular pattern receptor signaling pathway;GO:0002221 pattern recognition receptor signaling pathway
AT3G22620	2	—	203.06	236.29	200.6	190.05	200.79	189.82	502.7	491.04	486.07	328.7	332.09	307.99	AT3G22620	Bifunctional inhibitor/lipid-transfer protein/seed storage 2S albumin superfamily protein	GO:0008150 biological_process
AT3G22840	2	—	2.67	2.96	4.21	2.2	1.75	3.19	13.35	14.42	13.77	7.71	5.96	7.45	ELIP1	Chlorophyll A-B binding family protein	GO:0070141 response to UV-A;GO:0071492 cellular response to UV-A;GO:0071486 cellular response to high light intensity
AT3G22880	2	—	7.2	7.71	6.6	6.76	6.8	6.27	13.99	14.37	16.18	14.47	13.98	13.26	DMC1	DNA repair (Rad51) family protein	GO:0051026 chiasma assembly;GO:0007129 homologous chromosome pairing at meiosis;GO:0045143 homologous chromosome segregation
AT3G23110	2	—	0.11	0.4	0.15	0.27	0.26	0.28	0.63	0.71	0.53	1.13	0.7	0.64	RLP37	receptor like protein 37	GO:0007165 signal transduction;GO:0023052 signaling;GO:0007154 cell communication
AT3G23170	2	—	6.66	7.51	8.84	8.47	6.18	5.69	21.19	24.91	21.26	20.3	19.56	15.74	AT3G23170	uncharacterized protein	GO:0006626 protein targeting to mitochondrion;GO:0070585 protein localization to mitochondrion;GO:0072655 establishment of protein localization to mitochondrion
AT3G23190	2	—	45.78	48.63	43.59	32.12	32.62	30.19	60.95	61.5	57.81	49.32	47.86	46.51	AT3G23190	HR-like lesion-inducing protein-like protein
AT3G23870	2	—	6.31	6.93	6.13	6.47	6.12	6.14	24.42	27.36	26.82	24.44	24.01	21.33	AT3G23870	magnesium transporter NIPA (DUF803)
AT3G24360	2	—	4.14	5.44	3.47	3.52	5.1	4.23	9.16	9.81	8.3	7.14	7.02	7.24	AT3G24360	ATP-dependent caseinolytic (Clp) protease/crotonase family protein
AT3G24520	2	—	19.03	21.82	19.64	12.9	12.38	14.73	29.95	28.68	28.19	19.33	20.35	19.49	HSFC1	heat shock transcription factor C1	GO:0006355 regulation of DNA-templated transcription;GO:2001141 regulation of RNA biosynthetic process;GO:0051252 regulation of RNA metabolic process
AT3G24540	2	—	1.48	1.45	1.37	0.6	0.75	0.9	1.27	1.13	1.42	0.61	0.79	0.68	PERK3	Protein kinase superfamily protein	GO:0016310 phosphorylation;GO:0006796 phosphate-containing compound metabolic process;GO:0006793 phosphorus metabolic process
AT3G25240	2	—	0	0	0	0	0	0	246.33	246.22	248.8	186.54	182.17	178.17	AT3G25240	sulfate/thiosulfate import ATP-binding protein, putative (DUF506)
AT3G25250	2	—	6.9	7.78	6.04	3.82	4.09	5.08	19.1	17.43	17.1	10.62	11.21	10.76	AGC2-1	AGC (cAMP-dependent, cGMP-dependent and protein kinase C) kinase family protein	GO:0043065 positive regulation of apoptotic process;GO:0042981 regulation of apoptotic process;GO:0043068 positive regulation of programmed cell death
AT3G25620	2	—	0.15	0.05	0.13	0.42	0.54	0.32	0.65	0.63	0.61	0.42	0.51	0.35	ABCG21	ABC-2 type transporter family protein	GO:0055085 transmembrane transport;GO:0006810 transport;GO:0051234 establishment of localization
AT3G25655	2	—	2.3	1.96	2.54	2.82	1.76	2.92	5.05	4.97	4.88	2.68	4.26	1.9	IDL1	inflorescence deficient in abscission (IDA)-like 1	GO:0010227 floral organ abscission;GO:0009838 abscission;GO:0048437 floral organ development
AT3G25790	2	—	24.26	22.65	23.56	14.44	14.66	15.21	112.95	119.15	115.38	71.85	76.28	71.81	AT3G25790	myb-like transcription factor family protein	GO:0090548 response to nitrate starvation;GO:0016036 cellular response to phosphate starvation;GO:0009267 cellular response to starvation
AT3G26040	2	—	1.04	1.94	2.32	0.34	1.18	1.04	1.66	1.86	1.63	1.4	0.17	0.2	AT3G26040	HXXXD-type acyl-transferase family protein	GO:0008150 biological_process
AT3G26310	2	—	0.13	0.16	0.32	0.19	0.16	0.34	10.03	9.36	8.59	5.66	5.97	5.74	CYP71B35	cytochrome P450, family 71, subfamily B, polypeptide 35
AT3G26510	2	—	27.54	30.73	28.25	22.31	16.26	14.65	35.06	38.75	29.5	30.76	26.26	26.21	AT3G26510	Octicosapeptide/Phox/Bem1p family protein
AT3G27150	2	—	28.23	31.84	29	20.5	18.48	19.79	37.56	38.89	40.93	27.5	26.06	21.76	AT3G27150	Galactose oxidase/kelch repeat superfamily protein	GO:1901698 response to nitrogen compound;GO:0042221 response to chemical;GO:0050896 response to stimulus
AT3G27170	2	—	59.89	65.58	61.51	35.81	38.58	36.21	73.26	71.53	68.41	39.65	36.82	35.64	CLC-B	chloride channel B
AT3G27190	2	—	89.05	85.22	76.9	76.68	79.48	74.72	170.76	157.63	166.24	143.84	141.35	150.74	UKL2	uridine kinase-like 2	GO:0044211 CTP salvage;GO:0010138 pyrimidine ribonucleotide salvage;GO:0032262 pyrimidine nucleotide salvage
AT3G27460	2	—	15.13	15.11	16.3	10.37	15.27	16.08	31.42	33.01	32.01	28.92	30.35	28.15	SGF29a	SGF29 tudor-like domain-containing protein	GO:0009651 response to salt stress;GO:0006970 response to osmotic stress;GO:0009628 response to abiotic stimulus
AT3G27630	2	—	3.34	5.22	5.29	5.06	4.3	3.6	9.29	7.19	10.92	3.67	3.69	4.48	AT3G27630	cyclin-dependent kinase inhibitor SMR3-like protein	GO:0006974 DNA damage response;GO:0033554 cellular response to stress;GO:0051716 cellular response to stimulus
AT3G28345	2	—	60.43	62.4	59.53	35.79	36.94	38.36	101.78	97.55	96.41	78	77.46	75.38	ABCB15	ABC transporter family protein	GO:0055085 transmembrane transport;GO:0006810 transport;GO:0051234 establishment of localization
AT3G28550	2	—	296.43	351.35	277.03	229.67	279.88	256.74	545.41	506.78	539.83	509.33	522.74	517.74	AT3G28550	Proline-rich extensin-like family protein	GO:0009664 plant-type cell wall organization;GO:0071669 plant-type cell wall organization or biogenesis;GO:0071555 cell wall organization
AT3G28917	2	—	0.95	1.79	1.34	0.99	1.14	2.12	5.44	5.46	3.98	4.73	4.42	4.17	MIF2	mini zinc finger 2	GO:0010582 floral meristem determinacy;GO:0010022 meristem determinacy;GO:0035670 plant-type ovary development
AT3G29260	2	—	1.52	0	15.81	19.74	148.55	0	252.37	274.22	20.52	2.14	217.64	225.85	AT3G29260	NAD(P)-binding Rossmann-fold superfamily protein
AT3G29680	2	—	9.44	9.8	8.58	7.24	8.41	9.94	16.86	19.03	17.39	16.46	13.98	15.06	AT3G29680	HXXXD-type acyl-transferase family protein	GO:0008150 biological_process
AT3G29780	2	—	17.34	13.48	14.47	13.1	12.08	11.88	26.06	31.95	31.98	14.57	16.49	12.42	RALFL27	ralf-like 27	GO:0019722 calcium-mediated signaling;GO:0007267 cell-cell signaling;GO:0141124 intracellular signaling cassette
AT3G30260	2	—	0.11	0.26	0.4	0.25	0	0	4.8	4.08	4.33	0.95	1.18	0.8	AGL79	AGAMOUS-like 79	GO:0010223 secondary shoot formation;GO:0010346 shoot axis formation;GO:0001763 morphogenesis of a branching structure
AT3G30725	2	—	1.6	0.63	0.95	0.17	0.28	0.27	131.4	134.34	136.81	58.98	54.16	47.1	GDU6	glutamine dumper 6	GO:0051952 regulation of amine transport;GO:0051955 regulation of amino acid transport;GO:0080143 regulation of amino acid export
AT3G32030	2	—	20	20.36	19.73	16.67	17.81	15.56	71.81	64.27	68.69	38.07	39.09	41.04	AT3G32030	Terpenoid cyclases/Protein prenyltransferases superfamily protein	GO:0016102 diterpenoid biosynthetic process;GO:0016101 diterpenoid metabolic process;GO:0016114 terpenoid biosynthetic process
AT3G32040	2	—	16.18	17.27	19.33	17.28	15.36	15.3	55.34	53.02	58.28	31.99	29.32	29.12	AT3G32040	Terpenoid synthases superfamily protein	GO:0033385 geranylgeranyl diphosphate metabolic process;GO:0033386 geranylgeranyl diphosphate biosynthetic process;GO:0033383 geranyl diphosphate metabolic process
AT3G42180	2	—	6.73	7.75	7.1	4.64	5.54	3.58	8.77	9.25	9.34	5.6	6.43	4.57	AT3G42180	Exostosin family protein	GO:0006486 protein glycosylation;GO:0009101 glycoprotein biosynthetic process;GO:0043413 macromolecule glycosylation
AT3G43110	2	—	7.41	7.14	9.22	9.39	8.44	7.98	300.99	309.48	314.49	214.68	216.17	228.54	AT3G43110	uncharacterized protein
AT3G43930	2	—	0.99	1.41	1.74	1.05	1.15	1.17	2.83	2.55	2.68	2.47	2.69	1.94	AT3G43930	BRCT domain-containing DNA repair protein	GO:0008150 biological_process
AT3G44510	2	—	7.5	9.02	7.67	7.31	7.73	8.16	53.57	52.44	49.28	37.93	37.15	37.86	AT3G44510	alpha/beta-Hydrolases superfamily protein
AT3G44550	2	—	20.13	20.05	19.66	26.76	29.94	27.26	84.11	83.9	86.56	75.14	76.79	73.84	FAR5	fatty acid reductase 5	GO:0010345 suberin biosynthetic process;GO:0009699 phenylpropanoid biosynthetic process;GO:0044550 secondary metabolite biosynthetic process
AT3G44770	2	—	1.48	0.8	1.41	1.19	1.14	1.31	5.45	4.92	5.7	2.96	3.92	2.98	AT3G44770	transmembrane protein, putative (DUF626)
AT3G45070	2	—	57.05	55.67	54.07	68.19	72.52	72.68	108.03	109.6	103.01	78.61	84.01	79.52	AT3G45070	P-loop containing nucleoside triphosphate hydrolases superfamily protein	GO:0009812 flavonoid metabolic process;GO:0008152 metabolic process;GO:0009987 cellular process
AT3G45080	2	—	6.31	6.17	6	8.92	8.54	6.98	20.5	20.43	21.38	19.06	16.06	17.06	AT3G45080	P-loop containing nucleoside triphosphate hydrolases superfamily protein
AT3G45210	2	—	28.17	25.84	29.65	22.7	25.24	23.09	61.52	63.3	59.1	43.15	43.08	46.23	AT3G45210	transcription initiation factor TFIID subunit (Protein of unknown function, DUF584)
AT3G45330	2	—	4.25	3.68	4.12	3.21	3.19	3.23	6.14	6.09	6.68	2.45	2.49	3.2	AT3G45330	Concanavalin A-like lectin protein kinase family protein	GO:0050832 defense response to fungus;GO:0009620 response to fungus;GO:0098542 defense response to other organism
AT3G46340	2	—	0.32	0.61	0.71	0.27	0.16	0.53	4.35	3.17	3.67	2.56	2.04	1.59	AT3G46340	Leucine-rich repeat protein kinase family protein	GO:0016310 phosphorylation;GO:0006796 phosphate-containing compound metabolic process;GO:0006793 phosphorus metabolic process
AT3G46370	2	—	0.08	0.11	0.13	0.1	0	0.14	2.57	2.02	2.34	1.2	0.78	1.39	AT3G46370	Leucine-rich repeat protein kinase family protein	GO:0016310 phosphorylation;GO:0006796 phosphate-containing compound metabolic process;GO:0006793 phosphorus metabolic process
AT3G47220	2	—	30.85	35.23	30.86	25.95	27.37	27.45	76.67	75.02	74.62	49.22	49.36	45.13	PLC9	phosphatidylinositol-speciwc phospholipase C9	GO:0055074 calcium ion homeostasis;GO:0010286 heat acclimation;GO:0055080 monoatomic cation homeostasis
AT3G47420	2	—	31.81	31.91	29.98	17.69	19.04	17.11	719.83	701.64	691.77	515.64	511.08	522.73	G3Pp1	putative glycerol-3-phosphate transporter 1	GO:0055062 phosphate ion homeostasis;GO:0098771 inorganic ion homeostasis;GO:0048878 chemical homeostasis
AT3G47740	2	—	1.29	1.82	1.39	1.18	1.37	1.68	6.4	5.42	6.12	4.66	4.53	3.71	ABCA3	ABC2 homolog 2	GO:0055085 transmembrane transport;GO:0006810 transport;GO:0051234 establishment of localization
AT3G47950	2	—	3.91	4.29	3.58	6.13	5.58	5.73	14.45	13.75	15.83	10.78	9.32	11.14	HA4	H[+]-ATPase 4	GO:0120029 proton export across plasma membrane;GO:1902600 proton transmembrane transport;GO:0140115 export across plasma membrane
AT3G48340	2	—	171.38	164.79	172.5	187.74	198.74	202.21	426.85	433.03	416.89	372.74	377.66	380.87	CEP2	Cysteine proteinases superfamily protein
AT3G48450	2	—	8.3	12.04	10.12	14.77	16.29	15.19	30.56	33.24	31.48	24.41	27.55	29.2	AT3G48450	RPM1-interacting protein 4 (RIN4) family protein
AT3G48610	2	—	9.1	9.53	9.95	7.04	9.16	8.44	21.15	20.95	21.93	19.29	21.58	18.41	NPC6	non-specific phospholipase C6	GO:0009395 phospholipid catabolic process;GO:0046434 organophosphate catabolic process;GO:0016042 lipid catabolic process
AT3G48840	2	—	0.1	0.39	0	0.29	0.17	0.12	6.61	6.52	4.83	6.15	4.59	3.78	AT3G48840	RNA-binding (RRM/RBD/RNP motifs) family protein
AT3G48850	2	—	0.26	0.27	0.44	0.12	0.11	0.17	22.86	20.48	20.34	20.74	19.93	18.39	PHT3;2	phosphate transporter 3;2	GO:1990547 mitochondrial phosphate ion transmembrane transport;GO:0035435 phosphate ion transmembrane transport;GO:0006817 phosphate ion transport
AT3G48940	2	—	16.57	14.7	15.4	12.31	13.83	11.43	24.71	27.64	22.05	8.02	8.46	8.54	AT3G48940	Remorin family protein	GO:0008150 biological_process
AT3G49350	2	—	29.39	33.12	29.66	29.87	28.22	29.59	84.79	84.26	86.13	77.7	77.77	72.6	AT3G49350	Ypt/Rab-GAP domain of gyp1p superfamily protein
AT3G50130	2	—	8.85	8.98	8.46	7.19	8.57	8.43	17.34	14.46	13.96	13.03	14.3	12.55	AT3G50130	transmembrane protein, putative (DUF247)
AT3G50350	2	—	37.56	45.21	40.15	59.45	61.74	60.08	176.12	171.92	160.68	132.79	107.15	106.32	AT3G50350	membrane insertase, putative (DUF1685)
AT3G50400	2	—	8.24	7.52	9.67	10.52	11.43	11.77	36.37	35.74	34.14	36.55	35.45	33.71	AT3G50400	GDSL-like Lipase/Acylhydrolase superfamily protein
AT3G51350	2	—	24.31	24.75	23.31	16.32	17.26	17.09	44.25	41.42	46.24	16.44	14.91	15.03	AT3G51350	Eukaryotic aspartyl protease family protein
AT3G51570	2	—	0.44	0.56	0.39	0.4	0.29	0.42	2.26	1.85	1.62	1.13	1.16	1.09	AT3G51570	Disease resistance protein (TIR-NBS-LRR class) family	GO:0006952 defense response;GO:0007165 signal transduction;GO:0023052 signaling
AT3G51680	2	—	4.27	4.96	3.1	2.92	2.5	3.43	10.33	10.4	9.54	4.55	6.26	5.2	SDR2	NAD(P)-binding Rossmann-fold superfamily protein
AT3G52310	2	—	0	0.02	0.06	0.05	0.05	0.03	3.82	3.95	4.44	2.37	2.93	3.54	ABCG27	ABC transporter G family member 27	GO:0010115 regulation of abscisic acid biosynthetic process;GO:1902930 regulation of alcohol biosynthetic process;GO:0019747 regulation of isoprenoid metabolic process
AT3G52370	2	—	55.47	62.99	56.52	45.35	45.98	44.76	97.49	92.82	94.29	80.22	83.59	73.8	FLA15	FASCICLIN-like arabinogalactan protein 15 precursor
AT3G52430	2	—	24.72	22.91	21.86	15.22	14.5	15.92	31.18	30.03	32.21	33.57	29.61	30.17	PAD4	alpha/beta-Hydrolases superfamily protein	GO:0071327 cellular response to trehalose stimulus;GO:0010618 aerenchyma formation;GO:0010353 response to trehalose
AT3G52790	2	—	14.33	10.34	17.68	21.81	15.7	20.05	37.91	43.71	45.68	26.03	26.21	33.94	AT3G52790	peptidoglycan-binding LysM domain-containing protein
AT3G52930	2	—	1011.09	1067.84	1011.04	959.61	958.54	935.21	1876.71	1882.62	1858.69	1433.89	1377.67	1421.27	FBA8	Aldolase superfamily protein	GO:0006094 gluconeogenesis;GO:0019319 hexose biosynthetic process;GO:0006006 glucose metabolic process
AT3G53150	2	—	2.46	1.84	2.07	1.64	2.22	2	3.78	4.02	3.86	2.02	2.5	2.86	UGT73D1	UDP-glucosyl transferase 73D1
AT3G53510	2	—	18.83	18.06	17.1	22.19	24.04	21.58	55.25	52.07	51.11	43.27	43.59	43.35	ABCG20	ABC-2 type transporter family protein	GO:0010345 suberin biosynthetic process;GO:1903825 organic acid transmembrane transport;GO:0015849 organic acid transport
AT3G53590	2	—	0.05	0.11	0.05	0.14	0.15	0.08	1.08	0.65	0.72	0.35	0.31	0.32	AT3G53590	LRR receptor-like Serine/Threonine-kinase
AT3G53620	2	—	67.53	69.84	67.23	74.8	71.16	71.94	383.16	383.63	385.11	328.48	312.7	322.67	PPa4	pyrophosphorylase 4	GO:0006796 phosphate-containing compound metabolic process;GO:0006793 phosphorus metabolic process;GO:0008152 metabolic process
AT3G53720	2	—	0.89	0.85	0.69	0.77	0.67	0.41	1.29	1.45	1.35	0.44	0.35	0.46	CHX20	cation/H+ exchanger 20	GO:0030007 intracellular potassium ion homeostasis;GO:0055075 potassium ion homeostasis;GO:0006885 regulation of pH
AT3G53980	2	—	616.61	591.58	635.31	690.99	652.89	680.96	2043.65	2171.59	2152.13	1744.47	1844.38	1879.87	AT3G53980	Bifunctional inhibitor/lipid-transfer protein/seed storage 2S albumin superfamily protein	GO:0009627 systemic acquired resistance;GO:0140546 defense response to symbiont;GO:0098542 defense response to other organism
AT3G54530	2	—	0	0.13	0.12	0.07	0.06	0	8.31	7.89	6.95	1.19	0.44	0.7	AT3G54530	uncharacterized protein	GO:0008150 biological_process
AT3G54590	2	—	4.21	3.75	5.2	3.27	0.9	3.25	12.96	13.02	13.51	12.07	11.86	15.19	HRGP1	hydroxyproline-rich glycoprotein	GO:0009664 plant-type cell wall organization;GO:0071669 plant-type cell wall organization or biogenesis;GO:0071555 cell wall organization
AT3G54600	2	—	30.14	31.11	29.13	26.25	25.83	26.4	126.35	127.78	126.52	129.51	120.27	127.66	DJ1F	Class I glutamine amidotransferase-like superfamily protein
AT3G54870	2	—	4.44	5.19	4.55	4.4	5.3	4.65	8.76	9.74	9.07	9.1	9.97	8.69	MRH2	Armadillo/beta-catenin repeat family protein / kinesin motor family protein	GO:0031110 regulation of microtubule polymerization or depolymerization;GO:0032886 regulation of microtubule-based process;GO:0070507 regulation of microtubule cytoskeleton organization
AT3G55440	2	—	667.48	649.72	668.11	691.78	658.61	689.86	1373.25	1375.56	1332.91	1267.2	1215.31	1274.27	TPI	triosephosphate isomerase	GO:0006094 gluconeogenesis;GO:0019319 hexose biosynthetic process;GO:0006006 glucose metabolic process
AT3G55940	2	—	7.23	7.4	6.67	7.41	8.54	9.07	16.01	14.94	16.12	8.95	9.12	9.33	AT3G55940	Phosphoinositide-specific phospholipase C family protein	GO:0035556 intracellular signal transduction;GO:0007165 signal transduction;GO:0023052 signaling
AT3G56040	2	—	10.05	10.76	9.88	11.11	11.03	11.27	148.94	145.99	148.49	117.21	122.27	109.9	UGP3	UDP-glucose pyrophosphorylase 3	GO:0046505 sulfolipid metabolic process;GO:0046506 sulfolipid biosynthetic process;GO:0006011 UDP-alpha-D-glucose metabolic process
AT3G56090	2	—	56.54	59.35	55.5	63.17	65.2	58.73	122.2	110.15	122.8	106.42	109.35	119.02	FER3	ferritin 3	GO:0006826 iron ion transport;GO:0010039 response to iron ion;GO:0060586 multicellular organismal-level iron ion homeostasis
AT3G57160	2	—	10.06	4.97	9.01	4.59	7.05	6.46	99.59	102.94	100.96	59.59	59.54	64	AT3G57160	cysteine-rich TM module stress tolerance protein	GO:0008150 biological_process
AT3G57540	2	—	24.91	25.03	24.79	18.43	21.53	23.12	41.53	36.07	41.12	35.33	39.81	35.84	AT3G57540	Remorin family protein	GO:0010555 response to mannitol;GO:0009743 response to carbohydrate;GO:0009414 response to water deprivation
AT3G57630	2	—	18.33	16.84	17.16	16.43	16.81	15.69	42.29	35.88	41.33	35.79	35.1	35.41	AT3G57630	exostosin family protein	GO:0010409 extensin metabolic process;GO:0006029 proteoglycan metabolic process;GO:0010384 cell wall proteoglycan metabolic process
AT3G58000	2	—	2.57	1.7	1.94	1.4	2.53	2.52	5.94	7.82	6.62	4.71	5.37	3.67	AT3G58000	VQ motif-containing protein	GO:0008150 biological_process
AT3G58060	2	—	1.68	0.68	1.32	0.66	0.91	0.6	2.72	2.88	1.64	1.38	1.53	1	AT3G58060	Cation efflux family protein	GO:0071421 manganese ion transmembrane transport;GO:0006828 manganese ion transport;GO:0006826 iron ion transport
AT3G58850	2	—	9.69	6.45	10.7	7.91	9.38	9.7	16.8	19.25	15.35	7.76	6.14	5.95	PAR2	phy rapidly regulated 2	GO:0009641 shade avoidance;GO:0007623 circadian rhythm;GO:0048511 rhythmic process
AT3G58900	2	—	12.53	12.15	9.9	11.31	11.93	12.13	31.67	30.27	21.39	24.51	19.93	26.87	AT3G58900	F-box/RNI-like superfamily protein	GO:0008150 biological_process
AT3G59140	2	—	6.48	7.07	6.61	6.1	6.87	6.85	13.28	12.03	13.57	12.16	12.68	12.45	ABCC10	multidrug resistance-associated protein 14	GO:0055085 transmembrane transport;GO:0006810 transport;GO:0051234 establishment of localization
AT3G59530	2	—	2.42	0.93	1.71	0.55	0.77	1.46	5.97	4.69	5.13	1.2	1.76	1.43	LAP3	Calcium-dependent phosphotriesterase superfamily protein	GO:0010584 pollen exine formation;GO:0010208 pollen wall assembly;GO:0010927 cellular component assembly involved in morphogenesis
AT3G60280	2	—	16.91	17.32	12.57	17.6	20.73	20.06	55.97	51.16	48.31	54.25	54.69	51.5	UCC3	uclacyanin 3	GO:0008150 biological_process
AT3G60330	2	—	22.3	23.51	20.26	19.03	21.27	20.92	94.5	88.73	89.62	89.88	91.72	83.09	HA7	H[+]-ATPase 7	GO:0120029 proton export across plasma membrane;GO:1902600 proton transmembrane transport;GO:0140115 export across plasma membrane
AT3G61410	2	—	16.86	14.41	16.23	13.68	14.66	13.44	81.21	83.04	80.74	71.78	71.38	70.26	AT3G61410	U-box kinase family protein
AT3G61750	2	—	18.44	17.84	17.26	11.81	13.93	12.16	27.57	26.06	28.43	12.3	12.11	11.72	AT3G61750	Cytochrome b561/ferric reductase transmembrane with DOMON related domain-containing protein
AT3G61760	2	—	6.06	6.93	5.37	5.56	5.62	5.76	12.82	12.82	13.76	11.44	11.21	10.58	DL1B	DYNAMIN-like 1B
AT3G61770	2	—	14.65	9.67	12.41	13.73	12.94	14.19	35.45	37.73	38.98	25.55	24.54	28.12	AT3G61770	Acid phosphatase/vanadium-dependent haloperoxidase-related protein
AT3G61830	2	—	10.24	11.39	11.33	8.63	9.38	7.71	24.69	25.28	23.92	14.25	15.48	13.91	ARF18	auxin response factor 18	GO:0006355 regulation of DNA-templated transcription;GO:2001141 regulation of RNA biosynthetic process;GO:0051252 regulation of RNA metabolic process
AT3G61880	2	—	0.9	1.34	0.61	0.74	0.95	1.4	15.75	14.91	14.7	1.82	2.62	1.84	CYP78A9	cytochrome p450 78a9	GO:0048316 seed development;GO:0010154 fruit development;GO:0048608 reproductive structure development
AT3G62090	2	—	5.22	10.26	4.72	4.98	10.79	5.41	10.33	21.01	18.58	25.23	13.66	13.46	PIL2	phytochrome interacting factor 3-like 2	GO:1902074 response to salt;GO:0010017 red or far-red light signaling pathway;GO:0071489 cellular response to red or far red light
AT3G63260	2	—	28.68	45.74	38.98	39.07	37.99	49.18	118.07	111.57	110.89	102.64	97.86	85.7	ATMRK1	Protein kinase superfamily protein
AT3G63360	2	—	4.29	6.14	2.5	1.63	3.25	1.6	12.49	9.37	14.31	4.32	5.13	6.98	AT3G63360	defensin-like protein
AT3G63380	2	—	5.39	6.95	5.88	4.4	5.07	4.07	20.15	17.69	19.64	17.09	17.64	16.9	AT3G63380	ATPase E1-E2 type family protein / haloacid dehalogenase-like hydrolase family protein	GO:0070588 calcium ion transmembrane transport;GO:0006816 calcium ion transport;GO:0098662 inorganic cation transmembrane transport
AT4G00360	2	—	20.16	18.97	21.06	23.1	21.34	23.29	66.81	65.43	62.39	63.86	60.76	62.84	CYP86A2	cytochrome P450, family 86, subfamily A, polypeptide 2	GO:0006631 fatty acid metabolic process;GO:0032787 monocarboxylic acid metabolic process;GO:0019752 carboxylic acid metabolic process
AT4G00480	2	—	12.04	11.18	12.89	12.92	12.05	10.94	34.6	33.1	34.44	21.62	21.97	20.94	ATMYC1	basic helix-loop-helix (bHLH) DNA-binding superfamily protein	GO:0048629 trichome patterning;GO:0045168 cell-cell signaling involved in cell fate commitment;GO:0045165 cell fate commitment
AT4G00500	2	—	16.05	16.31	12.47	13.84	14.31	15.04	63.7	51.6	60.26	52.09	53.03	54.3	AT4G00500	alpha/beta-Hydrolases superfamily protein	GO:0016042 lipid catabolic process;GO:0006629 lipid metabolic process;GO:0009056 catabolic process
AT4G00550	2	—	21.89	20.5	20.68	18.6	20.19	20.15	80.74	80.83	85.02	69.01	70.74	69.31	DGD2	digalactosyl diacylglycerol deficient 2	GO:0019375 galactolipid biosynthetic process;GO:0019374 galactolipid metabolic process;GO:0009247 glycolipid biosynthetic process
AT4G00680	2	—	35.88	37.85	38.16	41.33	38.76	34.18	86.26	83.58	83.7	64.92	71.65	65.43	ADF8	actin depolymerizing factor 8	GO:0030042 actin filament depolymerization;GO:0051261 protein depolymerization;GO:0008154 actin polymerization or depolymerization
AT4G00900	2	—	31.86	35.14	30.44	28.84	28.77	26.17	86.64	85.74	90.62	71.27	74.08	66.87	ECA2	ER-type Ca2+-ATPase 2	GO:0006816 calcium ion transport;GO:0030001 metal ion transport;GO:0006812 monoatomic cation transport
AT4G01060	2	—	5.71	2.2	4.41	4.02	3.16	2.29	21.02	19.09	22.26	10.44	8.02	8.22	CPL3	CAPRICE-like MYB3	GO:0010026 trichome differentiation;GO:0048469 cell maturation;GO:0048764 trichoblast maturation
AT4G01480	2	—	195.28	191.74	210.12	192.21	183.07	194.75	734.07	740.52	738.13	677.33	673.8	667.82	PPa5	pyrophosphorylase 5	GO:0006796 phosphate-containing compound metabolic process;GO:0006793 phosphorus metabolic process;GO:0008152 metabolic process
AT4G01575	2	—	3.49	4.36	2.49	3.31	2.59	2.7	7.61	5.55	6.34	3.77	3.36	3.93	AT4G01575	serine protease inhibitor, Kazal-type family protein
AT4G02270	2	—	99.73	94.36	103.17	122.1	117.49	103.56	326.76	319.92	300.63	283.26	290.22	286.78	RHS13	root hair specific 13	GO:0090547 response to low humidity;GO:0009270 response to humidity;GO:0010286 heat acclimation
AT4G02390	2	—	8.83	9.25	8.59	6.84	7.2	7.49	14.02	14.44	15.64	11.04	11.64	10.98	PARP2	poly(ADP-ribose) polymerase	GO:0006304 DNA modification;GO:0030592 DNA ADP-ribosylation;GO:0070212 protein poly-ADP-ribosylation
AT4G02890	2	—	138.04	83.01	73.76	81.57	72.87	70.04	175.68	172.29	115.8	101.37	103.33	243.66	UBQ14	Ubiquitin family protein	GO:0006511 ubiquitin-dependent protein catabolic process;GO:0019941 modification-dependent protein catabolic process;GO:0043632 modification-dependent macromolecule catabolic process
AT4G02940	2	—	46.3	50.93	47.28	44.37	43.9	43.8	127.09	120.46	128.69	110.67	112.83	108.86	AT4G02940	oxidoreductase, 2OG-Fe(II) oxygenase family protein	GO:0035513 oxidative RNA demethylation;GO:0070989 oxidative demethylation;GO:0070988 demethylation
AT4G03210	2	—	17.69	17.79	16.96	22.5	19.34	21.8	49.3	45.09	44.66	36.03	33.63	37.49	XTH9	xyloglucan endotransglucosylase/hydrolase 9	GO:0009834 plant-type secondary cell wall biogenesis;GO:0010411 xyloglucan metabolic process;GO:0010089 xylem development
AT4G03960	2	—	11.03	8.75	12.13	14.38	11.43	13.36	84.09	85	85.77	78.35	70.78	80.91	PFA-DSP4	Phosphotyrosine protein phosphatases superfamily protein	GO:1900424 regulation of defense response to bacterium;GO:0002831 regulation of response to biotic stimulus;GO:0032101 regulation of response to external stimulus
AT4G04040	2	—	42.49	41.99	44.37	48.74	50.53	48.07	106.67	101.66	102.6	91.62	93.09	89.94	MEE51	Phosphofructokinase family protein	GO:0006002 fructose 6-phosphate metabolic process;GO:0015979 photosynthesis;GO:0019637 organophosphate metabolic process
AT4G04610	2	—	106.9	101.38	101.31	60.19	60.63	57.36	315.08	314.18	299.35	312.98	312.78	308.2	APR1	APS reductase 1	GO:0019379 sulfate assimilation, phosphoadenylyl sulfate reduction by phosphoadenylyl-sulfate reductase (thioredoxin);GO:0000103 sulfate assimilation;GO:0006790 sulfur compound metabolic process
AT4G05020	2	—	42.3	43.3	40.17	36.78	39.15	36.73	92.33	89.05	91.51	76.25	76.4	80.87	NDB2	NAD(P)H dehydrogenase B2	GO:0006116 NADH oxidation;GO:0010230 alternative respiration;GO:0006734 NADH metabolic process
AT4G05100	2	—	13.41	13.87	12.54	8.52	8.76	7.53	16.6	16.9	16.73	10.61	11.24	9.71	MYB74	myb domain protein 74	GO:0009737 response to abscisic acid;GO:0097305 response to alcohol;GO:0033993 response to lipid
AT4G08555	2	—	7.41	3.17	3.57	1.76	1.51	2.86	11.21	10.45	12.22	2.8	4.87	4.15	AT4G08555	uncharacterized protein
AT4G09100	2	—	4.37	4.52	3.21	2.64	2.37	1.93	6.57	6.76	7.53	4.03	3.5	7.33	AT4G09100	RING/U-box superfamily protein	GO:0016567 protein ubiquitination;GO:0032446 protein modification by small protein conjugation;GO:0070647 protein modification by small protein conjugation or removal
AT4G09110	2	—	1.44	1.64	2.24	1.22	0.62	1.92	2.78	2.35	2.3	0.68	0.87	0.74	AT4G09110	RING/U-box superfamily protein	GO:0016567 protein ubiquitination;GO:0032446 protein modification by small protein conjugation;GO:0070647 protein modification by small protein conjugation or removal
AT4G09130	2	—	2	0.83	1.44	0.74	1.11	1.25	3.35	3.81	3.65	2.25	1.42	1.37	AT4G09130	RING/U-box superfamily protein	GO:0016567 protein ubiquitination;GO:0032446 protein modification by small protein conjugation;GO:0070647 protein modification by small protein conjugation or removal
AT4G09760	2	—	18.37	16.3	17.51	26.15	26.56	25.02	52.88	55.11	53.76	41.48	42.21	39.69	AT4G09760	Protein kinase superfamily protein
AT4G09990	2	—	41.5	38.2	40.22	39.02	39.51	40.52	76.24	77.53	75.64	66.12	67.17	66.34	GXM2	glucuronoxylan 4-O-methyltransferase-like protein (DUF579)	GO:0045492 xylan biosynthetic process;GO:0045491 xylan metabolic process;GO:0070592 cell wall polysaccharide biosynthetic process
AT4G10220	2	—	0.07	0	0	0	0	0	2.43	2.45	2.7	0.72	1.2	1.8	AT4G10220	NEP-interacting protein, putative (DUF239)	GO:0008150 biological_process
AT4G10720	2	—	1.62	1.57	2.34	0.99	1.09	1.53	3.05	3.69	3.5	3.13	2.82	2.39	AT4G10720	Ankyrin repeat family protein
AT4G11050	2	—	12.16	12.28	11.87	8.17	7.76	7.65	18.7	17.32	17.07	9.98	9.85	8.29	GH9C3	glycosyl hydrolase 9C3
AT4G11170	2	—	0.18	0.31	0.16	0	0.08	0.1	2.86	2.03	2.02	1.59	1.75	1.88	AT4G11170	Disease resistance protein (TIR-NBS-LRR class) family	GO:0010193 response to ozone;GO:0000302 response to reactive oxygen species;GO:0006979 response to oxidative stress
AT4G11230	2	—	6.63	7.46	8.23	4.69	5.58	5.45	11.33	9.99	11.85	5.54	6.87	5.48	AT4G11230	Riboflavin synthase-like superfamily protein	GO:0006970 response to osmotic stress;GO:0009628 response to abiotic stimulus;GO:0006950 response to stress
AT4G11600	2	—	176.1	176.9	181.98	199.06	186.81	194.29	505.91	514.92	514.2	482.6	470.5	492.5	GPX6	glutathione peroxidase 6	GO:0098869 cellular oxidant detoxification;GO:1990748 cellular detoxification;GO:0097237 cellular response to toxic substance
AT4G11660	2	—	9.58	10.63	10.74	5.74	5.18	5.32	9.62	10.46	11.04	6.77	6.75	6.84	AT-HSFB2B	winged-helix DNA-binding transcription factor family protein	GO:0045892 negative regulation of DNA-templated transcription;GO:1902679 negative regulation of RNA biosynthetic process;GO:0051253 negative regulation of RNA metabolic process
AT4G11880	2	—	7.93	6.86	6.86	6.32	6.37	6.56	16.5	17.06	19.54	15.12	16.9	16.11	AGL14	AGAMOUS-like 14	GO:0010076 maintenance of floral meristem identity;GO:2000012 regulation of auxin polar transport;GO:0010082 regulation of root meristem growth
AT4G12000	2	—	3.35	3.9	3.96	2.9	2.55	1.95	6.23	7.06	6.75	5	3.91	5.15	AT4G12000	SNARE associated Golgi protein family	GO:0006979 response to oxidative stress;GO:0006950 response to stress;GO:0050896 response to stimulus
AT4G12030	2	—	25.83	27.25	27.25	20.14	22.85	20.62	84.38	79.61	78.55	84.8	84.49	78.8	BAT5	bile acid transporter 5	GO:0033321 homomethionine metabolic process;GO:0033506 glucosinolate biosynthetic process from homomethionine;GO:0016144 S-glycoside biosynthetic process
AT4G12090	2	—	37.86	42.8	42.82	34.9	32.36	30.56	198.96	189.35	191.55	111.53	110.6	110.77	AT4G12090	Cornichon family protein	GO:0016192 vesicle-mediated transport;GO:0006810 transport;GO:0051234 establishment of localization
AT4G12350	2	—	2	2.15	1.46	1.3	1.3	1.33	4.54	5.67	4.15	3.33	2.03	3.03	MYB42	myb domain protein 42	GO:0009094 L-phenylalanine biosynthetic process;GO:0009095 aromatic amino acid family biosynthetic process, prephenate pathway;GO:1902223 erythrose 4-phosphate/phosphoenolpyruvate family amino acid biosynthetic process
AT4G12360	2	—	0	0	0.1	0	0	0	2.35	2.02	3.21	0.3	0.72	1.17	AT4G12360	Bifunctional inhibitor/lipid-transfer protein/seed storage 2S albumin superfamily protein	GO:0008150 biological_process
AT4G12440	2	—	2.32	2.34	2.99	2.93	2.54	2.81	5.76	9.19	8.08	4.91	5.62	4.69	APT4	adenine phosphoribosyl transferase 4	GO:0006168 adenine salvage;GO:0043096 purine nucleobase salvage;GO:0046083 adenine metabolic process
AT4G12735	2	—	0	0	0	0.16	0	0.3	4.03	4.66	4.8	0.99	2.54	1.23	AT4G12735	uncharacterized protein
AT4G13230	2	—	0.22	0.54	0.11	0.66	0.46	0.08	8.57	9.97	10.95	5.18	5.23	5.32	AT4G13230	Late embryogenesis abundant protein (LEA) family protein	GO:0008150 biological_process
AT4G13420	2	—	0.09	0.13	0.08	0.03	0.09	0.15	5.74	5.19	4.56	2.14	2.37	1.66	HAK5	high affinity K+ transporter 5	GO:1990573 potassium ion import across plasma membrane;GO:0098659 inorganic cation import across plasma membrane;GO:0099587 inorganic ion import across plasma membrane
AT4G13680	2	—	1.1	0.94	1.09	2.04	1.66	1.39	4.79	4.83	4.65	1.37	1.63	1.58	AT4G13680	hypothetical protein (DUF295)	GO:0008150 biological_process
AT4G13770	2	—	64.64	72.09	67.58	57.72	56.32	54.49	406.19	406.69	401.82	400.12	385.83	385.5	CYP83A1	cytochrome P450, family 83, subfamily A, polypeptide 1	GO:0009625 response to insect;GO:0016144 S-glycoside biosynthetic process;GO:0019761 glucosinolate biosynthetic process
AT4G13920	2	—	4.4	5.1	3.9	4.69	4.65	4.54	12.32	11.85	13.25	12.57	12.76	11.55	RLP50	receptor like protein 50	GO:0007165 signal transduction;GO:0023052 signaling;GO:0007154 cell communication
AT4G14070	2	—	10.72	11.24	11.16	10.48	11.92	10.21	64.96	56.29	61.59	57.68	58.54	51.29	AAE15	acyl-activating enzyme 15	GO:0030497 fatty acid elongation;GO:0006633 fatty acid biosynthetic process;GO:0072330 monocarboxylic acid biosynthetic process
AT4G14280	2	—	1.56	1.12	1.04	1.47	0.74	1.06	4.53	4.95	4.63	2.8	2.47	2.56	AT4G14280	ARM repeat superfamily protein	GO:0008150 biological_process
AT4G14550	2	—	14.44	12.36	14.58	9.84	10.48	10.85	20.37	19.99	21.18	14.71	9.73	13.72	IAA14	indole-3-acetic acid inducible 14	GO:0010102 lateral root morphogenesis;GO:0010101 post-embryonic root morphogenesis;GO:0048527 lateral root development
AT4G14580	2	—	50.24	54.3	50.57	71.06	72.79	70.5	185.63	184.73	183.16	185.19	198.96	185.26	CIPK4	CBL-interacting protein kinase 4	GO:0007165 signal transduction;GO:0023052 signaling;GO:0007154 cell communication
AT4G14630	2	—	26.31	28.21	26.03	20.5	22.29	21.03	215.31	204.37	209.16	126.9	129.31	119.25	GLP9	germin-like protein 9
AT4G14650	2	—	9.15	10.58	9.66	8.2	8.45	8.64	18.77	19.33	19.64	10.27	11.09	11.5	AT4G14650	uncharacterized protein
AT4G15393	2	—	64.63	69.72	61.11	51.4	54.11	49.33	147.59	144.68	151.57	90.53	93.13	87.82	CYP702A5	cytochrome P450, family 702, subfamily A, polypeptide 5
AT4G15540	2	—	18.9	24.27	22.36	30.84	29.31	29.79	159.54	158.53	162.96	122.31	131.27	114.27	UMAMIT38	EamA-like transporter family	GO:0008150 biological_process
AT4G15740	2	—	21.88	22.25	20.84	13.7	14.83	11.74	78.04	72.7	74.16	40.74	36.19	35.01	AT4G15740	Calcium-dependent lipid-binding (CaLB domain) family protein	GO:0006952 defense response;GO:0006950 response to stress;GO:0050896 response to stimulus
AT4G16400	2	—	3.57	3.28	3.81	4.95	3.03	3.86	12.77	18.79	12.69	6.9	13.51	12.18	AT4G16400	uncharacterized protein	GO:0008150 biological_process
AT4G16600	2	—	3.8	4.03	3.24	3.55	4.46	4.13	8.48	7.87	6.78	5.68	6.69	6.34	PGSIP8	Nucleotide-diphospho-sugar transferases superfamily protein
AT4G17215	2	—	33.18	27.45	32.34	38.31	45.82	38.07	90.64	89.87	92.24	82.12	84.16	93.49	AT4G17215	Pollen Ole e 1 allergen and extensin family protein
AT4G17280	2	—	43.62	46.85	46.19	47.42	49.54	44.34	96.44	97.63	93.81	72.7	73.16	79.56	AT4G17280	Auxin-responsive family protein
AT4G17480	2	—	2.22	1.97	1.74	2.71	2.55	1.98	7.47	7.18	7	4.4	4.1	4.26	AT4G17480	alpha/beta-Hydrolases superfamily protein
AT4G17615	2	—	20.6	19.17	20.69	20.01	18.94	18.67	56.88	58.99	61.22	51.91	52.32	53.83	CBL1	calcineurin B-like protein 1	GO:1990573 potassium ion import across plasma membrane;GO:0098659 inorganic cation import across plasma membrane;GO:0099587 inorganic ion import across plasma membrane
AT4G17670	2	—	9.71	10.19	10.55	14.84	12.27	12.69	32.13	32.79	35.04	30.93	32.97	29.43	AT4G17670	senescence-associated family protein (DUF581)	GO:1905582 response to mannose;GO:0009749 response to glucose;GO:0009746 response to hexose
AT4G17785	2	—	2.04	2.11	1.63	1.14	1.96	1.15	3.14	3.23	2.35	1.21	1.26	1.42	MYB39	myb domain protein 39	GO:0010345 suberin biosynthetic process;GO:2000762 regulation of phenylpropanoid metabolic process;GO:0043455 regulation of secondary metabolic process
AT4G17790	2	—	50.58	51.08	54.41	66.83	58.76	59.77	131.5	127.53	134.5	111.04	107.54	123.35	AT4G17790	SNARE associated Golgi protein family
AT4G17905	2	—	4.84	4.06	4.02	3.56	3.7	2.11	5.49	6.11	7.03	5.64	5.28	5.38	ATL4H	RING/U-box superfamily protein	GO:0016567 protein ubiquitination;GO:0032446 protein modification by small protein conjugation;GO:0070647 protein modification by small protein conjugation or removal
AT4G18390	2	—	2.76	3.13	2.7	2.68	2.21	2.72	6.41	6.09	5.86	5.7	6.01	6.82	TCP2	TEOSINTE BRANCHED 1, cycloidea and PCF transcription factor 2	GO:0045962 positive regulation of development, heterochronic;GO:2000306 positive regulation of photomorphogenesis;GO:0010099 regulation of photomorphogenesis
AT4G18700	2	—	109.13	112.42	103.84	96.25	103.93	98.46	223.91	203.64	205.51	186.16	191.92	175.6	CIPK12	CBL-interacting protein kinase 12	GO:0007165 signal transduction;GO:0023052 signaling;GO:0007154 cell communication
AT4G18940	2	—	8.54	10.47	9.75	9.26	8.84	9.69	19.86	20.92	21.06	10.38	10.19	10.51	AT4G18940	RNA ligase/cyclic nucleotide phosphodiesterase family protein
AT4G19390	2	—	6.69	6.44	8.34	9.31	7.73	8.01	15.92	15.19	15.4	14.4	15.12	15.56	AT4G19390	Uncharacterized protein family (UPF0114)
AT4G19500	2	—	12.61	13.24	12.78	14.02	15.32	14.46	30.49	26.73	31.73	27.75	27.05	24.78	AT4G19500	nucleoside-triphosphatase/transmembrane receptor/nucleotide binding/ATP binding protein	GO:0006952 defense response;GO:0007165 signal transduction;GO:0023052 signaling
AT4G19960	2	—	4.91	5.26	4.53	4.16	4.3	3.96	18.98	17.62	16.73	15.85	16.4	16.64	KUP9	K+ uptake permease 9	GO:0071805 potassium ion transmembrane transport;GO:0006813 potassium ion transport;GO:0048825 cotyledon development
AT4G19970	2	—	0.83	0.84	0.82	1.27	1	1.05	10.55	9.26	9.94	9.13	8.17	7.89	AT4G19970	nucleotide-diphospho-sugar transferase family protein
AT4G20000	2	—	3.83	5.04	4.76	4.11	3.79	3.49	16.21	16.28	16.85	11.91	13.96	11.17	AT4G20000	VQ motif-containing protein	GO:0009620 response to fungus;GO:0043207 response to external biotic stimulus;GO:0051707 response to other organism
AT4G20190	2	—	0.96	1.74	1.18	1.73	1.22	1.92	4.39	5.18	3.16	3.91	4.5	3.67	AT4G20190	uncharacterized protein	GO:0080183 response to photooxidative stress;GO:0048564 photosystem I assembly;GO:0019684 photosynthesis, light reaction
AT4G20210	2	—	11.36	11.92	12.55	8.57	7.52	7.58	79.06	76.25	79.6	35.59	36.26	36.61	AT4G20210	Terpenoid cyclases/Protein prenyltransferases superfamily protein	GO:0016102 diterpenoid biosynthetic process;GO:0016101 diterpenoid metabolic process;GO:0016114 terpenoid biosynthetic process
AT4G20390	2	—	73.63	83.47	76.16	114.45	103.88	104.93	224.5	226	235.13	108.95	110.86	108.17	AT4G20390	Uncharacterized protein family (UPF0497)
AT4G20450	2	—	1.3	1.84	1.02	0.64	1	1	4.98	4.02	5.14	2.47	2.44	2.5	AT4G20450	Leucine-rich repeat protein kinase family protein	GO:0016310 phosphorylation;GO:0006796 phosphate-containing compound metabolic process;GO:0006793 phosphorus metabolic process
AT4G21215	2	—	26.96	27.15	27.41	26.93	27.01	25.51	54.42	48.9	49.7	37.78	42.02	34.7	AT4G21215	uncharacterized protein
AT4G21250	2	—	1.49	1.85	2.07	2	1.03	2.15	6.42	5.42	6.07	1.51	1.69	2.59	AT4G21250	Sulfite exporter TauE/SafE family protein
AT4G21470	2	—	23.4	21.11	24.49	21.8	22.63	22.02	99.57	97.87	102.27	84.48	87.47	91.93	FMN/FHY	riboflavin kinase/FMN hydrolase	GO:0009398 FMN biosynthetic process;GO:0046444 FMN metabolic process;GO:0006771 riboflavin metabolic process
AT4G22120	2	—	40.31	44.6	42.58	33.89	38.61	36.97	78.3	75.47	75.88	54.55	57.7	55.2	AT4G22120	ERD (early-responsive to dehydration stress) family protein	GO:0006812 monoatomic cation transport;GO:0006811 monoatomic ion transport;GO:0006810 transport
AT4G22950	2	—	3.99	2.69	2.98	2.22	2.44	2.9	10.54	11.43	8.88	6.81	5.73	5.99	AGL19	AGAMOUS-like 19	GO:0010048 vernalization response;GO:0048506 regulation of timing of meristematic phase transition;GO:0048510 regulation of timing of transition from vegetative to reproductive phase
AT4G22960	2	—	0.71	0.94	0.8	1.4	0.98	1.07	2.87	3.35	2.75	1.97	2.18	2.02	AT4G22960	FAM63A-like protein (DUF544)
AT4G23000	2	—	3	2.34	2.98	3.33	3.78	3.39	67.8	62.28	67.91	58.28	56.14	55.59	AT4G23000	Calcineurin-like metallo-phosphoesterase superfamily protein
AT4G23020	2	—	2.5	2.89	2.57	1.89	2.02	2.56	5.44	4.6	4.35	1.24	1.94	2.02	TRM11	uncharacterized protein
AT4G23740	2	—	16.98	19.27	15.64	18.67	18.12	15.17	43.45	37.07	42.46	32.91	33.44	29.18	AT4G23740	Leucine-rich repeat protein kinase family protein
AT4G23920	2	—	7.95	7.93	6.65	6.84	5.32	5.59	25.74	27.34	26.57	24.73	22.04	22.41	UGE2	UDP-D-glucose/UDP-D-galactose 4-epimerase 2	GO:0006012 galactose metabolic process;GO:0019318 hexose metabolic process;GO:0005996 monosaccharide metabolic process
AT4G23980	2	—	30.65	34.62	32.54	31.84	32.72	31.83	133.82	127.71	133.83	81.62	84.1	76.18	ARF9	auxin response factor 9	GO:0006355 regulation of DNA-templated transcription;GO:2001141 regulation of RNA biosynthetic process;GO:0051252 regulation of RNA metabolic process
AT4G24130	2	—	42.69	36.55	44.84	48.08	38.18	44.46	73.22	74.16	80.45	49.71	53.04	57.89	AT4G24130	DUF538 family protein (Protein of unknown function, DUF538)	GO:0009737 response to abscisic acid;GO:0097305 response to alcohol;GO:0033993 response to lipid
AT4G24140	2	—	18.04	18.47	19.87	23.14	23.21	22.79	93.17	90.59	90.6	59	54.65	58.33	AT4G24140	alpha/beta-Hydrolases superfamily protein
AT4G24150	2	—	0.5	0.59	0.88	0.35	0.4	0.38	1.49	1.3	1.48	0.53	0.77	0.61	GRF8	growth-regulating factor 8	GO:0006351 DNA-templated transcription;GO:0048366 leaf development;GO:0048827 phyllome development
AT4G24170	2	—	0.35	0.36	0.29	0.21	0.32	0.16	1.33	1.4	1.66	0.75	0.74	0.76	AT4G24170	ATP binding microtubule motor family protein	GO:0007018 microtubule-based movement;GO:0007017 microtubule-based process;GO:0009987 cellular process
AT4G24265	2	—	9.42	6.56	7.08	9.26	8.64	8.04	13.87	16.26	13.18	8.13	9.24	10.29	AT4G24265	homeobox protein
AT4G24450	2	—	1.49	1.67	1.86	1.18	1.08	1.33	16.05	10.73	15.33	8.36	7.49	8.18	PWD	phosphoglucan, water dikinase
AT4G24580	2	—	12.5	11.08	10.7	10.73	11.03	11.61	22.57	21.08	22.09	19.58	20.08	18.56	REN1	Rho GTPase activation protein (RhoGAP) with PH domain-containing protein	GO:0035023 regulation of Rho protein signal transduction;GO:0035024 negative regulation of Rho protein signal transduction;GO:0051058 negative regulation of small GTPase mediated signal transduction
AT4G24740	2	—	54.34	60.1	57.62	53.98	55.9	52.96	119.33	107.16	118.01	93.59	105.3	104.54	FC2	LAMMER-type protein kinase AFC2	GO:0046777 protein autophosphorylation;GO:0006468 protein phosphorylation;GO:0006397 mRNA processing
AT4G24960	2	—	34.11	39.2	33.66	25.82	25.83	22.32	73.55	77.28	71.27	71.74	71.97	71.09	HVA22D	HVA22 homologue D	GO:0010507 negative regulation of autophagy;GO:0010506 regulation of autophagy;GO:0009895 negative regulation of catabolic process
AT4G25150	2	—	4.77	5.06	4.37	4.03	4.84	3.14	20.22	21.24	21.92	15.23	15.42	15.19	AT4G25150	HAD superfamily, subfamily IIIB acid phosphatase
AT4G25160	2	—	5.2	5.19	4.52	4.06	3.94	3.93	81.97	79.05	81.6	54.54	57.16	52.36	AT4G25160	U-box domain-containing protein kinase family protein	GO:0016567 protein ubiquitination;GO:0032446 protein modification by small protein conjugation;GO:0070647 protein modification by small protein conjugation or removal
AT4G25220	2	—	10.11	10.62	9.49	13.11	12.68	11.21	24.48	23.58	23.38	22.24	19.13	21.67	G3Pp2	root hair specific 15	GO:0055062 phosphate ion homeostasis;GO:0098771 inorganic ion homeostasis;GO:0048878 chemical homeostasis
AT4G25240	2	—	19.59	22.9	18.67	22.57	23.51	22.72	40.67	39.64	37.97	38.66	39.63	37.58	SKS1	SKU5 similar 1	GO:0008150 biological_process
AT4G25420	2	—	0.53	0.52	0.88	0.93	0.9	0.12	5.14	4.8	5.37	4.16	3.8	4.05	GA20OX1	2-oxoglutarate (2OG) and Fe(II)-dependent oxygenase superfamily protein	GO:0048572 short-day photoperiodism;GO:0048575 short-day photoperiodism, flowering;GO:0009686 gibberellin biosynthetic process
AT4G25434	2	—	13.34	15.77	14.84	7.58	8.08	9.4	23.05	21.51	18.24	16.5	17.93	16.85	NUDT10	nudix hydrolase homolog 10	GO:0008150 biological_process
AT4G25560	2	—	8.42	7.41	7.86	5.3	5.66	4.87	9.79	12.08	8.4	4.18	3.85	4.07	LAF1	myb domain protein 18	GO:0010018 far-red light signaling pathway;GO:0071490 cellular response to far red light;GO:0010218 response to far red light
AT4G25760	2	—	6.65	7.91	7.79	9.24	8.62	9.92	92.38	95.67	87.64	79.65	67.2	69.39	GDU2	glutamine dumper 2	GO:0051952 regulation of amine transport;GO:0051955 regulation of amino acid transport;GO:0080143 regulation of amino acid export
AT4G25790	2	—	23	15.41	19.23	22.6	19.22	21.91	76.34	80.49	89.65	69.4	66.75	69.39	AT4G25790	CAP (Cysteine-rich secretory proteins, Antigen 5, and Pathogenesis-related 1 protein) superfamily protein	GO:0008150 biological_process
AT4G25820	2	—	76.33	84.17	82.41	91.15	90.64	92.43	313.33	290.84	302.51	269.61	258.51	249.37	XTH14	xyloglucan endotransglucosylase/hydrolase 14	GO:0010411 xyloglucan metabolic process;GO:0010410 hemicellulose metabolic process;GO:0010383 cell wall polysaccharide metabolic process
AT4G26010	2	—	106.73	102	106.47	104.54	102.72	106.76	298.5	277.44	281.11	209.2	198.49	206.37	AT4G26010	Peroxidase superfamily protein	GO:0006979 response to oxidative stress;GO:0006950 response to stress;GO:0050896 response to stimulus
AT4G26770	2	—	5.43	6.41	5.27	6.06	5.51	5.23	12.49	12.77	11.6	10.91	11.41	10.56	AT4G26770	Phosphatidate cytidylyltransferase family protein	GO:0016024 CDP-diacylglycerol biosynthetic process;GO:0046341 CDP-diacylglycerol metabolic process;GO:0046474 glycerophospholipid biosynthetic process
AT4G26790	2	—	4.42	5.28	4.32	5.21	5.02	6.13	16.35	16.16	16.2	10.98	11.42	9.67	AT4G26790	GDSL-like Lipase/Acylhydrolase superfamily protein
AT4G26890	2	—	4.05	5.24	3.64	4.33	4.47	3.81	17.07	16.24	17.33	15.54	13.41	12.63	MAPKKK16	mitogen-activated protein kinase kinase kinase 16	GO:0046777 protein autophosphorylation;GO:0006468 protein phosphorylation;GO:0016310 phosphorylation
AT4G27280	2	—	27.06	20.86	32.16	14.53	12.96	14.18	31.94	35.43	40.08	33.77	30.84	33.72	AT4G27280	Calcium-binding EF-hand family protein	GO:0071456 cellular response to hypoxia;GO:0036294 cellular response to decreased oxygen levels;GO:0071453 cellular response to oxygen levels
AT4G27480	2	—	5.82	5.93	5.87	6.53	5.39	6.73	12.81	12.53	12.55	11.28	12.09	11.34	AT4G27480	Core-2/I-branching beta-1,6-N-acetylglucosaminyltransferase family protein
AT4G27850	2	—	2.23	3.05	3	1.84	1.9	2.09	5.5	4.65	4.85	4.15	4.62	3.99	AT4G27850	Glycine-rich protein family
AT4G27980	2	—	0.24	0.29	0.1	0.15	0.16	0.2	1.29	0.93	0.89	0.39	0.37	0.31	AT4G27980	trichohyalin-like protein (DUF3444)
AT4G28940	2	—	29.65	34.74	32.05	51.34	50	49.15	212.29	212.47	208.64	141.25	144.39	135.64	AT4G28940	Phosphorylase superfamily protein	GO:0009116 nucleoside metabolic process;GO:1901657 glycosyl compound metabolic process;GO:0055086 nucleobase-containing small molecule metabolic process
AT4G29180	2	—	12.16	12.16	11.58	11.4	13.27	12.98	34.12	31.87	33.06	23.76	24.43	23.04	RHS16	root hair specific 16	GO:0016310 phosphorylation;GO:0006796 phosphate-containing compound metabolic process;GO:0006793 phosphorus metabolic process
AT4G29230	2	—	6.88	8.45	7.81	8.43	9.79	9.49	14.32	16.12	14.08	12.55	12.12	11.86	NAC075	NAC domain containing protein 75	GO:0010321 regulation of vegetative phase change;GO:1905177 tracheary element differentiation;GO:2000652 regulation of secondary cell wall biogenesis
AT4G30320	2	—	18.28	22.46	18.37	20.12	17.76	22.8	49.69	49.78	52.15	27.84	28.92	34.69	AT4G30320	CAP (Cysteine-rich secretory proteins, Antigen 5, and Pathogenesis-related 1 protein) superfamily protein
AT4G30370	2	—	6.15	6.85	6.63	5.9	7.32	5.16	17.7	17.43	16.97	17.36	15.98	14.3	AT4G30370	RING/U-box superfamily protein	GO:0071456 cellular response to hypoxia;GO:0036294 cellular response to decreased oxygen levels;GO:0071453 cellular response to oxygen levels
AT4G30670	2	—	140.49	135.33	150.16	141.33	120.32	141.26	406.27	423.17	413.84	322.55	346.44	342.77	AT4G30670	Putative membrane lipoprotein
AT4G30830	2	—	1.3	1.23	1.25	1.32	1.05	1.38	2.24	2.73	3	1.64	1.95	1.58	AT4G30830	myosin-like protein (Protein of unknown function, DUF593)
AT4G31240	2	—	11.97	10.39	11.67	12.8	9.65	11.45	100.13	96.97	103.63	56.27	63.57	60.89	AT4G31240	protein kinase C-like zinc finger protein	GO:0008150 biological_process
AT4G31250	2	—	11.13	10.66	10.33	11.46	11.31	11.87	31.33	29.7	30.42	27.7	27.13	26.3	AT4G31250	Leucine-rich repeat protein kinase family protein	GO:0016310 phosphorylation;GO:0006796 phosphate-containing compound metabolic process;GO:0006793 phosphorus metabolic process
AT4G32270	2	—	24.03	26.76	24.4	27.19	24.28	23.21	48.33	47.59	50.43	39.09	38.73	38.75	AT4G32270	Ubiquitin-like superfamily protein	GO:0000398 mRNA splicing, via spliceosome;GO:0000375 RNA splicing, via transesterification reactions;GO:0000377 RNA splicing, via transesterification reactions with bulged adenosine as nucleophile
AT4G32480	2	—	66.09	71.82	69.13	98.15	98.03	98.09	364.07	377.24	368.07	327.91	349.14	305.81	AT4G32480	sugar phosphate exchanger, putative (DUF506)	GO:0071456 cellular response to hypoxia;GO:0036294 cellular response to decreased oxygen levels;GO:0071453 cellular response to oxygen levels
AT4G32690	2	—	22.99	23.97	22.57	22.46	20.91	21.36	41.84	41.28	39.56	41.02	38.93	38.8	GLB3	hemoglobin 3	GO:0015671 oxygen transport;GO:0015669 gas transport;GO:0001666 response to hypoxia
AT4G33330	2	—	10.67	10.91	10.14	10.24	10.87	11.33	53.98	55.37	57.67	29.92	29.75	28.86	PGSIP3	plant glycogenin-like starch initiation protein 3	GO:0010413 glucuronoxylan metabolic process;GO:0010417 glucuronoxylan biosynthetic process;GO:0045492 xylan biosynthetic process
AT4G33610	2	—	106.9	124.71	106.82	138.64	155.24	146.23	343.64	343.35	351.19	206.67	203.51	201.95	AT4G33610	glycine-rich protein
AT4G33730	2	—	26.83	29.41	29.94	33.85	29.68	36.33	63.9	63.15	62.7	54.4	52.64	49.58	AT4G33730	CAP (Cysteine-rich secretory proteins, Antigen 5, and Pathogenesis-related 1 protein) superfamily protein	GO:1901001 negative regulation of response to salt stress;GO:1901000 regulation of response to salt stress;GO:0047484 regulation of response to osmotic stress
AT4G33770	2	—	35.34	38.14	31.04	27.85	24.18	30.33	89.32	87.6	86.95	68.01	71.83	68.15	AT4G33770	Inositol 1,3,4-trisphosphate 5/6-kinase family protein	GO:0032957 inositol trisphosphate metabolic process;GO:0043647 inositol phosphate metabolic process;GO:0019751 polyol metabolic process
AT4G33880	2	—	11.38	9.59	11.48	7.25	5.84	6.39	44.65	43.68	44.52	28.01	28.24	26.65	RSL2	ROOT HAIR DEFECTIVE 6-LIKE 2	GO:0048766 root hair initiation;GO:0048469 cell maturation;GO:0048764 trichoblast maturation
AT4G34310	2	—	10.92	12.01	11.99	10.28	11.98	10.99	41.39	40.44	41.71	39.58	38.4	35.36	AT4G34310	alpha/beta-Hydrolases superfamily protein
AT4G34380	2	—	1.67	1.62	1.4	1.34	1.44	1.07	2.89	2.97	3.53	2.77	3.8	2.64	AT4G34380	Transducin/WD40 repeat-like superfamily protein
AT4G34510	2	—	0.65	0.43	0.43	1.43	0.68	1.59	5.93	4.76	4.3	2.94	2.84	2.57	KCS17	3-ketoacyl-CoA synthase 17	GO:0030497 fatty acid elongation;GO:0000038 very long-chain fatty acid metabolic process;GO:0006633 fatty acid biosynthetic process
AT4G34580	2	—	15.3	16.15	14.07	16.57	15.96	15.86	36.45	33.94	33.59	30.52	31.48	29.98	COW1	Sec14p-like phosphatidylinositol transfer family protein	GO:0048768 root hair cell tip growth;GO:0048767 root hair elongation;GO:0080147 root hair cell development
AT4G34630	2	—	25.17	25.59	26.69	23.52	21.45	20.6	48.52	46.34	46.06	42.41	43.67	46.95	AT4G34630	prostatic spermine-binding-like protein
AT4G34950	2	—	7.42	6.27	7.16	9.7	9.54	8.1	40.46	38.49	41.94	39.4	41.2	39.6	AT4G34950	Major facilitator superfamily protein
AT4G35190	2	—	1.12	0.57	0.93	0.56	2.01	1	11.48	12.61	11.42	7.29	7.28	5.36	LOG5	Putative lysine decarboxylase family protein	GO:0009691 cytokinin biosynthetic process;GO:0009690 cytokinin metabolic process;GO:0042446 hormone biosynthetic process
AT4G35420	2	—	5.87	4.69	5.85	7.3	6.2	6.44	15.22	14.4	13.22	10.46	9.77	10.71	DRL1	dihydroflavonol 4-reductase-like1	GO:0080110 sporopollenin biosynthetic process;GO:0010584 pollen exine formation;GO:0010208 pollen wall assembly
AT4G35985	2	—	15.98	15.56	16.53	12.52	14.53	12.93	28.51	28.83	31.7	19.1	22.01	22.83	AT4G35985	Senescence/dehydration-associated protein-like protein	GO:0002239 response to oomycetes;GO:0009409 response to cold;GO:0009651 response to salt stress
AT4G36570	2	—	1.98	1.77	2.01	3.04	2.46	3.28	13.06	12	12.09	4.63	4.29	3.01	RL3	RAD-like 3	GO:0006355 regulation of DNA-templated transcription;GO:2001141 regulation of RNA biosynthetic process;GO:0051252 regulation of RNA metabolic process
AT4G36610	2	—	23.64	22.76	23.22	31.74	28.86	31.44	71.57	71.56	70.11	50.99	50.3	53.5	AT4G36610	alpha/beta-Hydrolases superfamily protein
AT4G36740	2	—	5.53	5.39	5.16	3.91	3.58	4.19	13.14	13.98	13.27	7.58	8.69	10.19	HB40	homeobox protein 40	GO:0009733 response to auxin;GO:0009725 response to hormone;GO:0009719 response to endogenous stimulus
AT4G36850	2	—	4.43	5.08	5.59	7.63	6.4	6.06	217.19	216.51	213.22	149.75	145.55	155.46	AT4G36850	PQ-loop repeat family protein / transmembrane family protein
AT4G37220	2	—	4.76	6.42	6.01	6.18	4.63	4.67	111.79	108.21	103.77	46.34	43.97	49.25	AT4G37220	Cold acclimation protein WCOR413 family	GO:0009750 response to fructose;GO:0009749 response to glucose;GO:0009746 response to hexose
AT4G37240	2	—	5.07	4.29	4.94	3.18	3.78	2.46	8.33	6.02	5.91	7.15	6.49	7.42	AT4G37240	HTH-type transcriptional regulator	GO:0009620 response to fungus;GO:0043207 response to external biotic stimulus;GO:0051707 response to other organism
AT4G37680	2	—	46.42	47.22	48.9	43.49	43.58	42.12	183.38	176.12	178.08	170.39	167.91	169.65	HHP4	heptahelical protein 4	GO:0009744 response to sucrose;GO:0034285 response to disaccharide;GO:0009743 response to carbohydrate
AT4G37970	2	—	6.75	6.14	5.32	1.83	4.56	4.17	8.99	6.53	8.25	9.17	6.4	9.52	CAD6	cinnamyl alcohol dehydrogenase 6	GO:0009809 lignin biosynthetic process;GO:0009808 lignin metabolic process;GO:0009699 phenylpropanoid biosynthetic process
AT4G38080	2	—	333.25	364.13	315.81	531.16	546.29	507.71	1499.41	1460.54	1504.35	730.56	734.2	716.83	AT4G38080	hydroxyproline-rich glycoprotein family protein	GO:0008150 biological_process
AT4G38310	2	—	13.02	10.79	12.27	1.88	1.04	8.23	11.02	10.59	10.01	12.34	11.28	1.55	AT4G38310	Galactosyl transferase GMA12/MNN10 family protein
AT4G38620	2	—	35.61	37.18	38.71	34.58	33.42	31.96	72.43	73.28	73.74	62.96	71.16	66.91	MYB4	myb domain protein 4	GO:1900377 negative regulation of secondary metabolite biosynthetic process;GO:1903085 regulation of sinapate ester biosynthetic process;GO:1903086 negative regulation of sinapate ester biosynthetic process
AT4G38740	2	—	648.8	612.87	688.84	691.77	642.22	670.46	1646.11	1624.35	1669.24	1379.5	1294.02	1477.77	ROC1	rotamase CYP 1	GO:0001932 regulation of protein phosphorylation;GO:0042325 regulation of phosphorylation;GO:0009704 de-etiolation
AT4G38780	2	—	0.81	0.81	0.85	1.07	1.53	1.08	2.06	1.96	1.97	1.4	1.57	1.37	AT4G38780	pre-mRNA-processing-splicing factor-like protein	GO:0000398 mRNA splicing, via spliceosome;GO:0000375 RNA splicing, via transesterification reactions;GO:0000377 RNA splicing, via transesterification reactions with bulged adenosine as nucleophile
AT4G39700	2	—	3.75	5.74	4.85	4.55	2.73	4.35	6.92	11.54	7.81	5.15	5.65	7.76	AT4G39700	Heavy metal transport/detoxification superfamily protein	GO:0008150 biological_process
AT4G39730	2	—	148.54	142.6	147.92	167.6	159.23	157.91	342.52	337.75	343.05	318.51	296.64	328.99	PLAT1	Lipase/lipooxygenase, PLAT/LH2 family protein	GO:0009409 response to cold;GO:0009414 response to water deprivation;GO:0009415 response to water
AT4G39795	2	—	12.94	18.2	15.27	15.73	13.47	13.46	46.96	47.07	53.14	31.95	39.86	35	AT4G39795	hypothetical protein (DUF581)	GO:1905582 response to mannose;GO:0009749 response to glucose;GO:0009746 response to hexose
AT4G39940	2	—	99.86	98.77	104.38	110.36	112.52	108.59	267.04	259.55	259.81	257.68	254.52	267.76	AKN2	APS-kinase 2	GO:0070813 hydrogen sulfide metabolic process;GO:0070814 hydrogen sulfide biosynthetic process;GO:0010439 regulation of glucosinolate biosynthetic process
AT4G40090	2	—	126.75	141.91	126.92	154.45	160.05	151.42	372.8	356.5	372.3	333.52	322.05	324.43	AGP3	arabinogalactan protein 3	GO:0007275 multicellular organism development;GO:0032501 multicellular organismal process;GO:0048856 anatomical structure development
AT5G01320	2	—	1.38	0.74	0.8	0.2	0.29	0.3	1.11	1.87	1.12	0.59	0.72	1.17	AT5G01320	Thiamine pyrophosphate dependent pyruvate decarboxylase family protein
AT5G01550	2	—	4.3	4.79	4.29	3.02	3.16	3.19	7.71	7.89	8.12	5.41	6.27	5.64	LECRKA4.2	lectin receptor kinase a4.1	GO:0009845 seed germination;GO:0009738 abscisic acid-activated signaling pathway;GO:0090351 seedling development
AT5G01790	2	—	5.71	6.87	5.86	5.71	5.85	7.1	19.88	18.23	20.87	17.41	15.48	15.56	AT5G01790	uncharacterized protein
AT5G02170	2	—	14.42	16.03	13.21	10.71	12.46	11.95	35.73	31.71	33.33	34.26	30.82	33.32	AT5G02170	Transmembrane amino acid transporter family protein
AT5G02180	2	—	2.96	4.55	3.64	2.75	4.19	3.04	15.95	12.26	15.57	9.86	8.31	6.72	AT5G02180	Transmembrane amino acid transporter family protein
AT5G02200	2	—	7.59	5.98	7.39	5.06	5.55	4.4	77.17	72	71.61	54.16	62.72	56.38	FHL	far-red-elongated hypocotyl1-like protein	GO:0051457 maintenance of protein location in nucleus;GO:0072595 maintenance of protein localization in organelle;GO:0032507 maintenance of protein location in cell
AT5G02270	2	—	94.41	69.96	67.68	62.78	60.85	59.42	123.66	123.94	125.41	92.14	94.4	87.83	ABCI20	non-intrinsic ABC protein 9
AT5G02390	2	—	0.23	0.98	0.66	0.6	0.51	0.79	2.23	1.93	2.14	1.49	1.54	1.42	DAU1	TRM32-like protein (DUF3741)	GO:0048235 pollen sperm cell differentiation;GO:0055046 microgametogenesis;GO:0048232 male gamete generation
AT5G02780	2	—	10.67	9.93	9.75	10.31	6.47	8.56	20.54	17.56	20.92	16.61	17.08	18.33	GSTL1	glutathione transferase lambda 1	GO:0010731 protein glutathionylation;GO:0036211 protein modification process;GO:0043412 macromolecule modification
AT5G02890	2	—	11.25	10.83	11.28	8.33	10.11	10.33	21.9	21.71	22.02	13.9	13.92	12.01	AT5G02890	HXXXD-type acyl-transferase family protein	GO:0010025 wax biosynthetic process;GO:0010166 wax metabolic process;GO:0042759 long-chain fatty acid biosynthetic process
AT5G03545	2	—	185.62	180.06	189.75	315.94	262.96	296.91	5650.21	5634.61	5778.85	4009.09	3858.63	4363.83	AT5G03545	expressed in response to phosphate starvation protein	GO:0006817 phosphate ion transport;GO:0015698 inorganic anion transport;GO:0016036 cellular response to phosphate starvation
AT5G03760	2	—	38.52	38.76	38.12	31.67	34.04	32.64	92.2	87.73	89.26	54.37	57.17	50.39	ATCSLA09	Nucleotide-diphospho-sugar transferases superfamily protein	GO:0009292 horizontal gene transfer;GO:0009294 DNA-mediated transformation;GO:0009617 response to bacterium
AT5G03995	2	—	17.73	20.27	22.1	24.45	25.43	24.62	41.63	39.37	40.89	20.28	18.52	24.16	AT5G03995	uncharacterized protein	GO:0008150 biological_process
AT5G04840	2	—	5.48	6.03	5.7	4.46	4.26	4.35	11.23	8.74	9.82	8.29	8.54	7.9	AT5G04840	bZIP protein	GO:0006355 regulation of DNA-templated transcription;GO:2001141 regulation of RNA biosynthetic process;GO:0051252 regulation of RNA metabolic process
AT5G04960	2	—	34.4	35.55	33.88	40.29	44.92	39.8	92.84	91.92	94.72	86.89	84.99	81.56	AT5G04960	Plant invertase/pectin methylesterase inhibitor superfamily	GO:1902066 regulation of cell wall pectin metabolic process;GO:0032881 regulation of polysaccharide metabolic process;GO:0006109 regulation of carbohydrate metabolic process
AT5G05840	2	—	2.26	2.32	2.19	2.27	2.5	2.2	4.77	5.77	4.8	6.93	5.38	5.15	AT5G05840	replication factor C subunit, putative (DUF620)
[truncated: 1,544 more rows]
